# Supplementary material for: Datasets for residential GSHP analysis by climate in the United States
Source: Data Brief. 2020 Nov 14;33:106523. doi: 10.1016/j.dib.2020.106523 (PMC7708925; doi:10.1016/j.dib.2020.106523)
Supplement: Supplementary file 1 [file mmc1.zip]

Archive with 32 entries (32 files):
- 12 Cities Temperature Humidity.xlsx
- All Cities System Comparison.xlsx
- SF_Arizona_Phoenix-Sky.Harbor.Intl.AP.722780_Composite HP036Meter.csv
- SF_Arizona_Phoenix-Sky.Harbor.Intl.AP.722780_Composite HP036Table.csv
- SF_California_Los.Angeles.Intl.AP.722950 Geothermal Composite HP024Meter.csv
- SF_California_Los.Angeles.Intl.AP.722950 Geothermal Composite HP024Table.csv
- SF_Colorado_Gunnison.County.AWOS.724677_Geothermal Composite HP024Meter.csv
- SF_Colorado_Gunnison.County.AWOS.724677_Geothermal Composite HP024Table.csv
- SF_Florida_Miami.Intl.AP.722020_Geothermal Composite HP036Meter.csv
- SF_Florida_Miami.Intl.AP.722020_Geothermal Composite HP036Table.csv
- SF_Iowa_Des.Moines.Intl.AP.725460_gasfurnace_crawlspace_Geothermal Composite HP036Meter.csv
- SF_Iowa_Des.Moines.Intl.AP.725460_gasfurnace_crawlspace_Geothermal Composite HP036Table.csv
- SF_Maryland_Baltimore-Washington.Intl.AP.724060 Geothermal Composite HP036Meter.csv
- SF_Maryland_Baltimore-Washington.Intl.AP.724060 Geothermal Composite HP036Table.csv
- SF_Minnesota_Duluth.Intl.AP.727450 Geothermal Composite HP036Meter.csv
- SF_Minnesota_Duluth.Intl.AP.727450 Geothermal Composite HP036Table.csv
- SF_Montana_Helena.Rgnl.AP.727720_gasfurnace_crawlspace_Geothermal Composite HP036Meter.csv
- SF_Montana_Helena.Rgnl.AP.727720_gasfurnace_crawlspace_Geothermal Composite HP036Table.csv
- SF_Nevada_Las.Vegas-McCarran.Intl.AP.723860 Geothermal Composite HP036Meter.csv
- SF_Nevada_Las.Vegas-McCarran.Intl.AP.723860 Geothermal Composite HP036Table.csv
- SF_Nevada_Reno-Tahoe.Intl.AP.724880_gasfurnace_crawlspace_Geothermal Composite HP036Meter.csv
- SF_Nevada_Reno-Tahoe.Intl.AP.724880_gasfurnace_crawlspace_Geothermal Composite HP036Table.csv
- SF_Oregon_Portland.Intl.AP.726980_Geothermal Composite HP036Meter.csv
- SF_Oregon_Portland.Intl.AP.726980_Geothermal Composite HP036Table.csv
- SF_Tennesse_Memphis.Intl.AP.723340 Geothermal Crawlspace Composite HP036Meter.csv
- SF_Tennesse_Memphis.Intl.AP.723340 Geothermal Crawlspace Composite HP036Table.csv
- WaterAir_PE_Cooling 024 - Combined.xls
- WaterAir_PE_Cooling 036 - Combined.xls
- WaterAir_PE_Cooling 048 - Combined.xls
- WaterAir_PE_Heating 024 - Combined.xls
- WaterAir_PE_Heating 036 - Combined.xls
- WaterAir_PE_Heating 048 - Combined.xls
