# Supplementary material for: Datasets for residential GSHP analysis by climate in the United States
Source: Data Brief. 2020 Nov 14;33:106523. doi: 10.1016/j.dib.2020.106523 (PMC7708925; doi:10.1016/j.dib.2020.106523)
Supplement: Supplementary file 1 [file mmc1.zip › 12 Cities Temperature Humidity.xlsx]

## Sheet: CDD HDD RH
City	Annual Average Relative Humidity		Cooling Degree Days (CDD)
Gunnison, CO	43		171
Duluth, MN	73		374
Helena, MT	57		432
Portland, OR	71		542
Los Angeles, CA	56		885
Reno/Tahoe, NV	47		1281
Des Moines, IA	70		1374
Baltimore, MD	64		1615
Memphis, TN	68		2452
Las Vegas, NV	28		4027
Miami, FL	71		4590
Phoenix, AZ	34		4944
City	Annual Average Relative Humidity	HDD
Duluth, MN	73	9218
Helena, MT	57	7820
Gunnison, CO	43	7724
Des Moines, IA	70	6544
Reno/Tahoe, NV	47	4621
Baltimore, MD	64	4461
Portland, OR	71	3881
Memphis, TN	68	3164
Las Vegas, NV	28	1788
Los Angeles, CA	56	1179
Phoenix, AZ	34	731
Miami, FL	71	100
