# Supplementary material for: Datasets for residential GSHP analysis by climate in the United States
Source: Data Brief. 2020 Nov 14;33:106523. doi: 10.1016/j.dib.2020.106523 (PMC7708925; doi:10.1016/j.dib.2020.106523)
Supplement: Supplementary file 1 [file mmc1.zip › All Cities System Comparison.xlsx]

## Sheet: Baseline Total
	Miami, FL (1A)	Memphis, TN (3A)	Phoenix, AZ (2B)	Las Vegas, NV (3B)	Los Angeles, CA (3C)	Baltimore, MD (4A)	Portland, OR (4C)	Reno, NV (5B)	Des Moines, IA (5A)	Helena, MT (6B)	Duluth , MN (7A)	Gunnison, CO (7B)
	[kWh]	[kWh]	[kWh]	[kWh]	[kWh]	[kWh]	[kWh]	[kWh]	[kWh]	[kWh]	[kWh]	[kWh]
January	431.799	2536.91	929.985	1213.15	478.939	3256.48	2016.5	2322	4428.73	3561.97	5104.77	4104.74
February	452.482	1736.11	732.221	1098.33	336.02	2357.53	1501.73	1528.35	3674.87	2747.22	3501.55	2621.37
March	522.388	779.594	619.741	579.446	333.412	1370.49	1128.02	1297.37	2087.34	1918.7	2687.46	1539.31
April	553.962	417.84	673.984	383.337	230.632	467.655	668.15	726.667	1001.71	1134	1197.87	1050.2
May	791.557	439.42	816.91	600.343	180.606	451.085	372.005	599.913	435.421	522.729	442.196	584.459
June	894.163	693.491	1324.69	916.043	217.365	548.544	312.538	427.968	577.984	359.639	356.88	339.743
July	966.523	877.548	1582.31	1132.74	306.814	717.466	407.114	652.636	729.493	461.145	382.646	329.498
August	933.535	813.764	1402.4	1038.79	326.289	633.04	398.331	591.189	623.966	388.212	277.055	297.183
September	876.233	578.35	1029.8	733.435	296.81	411.215	331.639	448.349	468.482	415.63	385.189	591.499
October	760.338	383.267	675.269	422.874	214.79	665.714	520.564	824.217	1109.89	1228.25	1423.77	1096.93
November	566.868	790.097	470.53	544.379	263.445	1144.37	1302.33	1495.82	2124.25	2262.65	3281.34	2268.12
December	480.79	1783.76	1083.11	1214.4	367.896	2764.83	2253.46	2528.22	3959.01	3671.06	4855.39	4289.33
TOTAL	8230.64	11830.1	11341	9877.26	3553.02	14788.4	11212.4	13442.7	21221.1	18671.2	23896.1	19112.4

## Sheet: Electric Total
	Miami, FL (1A)	Memphis, TN (3A)	Phoenix, AZ (2B)	Las Vegas, NV (3B)	Los Angeles, CA (3C)	Baltimore, MD (4A)	Portland, OR (4C)	Reno, NV (5B)	Des Moines, IA (5A)	Helena, MT (6B)	Duluth , MN (7A)	Gunnison, CO (7B)
	[kWh]	[kWh]	[kWh]	[kWh]	[kWh]	[kWh]	[kWh]	[kWh]	[kWh]	[kWh]	[kWh]	[kWh]
January	269.781	124.156	171.559	114.379	85.599	150.449	111.455	132.984	152.749	120.464	138.578	130.044
February	320.366	94.3658	240.238	137.601	73.3978	110.716	88.0434	95.8879	126.217	92.9097	95.0556	83.0559
March	414.556	105.645	290.919	112.428	87.3071	93.7472	83.5873	110.246	87.6727	71.408	75.3276	79.7185
April	548.92	186.589	572.691	303.634	118.324	103.232	103.495	136.977	137.994	74.1928	46.5256	62.4574
May	791.557	430.365	811.894	586.856	151.902	311.772	147.369	273.729	295.175	132.076	148.015	127.685
June	894.163	693.181	1324.69	915.919	216.697	542.09	272.663	406.718	571.139	299.702	261.141	244.525
July	966.523	877.548	1582.31	1132.74	306.814	717.466	401.564	650.767	729.493	454.842	324.183	280.252
August	933.535	813.764	1402.4	1038.79	326.289	633.04	396.393	583.762	623.799	347.207	259.994	239.33
September	876.233	575.803	1029.8	733.435	296.332	387.843	239.852	316.456	373.411	202.177	104.205	135.974
October	760.338	183.045	638.344	332.367	187.553	124.085	73.4753	157.339	110.442	60.5999	51.5226	74.666
November	519.475	81.4589	259.2	119.704	125.841	64.949	74.4578	104.049	76.0006	76.524	89.0778	71.99
December	327.063	88.6823	173.72	125.271	76.7782	130.766	124.09	146.905	135.544	124.154	131.808	135.905
TOTAL	7622.51	4254.6	8497.77	5653.13	2052.83	3370.16	2116.44	3115.82	3419.63	2056.26	1725.43	1665.6

## Sheet: Gas Total
	Miami, FL (1A)	Memphis, TN (3A)	Phoenix, AZ (2B)	Las Vegas, NV (3B)	Los Angeles, CA (3C)	Baltimore, MD (4A)	Portland, OR (4C)	Reno, NV (5B)	Des Moines, IA (5A)	Helena, MT (6B)	Duluth , MN (7A)	Gunnison, CO (7B)
	[kWh]	[kWh]	[kWh]	[kWh]	[kWh]	[kWh]	[kWh]	[kWh]	[kWh]	[kWh]	[kWh]	[kWh]
January	162.018	2412.75	758.427	1098.77	393.34	3106.03	1905.05	2189.01	4275.98	3441.51	4966.19	3974.7
February	132.116	1641.74	491.983	960.726	262.623	2246.82	1413.69	1432.47	3548.65	2654.31	3406.49	2538.31
March	107.832	673.95	328.822	467.018	246.104	1276.74	1044.44	1187.12	1999.66	1847.29	2612.13	1459.6
April	5.04171	231.252	101.293	79.7026	112.308	364.422	564.655	589.691	863.718	1059.8	1151.34	987.745
May	0	9.05523	5.01649	13.4876	28.7036	139.312	224.636	326.183	140.247	390.652	294.181	456.774
June	0	0.30987	0	0.124006	0.667869	6.45379	39.8747	21.2497	6.84475	59.9378	95.7394	95.2179
July	0	0	0	0	0	0	5.55015	1.86843	0	6.30372	58.4628	49.2456
August	0	0	0	0	0	0	1.93759	7.42751	0.167121	41.0049	17.0609	57.8534
September	0	2.54745	0	0	0.478165	23.372	91.7876	131.893	95.0701	213.453	280.984	455.525
October	0	200.223	36.9257	90.5061	27.2379	541.629	447.089	666.878	999.445	1167.65	1372.25	1022.26
November	47.3928	708.638	211.33	424.675	137.604	1079.42	1227.87	1391.77	2048.24	2186.13	3192.26	2196.13
December	153.727	1695.08	909.388	1089.13	291.118	2634.06	2129.37	2381.32	3823.47	3546.91	4723.58	4153.42
TOTAL	608.127	7575.55	2843.19	4224.13	1500.18	11418.3	9095.94	10326.9	17801.5	16615	22170.7	17446.8
