# Supplementary material for: Datasets for residential GSHP analysis by climate in the United States
Source: Data Brief. 2020 Nov 14;33:106523. doi: 10.1016/j.dib.2020.106523 (PMC7708925; doi:10.1016/j.dib.2020.106523)
Supplement: Supplementary file 1 [file mmc1.zip › SF_Arizona_Phoenix-Sky.Harbor.Intl.AP.722780_Composite HP036Meter.csv]

Date/Time	Electricity:HVAC [J](Monthly)	Electricity:Plant [J](Monthly)	Cooling:Electricity [J](Monthly)	Heating:Electricity [J](Monthly)	Pumps:Electricity [J](Monthly)	Fans:Electricity [J](Monthly)
January	1328094928	294937880.4	392668913.3	761631710	294937880.4	173794304.8
February	1400239873	269136539.3	749422078.3	493842293.7	269136539.3	156975501.1
March	1584392101	286952996.7	1083721471	326876325.4	286952996.7	173794304.8
April	2594069573	313892601.1	2325046899	100834637.4	313892601.1	168188036.9
May	3459250357	358862409.5	3280728397	4727655.511	358862409.5	173794304.8
June	5147106723	365293089.9	4978918686	0	365293089.9	168188036.9
July	6081179491	377469526.3	5907385186	0	377469526.3	173794304.8
August	5514961786	377469526.3	5341167481	0	377469526.3	173794304.8
September	4225743801	365293089.9	4057555764	0	365293089.9	168188036.9
October	2825668229	348038283.7	2615840575	36033349.48	348038283.7	173794304.8
November	1448091424	287438439.8	1072412037	207491350.2	287438439.8	168188036.9
December	1409912066	299768339.9	334894856.8	901222904.4	299768339.9	173794304.8
			8927.711763	786.8500628	1095.70909	568.4132727
