# Supplementary material for: Datasets for residential GSHP analysis by climate in the United States
Source: Data Brief. 2020 Nov 14;33:106523. doi: 10.1016/j.dib.2020.106523 (PMC7708925; doi:10.1016/j.dib.2020.106523)
Supplement: Supplementary file 1 [file mmc1.zip › SF_California_Los.Angeles.Intl.AP.722950 Geothermal Composite HP024Meter.csv]

Date/Time	Electricity:HVAC [J](Monthly)	Electricity:Plant [J](Monthly)	Cooling:Electricity [J](Monthly)	Heating:Electricity [J](Monthly)	Pumps:Electricity [J](Monthly)	Fans:Electricity [J](Monthly)
January	736263921.9	144462071.6	191177152	461338206.1	144462071.6	83748563.83
February	572898890.9	121342450.4	188793878.3	308461148.6	121342450.4	75643864.1
March	622844602.1	131911632	250614769.2	288481269.1	131911632	83748563.83
April	622957076.5	128720790.9	411343250.8	130566828.4	128720790.9	81046997.25
May	696046808.1	126086233	579863628.9	32434615.31	126086233	83748563.83
June	926261417.3	133410642.4	844724529.9	489890.1736	133410642.4	81046997.25
July	1258440128	160128820.1	1174691564	0	160128820.1	83748563.83
August	1346663587	173672349.3	1262915023	0	173672349.3	83748563.83
September	1223006855	153344461.8	1141560336	399521.6301	153344461.8	81046997.25
October	835812387.2	137412277.5	721467003.8	30596819.62	137412277.5	83748563.83
November	676458675.9	132619829.9	436332798.8	159078879.8	132619829.9	81046997.25
December	624089180.4	138548085.5	201039016	339301600.6	138548085.5	83748563.83
			2056.811931	486.4302165	467.127679	273.9088333
