# Supplementary material for: Datasets for residential GSHP analysis by climate in the United States
Source: Data Brief. 2020 Nov 14;33:106523. doi: 10.1016/j.dib.2020.106523 (PMC7708925; doi:10.1016/j.dib.2020.106523)
Supplement: Supplementary file 1 [file mmc1.zip › SF_Colorado_Gunnison.County.AWOS.724677_Geothermal Composite HP024Meter.csv]

Date/Time	Electricity:HVAC [J](Monthly)	Electricity:Plant [J](Monthly)	Water Heater:WaterSystems:Gas [J](Monthly)	Cooling:Electricity [J](Monthly)	Heating:Electricity [J](Monthly)	Pumps:Electricity [J](Monthly)	Fans:Electricity [J](Monthly)
January	5553590869	206933948	2444163650	0	5448167871	206933948	105422998.3
February	3271939891	181147364.8	2253075981	82664.87348	3176636453	181147364.8	95220772.69
March	1912681805	173046117.5	2467117859	115927073.7	1691331733	173046117.5	105422998.3
April	1338572572	158119488.2	2332710306	112710069.1	1123840246	158119488.2	102022256.5
May	1024702758	155386276	2263087200	400719116.7	518560642.9	155386276	105422998.3
June	1043380295	156829707	2057296347	834964423.5	106393615.1	156829707	102022256.5
July	1119502986	165050739.8	2026510620	960466392.7	53613595.36	165050739.8	105422998.3
August	1008922506	160169192.7	1961210905	840280345	63219162.49	160169192.7	105422998.3
September	1050831892	155171706.9	1927853632	438630293.9	510179341.8	155171706.9	102022256.5
October	1403514645	162389482	2074753195	155118063.5	1142973583	162389482	105422998.3
November	2768091961	181614234.3	2127533913	877467.278	2665192238	181614234.3	102022256.5
December	5946380814	206318197.5	2343624766	80457.55082	5840877359	206318197.5	105422998.3
				1072.182324	6205.8294	572.8267929	344.7974408
