# Supplementary material for: Datasets for residential GSHP analysis by climate in the United States
Source: Data Brief. 2020 Nov 14;33:106523. doi: 10.1016/j.dib.2020.106523 (PMC7708925; doi:10.1016/j.dib.2020.106523)
Supplement: Supplementary file 1 [file mmc1.zip › SF_Florida_Miami.Intl.AP.722020_Geothermal Composite HP036Meter.csv]

Date/Time	Electricity:HVAC [J](Monthly)	Electricity:Plant [J](Monthly)	Electricity:Facility [J](Monthly)	Gas:Facility [J](Monthly)	Cooling:Electricity [J](Monthly)	Heating:Electricity [J](Monthly)	Pumps:Electricity [J](Monthly)	Fans:Electricity [J](Monthly)
January	85402962.95	10680191.04	178055130.9	55689726.71	0	81556899.23	10680191.04	3846063.719
July	157175118.5	10680191.04	249827286.4	43789832.89	153329054.8	0	10680191.04	3846063.719
January	1479746744	258492489.8	4231577116	1643583033	1199972144	160546625.1	258492489.8	119227975.3
February	1682448122	247166355	4181381283	1469344826	1445317817	129440521.4	247166355	107689784.1
March	2142274965	299983269.4	4933423689	1566642672	1917062656	105984333.7	299983269.4	119227975.3
April	2649704679	309724304.2	5375139743	1444861334	2529384810	4937958.28	309724304.2	115381911.6
May	3726022488	331085922.4	6548273865	1405792483	3606794513	0	331085922.4	119227975.3
June	4154803408	320405731.3	6886575045	1301041713	4039421497	0	320405731.3	115381911.6
July	4433616773	331085922.4	7260213004	1322667288	4314388797	0	331085922.4	119227975.3
August	4348064969	331085922.4	7170316346	1335311237	4228836993	0	331085922.4	119227975.3
September	4087668230	320405731.3	6821612293	1348593513	3972286318	0	320405731.3	115381911.6
October	3618737523	331085922.4	6443161327	1470098824	3499509547	0	331085922.4	119227975.3
November	2592499221	292788616.8	5296653743	1500759305	2430799863	46317446.82	292788616.8	115381911.6
December	1776454532	263525458.4	4535490299	1622726425	1508271679	148954876.9	263525458.4	119227975.3
					9636.679621	165.606045	1010.232124	389.948127
