# Supplementary material for: Datasets for residential GSHP analysis by climate in the United States
Source: Data Brief. 2020 Nov 14;33:106523. doi: 10.1016/j.dib.2020.106523 (PMC7708925; doi:10.1016/j.dib.2020.106523)
Supplement: Supplementary file 1 [file mmc1.zip › SF_Iowa_Des.Moines.Intl.AP.725460_gasfurnace_crawlspace_Geothermal Composite HP036Meter.csv]

Date/Time	Electricity:HVAC [J](Monthly)	Electricity:Plant [J](Monthly)	Electricity:Facility [J](Monthly)	Gas:Facility [J](Monthly)	Cooling:Electricity [J](Monthly)	Heating:Electricity [J](Monthly)	Pumps:Electricity [J](Monthly)	Fans:Electricity [J](Monthly)
January	4985713258	308273782.8	7787324923	2561336250	3852634.355	4861569975	308273782.8	120290648.8
February	4248081495	279736077.9	6779584379	2349436276	1444060.013	4137987817	279736077.9	108649618.2
March	2302970471	286743494.7	5080879420	2539949051	53109576.62	2129570246	286743494.7	120290648.8
April	1358858953	247037719.4	4021607432	2333586762	328554530.1	913894117.3	247037719.4	116410305.3
May	1172466899	250677863.9	3914310217	2203436187	905387699.5	146788550.4	250677863.9	120290648.8
June	1986220520	279244307.4	4676830732	1954519686	1863215792	6594422.021	279244307.4	116410305.3
July	2608272358	307609830.1	5411392498	1894470052	2487981710	0	307609830.1	120290648.8
August	2291170871	294683607	5077019932	1842167066	2170880222	0	294683607	120290648.8
September	1487849412	247465528.2	4148853272	1847295040	1275909568	95529538.65	247465528.2	116410305.3
October	1398323178	247070504.1	4138731564	2057308340	251725622.6	1026306907	247070504.1	120290648.8
November	2249788119	275785646.7	4936939671	2173841572	12514717.19	2120863096	275785646.7	116410305.3
December	4384221874	310761415.7	7190493599	2438734347	0	4263931225	310761415.7	120290648.8
					2598.49337	5473.065526	926.4138272	393.4237169
