# Supplementary material for: Datasets for residential GSHP analysis by climate in the United States
Source: Data Brief. 2020 Nov 14;33:106523. doi: 10.1016/j.dib.2020.106523 (PMC7708925; doi:10.1016/j.dib.2020.106523)
Supplement: Supplementary file 1 [file mmc1.zip › SF_Maryland_Baltimore-Washington.Intl.AP.724060 Geothermal Composite HP036Meter.csv]

Date/Time	Electricity:HVAC [J](Monthly)	Electricity:Plant [J](Monthly)	Cooling:Electricity [J](Monthly)	Heating:Electricity [J](Monthly)	Pumps:Electricity [J](Monthly)	Fans:Electricity [J](Monthly)
January	3409465944	301351000.5	0	3290955348	301351000.5	118510596.5
February	2502300730	258658055.9	6338556.165	2388920345	258658055.9	107041829.1
March	1579549356	253999473.4	103503163	1357535597	253999473.4	118510596.5
April	790253345	214522402.8	291412564.3	384153106.6	214522402.8	114687674
May	1286772227	238166786.4	1022420623	145841007.7	238166786.4	118510596.5
June	2008714677	270136480.7	1887812065	6214937.543	270136480.7	114687674
July	2729051334	300453164.6	2610540737	0	300453164.6	118510596.5
August	2435234501	290507998.4	2316723904	0	290507998.4	118510596.5
September	1594027790	245715963.6	1457052354	22287762.66	245715963.6	114687674
October	1028492752	228503393.9	355114530	554867625.2	228503393.9	118510596.5
November	1281396269	234994150.6	46656972.9	1120051622	234994150.6	114687674
December	2914144010	287383723	11390162.9	2784243250	287383723	118510596.5
			2808.046009	3348.630723	867.8868316	387.6018613
