# Supplementary material for: Datasets for residential GSHP analysis by climate in the United States
Source: Data Brief. 2020 Nov 14;33:106523. doi: 10.1016/j.dib.2020.106523 (PMC7708925; doi:10.1016/j.dib.2020.106523)
Supplement: Supplementary file 1 [file mmc1.zip › SF_Minnesota_Duluth.Intl.AP.727450 Geothermal Composite HP036Meter.csv]

Date/Time	Electricity:HVAC [J](Monthly)	Electricity:Plant [J](Monthly)	Electricity:Facility [J](Monthly)	Gas:Facility [J](Monthly)	Cooling:Electricity [J](Monthly)	Heating:Electricity [J](Monthly)	Pumps:Electricity [J](Monthly)	Fans:Electricity [J](Monthly)
January	7787989544	230954371.1	10512281797	2770525530	0	7693168932	230954371.1	94820612.64
February	4662393563	207207046.6	7121367416	2553971864	0	4576749139	207207046.6	85644424.32
March	3221374009	221386889.6	5933926353	2805127746	6506000.081	3120047396	221386889.6	94820612.64
April	1399167756	183026424	3997904940	2651625284	40193119.52	1267212753	183026424	91761883.2
May	797052269	171689472.5	3459907196	2578957527	381277566.8	320954089.6	171689472.5	94820612.64
June	924401845.8	168056297	3503824048	2358986566	729606854.9	103033107.7	168056297	91761883.2
July	1090302966	187696821.9	3773510097	2329301712	933272071.5	62210281.81	187696821.9	94820612.64
August	876684984.6	172545346.2	3540395785	2255436007	764676651.8	17187720.14	172545346.2	94820612.64
September	676495392.5	160096545.6	3250130270	2215666704	282929101.1	301804408.2	160096545.6	91761883.2
October	1610512917	205969236.7	4309820035	2382690592	37853154.53	1477839149	205969236.7	94820612.64
November	4028403855	223504230.1	6663273990	2427857144	0	3936641972	223504230.1	91761883.2
December	7264170523	230954371.1	9990635204	2664260337	0	7169349911	230954371.1	94820612.64
					882.309589	8346.16635	656.4130701	310.1211793
