# Supplementary material for: Datasets for residential GSHP analysis by climate in the United States
Source: Data Brief. 2020 Nov 14;33:106523. doi: 10.1016/j.dib.2020.106523 (PMC7708925; doi:10.1016/j.dib.2020.106523)
Supplement: Supplementary file 1 [file mmc1.zip › SF_Montana_Helena.Rgnl.AP.727720_gasfurnace_crawlspace_Geothermal Composite HP036Meter.csv]

Date/Time	Electricity:HVAC [J](Monthly)	Electricity:Plant [J](Monthly)	Pumps:Electricity [J](Monthly)	Fans:Electricity [J](Monthly)	Cooling:Electricity [J](Monthly)	Heating:Electricity [J](Monthly)	Electricity:Facility [J](Monthly)	Gas:Facility [J](Monthly)
December	567832731.8	7837659.465	7837659.465	3827374.267	0	564005357.6	657642368.2	86122232.53
July	58258565.08	7837659.465	7837659.465	3827374.267	54431190.81	0	148068201.4	71591027.47
January	4293125838	242532017.9	242532017.9	118648602.3	0	4174477235	7028995738	2616703640
February	3325916530	214285147.6	214285147.6	107166479.5	0	3218750050	5791968483	2401277335
March	2139141304	222853912	222853912	118648602.3	19995005.12	2000497696	4853160670	2626068041
April	1387240088	192171945.6	192171945.6	114821228	107783438.3	1164635421	3995122793	2465195115
May	881369610.9	180500138.2	180500138.2	118648602.3	343140161.9	419580846.7	3553035204	2394151614
June	1024107159	187647019.1	187647019.1	114821228	847839108.9	61446822.22	3623120083	2180649956
July	1447386955	211336306	211336306	118648602.3	1322657884	6080469.408	4154233571	2157268238
August	1175317320	196481718.8	196481718.8	118648602.3	1015819240	40849477.72	3862964494	2103627523
September	913639222	174145196.3	174145196.3	114821228	576815959.6	222002034.5	3501322751	2076040302
October	1410368300	198500291.9	198500291.9	118648602.3	62030151.34	1229689547	4102206474	2246021322
November	2462322675	223638632.2	223638632.2	114821228	87238.17809	2347414209	5097327212	2300218458
December	4484339297	240899172.2	240899172.2	118648602.3	0	4365690695	7220748778	2521185480
			690.2754161	388.0532243	1193.380052	5347.531807
