# Supplementary material for: Datasets for residential GSHP analysis by climate in the United States
Source: Data Brief. 2020 Nov 14;33:106523. doi: 10.1016/j.dib.2020.106523 (PMC7708925; doi:10.1016/j.dib.2020.106523)
Supplement: Supplementary file 1 [file mmc1.zip › SF_Nevada_Las.Vegas-McCarran.Intl.AP.723860 Geothermal Composite HP036Meter.csv]

Date/Time	Electricity:HVAC [J](Monthly)	Electricity:Plant [J](Monthly)	Cooling:Electricity [J](Monthly)	Heating:Electricity [J](Monthly)	Pumps:Electricity [J](Monthly)	Fans:Electricity [J](Monthly)
January	1289618964	246402972.7	48153420.19	1096769631	246402972.7	144695912.4
February	1284033182	233713498.3	198712881.7	954627218.5	233713498.3	130693082.2
March	918026107.8	227817657.3	307057946.6	466272248.8	227817657.3	144695912.4
April	1418746334	233223308.7	1201036397	77681634.6	233223308.7	140028302.4
May	2383871144	280763864.9	2226302330	12872901.48	280763864.9	144695912.4
June	3372659776	290061300.9	3232591205	40268.36625	290061300.9	140028302.4
July	4087879505	307597968.2	3943183592	0	307597968.2	144695912.4
August	3815858142	307597968.2	3671162230	0	307597968.2	144695912.4
September	2920088324	295573809.3	2780060022	0	295573809.3	140028302.4
October	1552377316	243582708	1320151629	87529774.43	243582708	144695912.4
November	926656120.1	214861528.8	368901398	417726419.7	214861528.8	140028302.4
December	1322240214	246696809.1	101852405.7	1075691896	246696809.1	144695912.4
			5388.657071	1163.669998	868.8592763	473.2437997
