# Supplementary material for: Datasets for residential GSHP analysis by climate in the United States
Source: Data Brief. 2020 Nov 14;33:106523. doi: 10.1016/j.dib.2020.106523 (PMC7708925; doi:10.1016/j.dib.2020.106523)
Supplement: Supplementary file 1 [file mmc1.zip › SF_Nevada_Reno-Tahoe.Intl.AP.724880_gasfurnace_crawlspace_Geothermal Composite HP036Meter.csv]

Date/Time	Electricity:HVAC [J](Monthly)	Electricity:Plant [J](Monthly)	Electricity:Facility [J](Monthly)	Gas:Facility [J](Monthly)	Cooling:Electricity [J](Monthly)	Heating:Electricity [J](Monthly)	Pumps:Electricity [J](Monthly)	Fans:Electricity [J](Monthly)
January	2504120066	247750918.5	5245208867	2464583292	8593352.092	2365346180	247750918.5	130180534.6
February	1698363566	204114213.2	4154244585	2248724630	34911094.55	1545870053	204114213.2	117582418.3
March	1547543565	211499363.5	4250208383	2434061531	126505314.6	1290857715	211499363.5	130180534.6
April	1074449447	194678452.6	3684838659	2253732237	310302991.3	638165293.2	194678452.6	125981162.5
May	1215974443	208476884	3915616782	2156841752	735307422	350486486.7	208476884	130180534.6
June	1361506146	211464365	3984336416	1938941320	1214505091	21019892.63	211464365	125981162.5
July	2009725450	242864187.1	4748099947	1903153742	1877968682	1576233.113	242864187.1	130180534.6
August	1849840757	223801308.8	4564807520	1864354796	1712789284	6870938.202	223801308.8	130180534.6
September	1205835161	204593785.8	3823967279	1861309107	943444567.5	136409431.3	204593785.8	125981162.5
October	1200567584	207147609	3901053075	2048563286	367684552.2	702702497.5	207147609	130180534.6
November	1672326265	213084864.1	4296777034	2133367071	68859627.23	1477485475	213084864.1	125981162.5
December	2826679349	239852526.8	5562042185	2364655602	17534598.48	2678964216	239852526.8	130180534.6
					2060.668494	3115.487337	724.8134662	425.7696696
