# Supplementary material for: Datasets for residential GSHP analysis by climate in the United States
Source: Data Brief. 2020 Nov 14;33:106523. doi: 10.1016/j.dib.2020.106523 (PMC7708925; doi:10.1016/j.dib.2020.106523)
Supplement: Supplementary file 1 [file mmc1.zip › SF_Oregon_Portland.Intl.AP.726980_Geothermal Composite HP036Meter.csv]

Date/Time	Electricity:HVAC [J](Monthly)	Electricity:Plant [J](Monthly)	Electricity:Facility [J](Monthly)	Gas:Facility [J](Monthly)	Cooling:Electricity [J](Monthly)	Heating:Electricity [J](Monthly)	Pumps:Electricity [J](Monthly)	Fans:Electricity [J](Monthly)
January	2119037561	246494971.8	4858870415	2320592614	1524378.846	2007453084	246494971.8	110060097.9
February	1617194961	215463104.7	4084424872	2108596558	17490464.01	1500295377	215463104.7	99409120.73
March	1296387204	215845333.7	4003397992	2291868825	71582807.65	1114744298	215845333.7	110060097.9
April	920825236.5	191197568.4	3527733565	2148338104	209940923.7	604374540.6	191197568.4	106509772.2
May	749530483.2	171682967.2	3412378905	2098130704	402592317.7	236878067.6	171682967.2	110060097.9
June	941859511.2	175356961.2	3528582377	1928139758	794968755.5	40380983.51	175356961.2	106509772.2
July	1300813655	193590065.8	3989914030	1930878451	1185492202	5261355.929	193590065.8	110060097.9
August	1297445248	199388734.9	3987999437	1902296106	1186179877	1205272.651	199388734.9	110060097.9
September	902463544.6	181696556.6	3497698434	1888688669	700709721	95244051.39	181696556.6	106509772.2
October	739818109.1	193866596.5	3427022588	2042700172	153511526.5	476246484.6	193866596.5	110060097.9
November	1424147116	230792202.4	4066305224	2081119689	9653686.776	1307983657	230792202.4	106509772.2
December	2345444022	252100047.5	5093054379	2259851503	0	2235383924	252100047.5	110060097.9
					1314.90185	2673.736416	685.409753	359.9635819
