# Supplementary material for: Datasets for residential GSHP analysis by climate in the United States
Source: Data Brief. 2020 Nov 14;33:106523. doi: 10.1016/j.dib.2020.106523 (PMC7708925; doi:10.1016/j.dib.2020.106523)
Supplement: Supplementary file 1 [file mmc1.zip › SF_Oregon_Portland.Intl.AP.726980_Geothermal Composite HP036Table.csv]

Program Version:	EnergyPlus	Version 9.2.0-921312fa1d	YMD=2020.02.19 12:36
Tabular Output Report in Format:	Comma
Building:	SF_Oregon_Portland.Intl.AP.726980_gasfurnace_crawlspace_IECC_2012
Environment:	ANNUAL ** Portland International Ap OR USA TMY3 WMO#=726980
----------------------------------------------------------------------------------------------------
REPORT:	Annual Building Utility Performance Summary
FOR:	Entire Facility
Values gathered over 8760.00 hours
Site and Source Energy
		Total Energy [kBtu]	Energy Per Total Building Area [kBtu/ft2]	Energy Per Conditioned Building Area [kBtu/ft2]
	Total Site Energy	68742.31	14.31	28.63
	Net Site Energy	68742.31	14.31	28.63
	Total Source Energy	168314.00	35.05	70.10
	Net Source Energy	168314.00	35.05	70.10
Site to Source Energy Conversion Factors
		Site=>Source Conversion Factor
	Electricity	3.167
	Natural Gas	1.084
	District Cooling	1.056
	District Heating	3.613
	Steam	0.300
	Gasoline	1.050
	Diesel	1.050
	Coal	1.050
	Fuel Oil #1	1.050
	Fuel Oil #2	1.050
	Propane	1.050
	Other Fuel 1	1.000
	Other Fuel 2	1.000
Building Area
		Area [ft2]
	Total Building Area	4802.21
	Net Conditioned Building Area	2401.11
	Unconditioned Building Area	2401.11
End Uses
		Electricity [kBtu]	Natural Gas [kBtu]	Additional Fuel [kBtu]	District Cooling [kBtu]	District Heating [kBtu]	Water [gal]
	Heating	9129.26	0.00	0.00	0.00	0.00	0.00
	Cooling	4489.63	0.00	0.00	0.00	0.00	0.00
	Interior Lighting	3974.68	0.00	0.00	0.00	0.00	0.00
	Exterior Lighting	966.98	0.00	0.00	0.00	0.00	0.00
	Interior Equipment	22900.03	3403.98	0.00	0.00	0.00	0.00
	Exterior Equipment	0.00	0.00	0.00	0.00	0.00	0.00
	Fans	1229.07	0.00	0.00	0.00	0.00	0.00
	Pumps	2340.28	0.00	0.00	0.00	0.00	0.00
	Heat Rejection	0.00	0.00	0.00	0.00	0.00	0.00
	Humidification	0.00	0.00	0.00	0.00	0.00	0.00
	Heat Recovery	0.00	0.00	0.00	0.00	0.00	0.00
	Water Systems	0.00	20308.41	0.00	0.00	0.00	30350.88
	Refrigeration	0.00	0.00	0.00	0.00	0.00	0.00
	Generators	0.00	0.00	0.00	0.00	0.00	0.00
	Total End Uses	45029.92	23712.39	0.00	0.00	0.00	30350.88
Note: Electricity appears to be the principal heating source based on energy usage.
End Uses By Subcategory
		Subcategory	Electricity [kBtu]	Natural Gas [kBtu]	Additional Fuel [kBtu]	District Cooling [kBtu]	District Heating [kBtu]	Water [gal]
	Heating	General	9129.26	0.00	0.00	0.00	0.00	0.00
	Cooling	General	4489.63	0.00	0.00	0.00	0.00	0.00
	Interior Lighting	General	3974.68	0.00	0.00	0.00	0.00	0.00
	Exterior Lighting	Exterior-Lights	966.98	0.00	0.00	0.00	0.00	0.00
	Interior Equipment	Appl	6354.13	2065.48	0.00	0.00	0.00	0.00
		Misc	16545.91	1338.51	0.00	0.00	0.00	0.00
	Exterior Equipment	General	0.00	0.00	0.00	0.00	0.00	0.00
	Fans	Ventilation (simple)	0.00	0.00	0.00	0.00	0.00	0.00
		General	1229.07	0.00	0.00	0.00	0.00	0.00
	Pumps	General	2340.28	0.00	0.00	0.00	0.00	0.00
	Heat Rejection	General	0.00	0.00	0.00	0.00	0.00	0.00
	Humidification	General	0.00	0.00	0.00	0.00	0.00	0.00
	Heat Recovery	General	0.00	0.00	0.00	0.00	0.00	0.00
	Water Systems	Water Heater	0.00	20308.41	0.00	0.00	0.00	0.00
		Domestic Hot Water	0.00	0.00	0.00	0.00	0.00	30350.88
	Refrigeration	General	0.00	0.00	0.00	0.00	0.00	0.00
	Generators	General	0.00	0.00	0.00	0.00	0.00	0.00
Normalized Metrics
Utility Use Per Conditioned Floor Area
		Electricity Intensity [kBtu/ft2]	Natural Gas Intensity [kBtu/ft2]	Additional Fuel Intensity [kBtu/ft2]	District Cooling Intensity [kBtu/ft2]	District Heating Intensity [kBtu/ft2]	Water Intensity [gal/ft2]
	Lighting	2.06	0.00	0.00	0.00	0.00	0.00
	HVAC	7.16	8.46	0.00	0.00	0.00	12.64
	Other	9.54	1.42	0.00	0.00	0.00	0.00
	Total	18.75	9.88	0.00	0.00	0.00	12.64
Utility Use Per Total Floor Area
		Electricity Intensity [kBtu/ft2]	Natural Gas Intensity [kBtu/ft2]	Additional Fuel Intensity [kBtu/ft2]	District Cooling Intensity [kBtu/ft2]	District Heating Intensity [kBtu/ft2]	Water Intensity [gal/ft2]
	Lighting	1.03	0.00	0.00	0.00	0.00	0.00
	HVAC	3.58	4.23	0.00	0.00	0.00	6.32
	Other	4.77	0.71	0.00	0.00	0.00	0.00
	Total	9.38	4.94	0.00	0.00	0.00	6.32
Electric Loads Satisfied
		Electricity [kBtu]	Percent Electricity [%]
	Fuel-Fired Power Generation	0.000	0.00
	High Temperature Geothermal*	0.000	0.00
	Photovoltaic Power	0.000	0.00
	Wind Power	0.000	0.00
	Power Conversion	0.000	0.00
	Net Decrease in On-Site Storage	0.000	0.00
	Total On-Site Electric Sources	0.000	0.00
	Electricity Coming From Utility	45029.923	100.00
	Surplus Electricity Going To Utility	0.000	0.00
	Net Electricity From Utility	45029.923	100.00
	Total On-Site and Utility Electric Sources	45029.923	100.00
	Total Electricity End Uses	45029.923	100.00
On-Site Thermal Sources
		Heat [kBtu]	Percent Heat [%]
	Water-Side Heat Recovery	0.00
	Air to Air Heat Recovery for Cooling	0.00
	Air to Air Heat Recovery for Heating	0.00
	High-Temperature Geothermal*	0.00
	Solar Water Thermal	0.00
	Solar Air Thermal	0.00
	Total On-Site Thermal Sources	0.00
Water Source Summary
		Water [gal]	Percent Water [%]
	Rainwater Collection	0.00	0.00
	Condensate Collection	0.00	0.00
	Groundwater Well	0.00	0.00
	Total On Site Water Sources	0.00	0.00
	-	-	-
	Initial Storage	0.00	0.00
	Final Storage	0.00	0.00
	Change in Storage	0.00	0.00
	-	-	-
	Water Supplied by Utility	30350.88	100.00
	-	-	-
	Total On Site	Change in Storage	and Utility Water Sources	30350.88	100.00
	Total Water End Uses	30350.88	100.00
Setpoint Not Met Criteria
		Degrees [deltaF]
	Tolerance for Zone Heating Setpoint Not Met Time	0.36
	Tolerance for Zone Cooling Setpoint Not Met Time	0.36
Comfort and Setpoint Not Met Summary
		Facility [Hours]
	Time Setpoint Not Met During Occupied Heating	0.00
	Time Setpoint Not Met During Occupied Cooling	4.75
	Time Not Comfortable Based on Simple ASHRAE 55-2004	25.75
Note 1: An asterisk (*) indicates that the feature is not yet implemented.
----------------------------------------------------------------------------------------------------
REPORT:	Input Verification and Results Summary
FOR:	Entire Facility
General
		Value
	Program Version and Build	EnergyPlus	Version 9.2.0-921312fa1d	YMD=2020.02.19 12:36
	RunPeriod	ANNUAL
	Weather File	Portland International Ap OR USA TMY3 WMO#=726980
	Latitude [deg]	45.60
	Longitude [deg]	-122.6
	Elevation [ft]	19.69
	Time Zone	-8.0
	North Axis Angle [deg]	0.00
	Rotation for Appendix G [deg]	0.00
	Hours Simulated [hrs]	8760.00
ENVELOPE
Window-Wall Ratio
		Total	North (315 to 45 deg)	East (45 to 135 deg)	South (135 to 225 deg)	West (225 to 315 deg)
	Gross Wall Area [ft2]	2586.29	699.50	593.65	699.50	593.65
	Above Ground Wall Area [ft2]	2586.29	699.50	593.65	699.50	593.65
	Window Opening Area [ft2]	357.13	89.28	89.28	89.28	89.28
	Gross Window-Wall Ratio [%]	13.81	12.76	15.04	12.76	15.04
	Above Ground Window-Wall Ratio [%]	13.81	12.76	15.04	12.76	15.04
Conditioned Window-Wall Ratio
		Total	North (315 to 45 deg)	East (45 to 135 deg)	South (135 to 225 deg)	West (225 to 315 deg)
	Gross Wall Area [ft2]	2380.85	679.51	510.91	679.51	510.91
	Above Ground Wall Area [ft2]	2380.85	679.51	510.91	679.51	510.91
	Window Opening Area [ft2]	357.13	89.28	89.28	89.28	89.28
	Gross Window-Wall Ratio [%]	15.00	13.14	17.48	13.14	17.48
	Above Ground Window-Wall Ratio [%]	15.00	13.14	17.48	13.14	17.48
Skylight-Roof Ratio
		Total
	Gross Roof Area [ft2]	1253.43
	Skylight Area [ft2]	0.00
	Skylight-Roof Ratio [%]	0.00
PERFORMANCE
Zone Summary
		Area [ft2]	Conditioned (Y/N)	Part of Total Floor Area (Y/N)	Volume [ft3]	Multipliers	Above Ground Gross Wall Area [ft2]	Underground Gross Wall Area [ft2]	Window Glass Area [ft2]	Opening Area [ft2]	Lighting [Btu/h-ft2]	People [ft2 per person]	Plug and Process [Btu/h-ft2]
	LIVING_UNIT1	2401.11	Yes	Yes	17101.97	1.00	2380.85	0.00	357.13	357.13	0.5388	800.37	2.0705
	ATTIC_UNIT1	1200.55	No	Yes	2705.60	1.00	135.42	0.00	0.00	0.00	0.0000		0.0000
	CRAWLSPACE_UNIT1	1200.55	No	Yes	2401.84	1.00	70.03	0.00	0.00	0.00	0.0000		0.0000
	Total	4802.21			22209.42		2586.29	0.00	357.13	357.13	0.2694	1600.74	1.0353
	Conditioned Total	2401.11			17101.97		2380.85	0.00	357.13	357.13	0.5388	800.37	2.0705
	Unconditioned Total	2401.11			5107.44		205.44	0.00	0.00	0.00	0.0000		0.0000
	Not Part of Total	0.00			0.00		0.00	0.00	0.00	0.00
----------------------------------------------------------------------------------------------------
REPORT:	Demand End Use Components Summary
FOR:	Entire Facility
End Uses
		Electricity [kBtuh]	Natural Gas [kBtuh]	Propane [kBtuh]	District Cooling [kBtuh]	Steam [kBtuh]	Water [gal/min]
	Time of Peak	21-JUL-19:15	11-FEB-17:30	-	-	-	19-FEB-08:30
	Heating	0.00	0.00	0.00	0.00	0.00	0.00
	Cooling	5.43	0.00	0.00	0.00	0.00	0.00
	Interior Lighting	1.29	0.00	0.00	0.00	0.00	0.00
	Exterior Lighting	0.23	0.00	0.00	0.00	0.00	0.00
	Interior Equipment	3.39	1.04	0.00	0.00	0.00	0.00
	Exterior Equipment	0.00	0.00	0.00	0.00	0.00	0.00
	Fans	0.14	0.00	0.00	0.00	0.00	0.00
	Pumps	0.32	0.00	0.00	0.00	0.00	0.00
	Heat Rejection	0.00	0.00	0.00	0.00	0.00	0.00
	Humidification	0.00	0.00	0.00	0.00	0.00	0.00
	Heat Recovery	0.00	0.00	0.00	0.00	0.00	0.00
	Water Systems	0.00	6.37	0.00	0.00	0.00	0.12
	Refrigeration	0.00	0.00	0.00	0.00	0.00	0.00
	Generators	0.00	0.00	0.00	0.00	0.00	0.00
	Total End Uses	10.81	7.42	0.00	0.00	0.00	0.12
End Uses By Subcategory
		Subcategory	Electricity [kBtuh]	Natural Gas [kBtuh]	Propane [kBtuh]	District Cooling [kBtuh]	Steam [kBtuh]	Water [gal/min]
	Heating	General	0.00	0.00	0.00	0.00	0.00	0.00
	Cooling	General	5.43	0.00	0.00	0.00	0.00	0.00
	Interior Lighting	General	1.29	0.00	0.00	0.00	0.00	0.00
	Exterior Lighting	Exterior-Lights	0.23	0.00	0.00	0.00	0.00	0.00
	Interior Equipment	Appl	0.95	0.85	0.00	0.00	0.00	0.00
		Misc	2.43	0.20	0.00	0.00	0.00	0.00
	Exterior Equipment	General	0.00	0.00	0.00	0.00	0.00	0.00
	Fans	Ventilation (simple)	0.00	0.00	0.00	0.00	0.00	0.00
		General	0.14	0.00	0.00	0.00	0.00	0.00
	Pumps	General	0.32	0.00	0.00	0.00	0.00	0.00
	Heat Rejection	General	0.00	0.00	0.00	0.00	0.00	0.00
	Humidification	General	0.00	0.00	0.00	0.00	0.00	0.00
	Heat Recovery	General	0.00	0.00	0.00	0.00	0.00	0.00
	Water Systems	Water Heater	0.00	6.37	0.00	0.00	0.00	0.00
		Domestic Hot Water	0.00	0.00	0.00	0.00	0.00	0.12
	Refrigeration	General	0.00	0.00	0.00	0.00	0.00	0.00
	Generators	General	0.00	0.00	0.00	0.00	0.00	0.00
----------------------------------------------------------------------------------------------------
REPORT:	Source Energy End Use Components Summary
FOR:	Entire Facility
Values gathered over 8760.00 hours
Source Energy End Use Components Summary
		Source Electricity [kBtu]	Source Natural Gas [kBtu]	Source Additional Fuel [kBtu]	Source District Cooling [kBtu]	Source District Heating [kBtu]
	Heating	28912.36	0.00	0.00	0.00	0.00
	Cooling	14218.65	0.00	0.00	0.00	0.00
	Interior Lighting	12587.81	0.00	0.00	0.00	0.00
	Exterior Lighting	3062.43	0.00	0.00	0.00	0.00
	Interior Equipment	72524.41	3689.92	0.00	0.00	0.00
	Exterior Equipment	0.00	0.00	0.00	0.00	0.00
	Fans	3892.45	0.00	0.00	0.00	0.00
	Pumps	7411.66	0.00	0.00	0.00	0.00
	Heat Rejection	0.00	0.00	0.00	0.00	0.00
	Humidification	0.00	0.00	0.00	0.00	0.00
	Heat Recovery	0.00	0.00	0.00	0.00	0.00
	Water Systems	0.00	22014.31	0.00	0.00	0.00
	Refrigeration	0.00	0.00	0.00	0.00	0.00
	Generators	0.00	0.00	0.00	0.00	0.00
	Total Source Energy End Use Components	142609.77	25704.23	0.00	0.00	0.00
Normalized Metrics
Source Energy End Use Components Per Conditioned Floor Area
		Source Electricity [kBtu/ft2]	Source Natural Gas [kBtu/ft2]	Source Additional Fuel [kBtu/ft2]	Source District Cooling [kBtu/ft2]	Source District Heating [kBtu/ft2]
	Heating	12.04	0.00	0.00	0.00	0.00
	Cooling	5.92	0.00	0.00	0.00	0.00
	Interior Lighting	5.24	0.00	0.00	0.00	0.00
	Exterior Lighting	1.28	0.00	0.00	0.00	0.00
	Interior Equipment	30.20	1.54	0.00	0.00	0.00
	Exterior Equipment	0.00	0.00	0.00	0.00	0.00
	Fans	1.62	0.00	0.00	0.00	0.00
	Pumps	3.09	0.00	0.00	0.00	0.00
	Heat Rejection	0.00	0.00	0.00	0.00	0.00
	Humidification	0.00	0.00	0.00	0.00	0.00
	Heat Recovery	0.00	0.00	0.00	0.00	0.00
	Water Systems	0.00	9.17	0.00	0.00	0.00
	Refrigeration	0.00	0.00	0.00	0.00	0.00
	Generators	0.00	0.00	0.00	0.00	0.00
	Total Source Energy End Use Components	59.39	10.71	0.00	0.00	0.00
Source Energy End Use Components Per Total Floor Area
		Source Electricity [kBtu/ft2]	Source Natural Gas [kBtu/ft2]	Source Additional Fuel [kBtu/ft2]	Source District Cooling [kBtu/ft2]	Source District Heating [kBtu/ft2]
	Heating	6.02	0.00	0.00	0.00	0.00
	Cooling	2.96	0.00	0.00	0.00	0.00
	Interior Lighting	2.62	0.00	0.00	0.00	0.00
	Exterior Lighting	0.64	0.00	0.00	0.00	0.00
	Interior Equipment	15.10	0.77	0.00	0.00	0.00
	Exterior Equipment	0.00	0.00	0.00	0.00	0.00
	Fans	0.81	0.00	0.00	0.00	0.00
	Pumps	1.54	0.00	0.00	0.00	0.00
	Heat Rejection	0.00	0.00	0.00	0.00	0.00
	Humidification	0.00	0.00	0.00	0.00	0.00
	Heat Recovery	0.00	0.00	0.00	0.00	0.00
	Water Systems	0.00	4.58	0.00	0.00	0.00
	Refrigeration	0.00	0.00	0.00	0.00	0.00
	Generators	0.00	0.00	0.00	0.00	0.00
	Total Source Energy End Use Components	29.70	5.35	0.00	0.00	0.00
----------------------------------------------------------------------------------------------------
REPORT:	Component Sizing Summary
FOR:	Entire Facility
ZoneHVAC:WaterToAirHeatPump
		Design Size Cooling Supply Air Flow Rate [ft3/min]	Design Size Heating Supply Air Flow Rate [ft3/min]	User-Specified No Load Supply Air Flow Rate [ft3/min]	Design Size Outdoor Air Flow Rate During Cooling Operation [ft3/min]	Design Size Outdoor Air Flow Rate During Heating Operation [ft3/min]	Design Size Outdoor Air Flow Rate When No Cooling or Heating is Needed [ft3/min]	Design Size Maximum Supply Air Temperature from Supplemental Heater [F]
	MAIN FLOOR WAHP	812.55	812.55	0.000000	0.000000	0.000000	0.000000	122.00
User-Specified values were used. Design Size values were used if no User-Specified values were provided.
COIL:COOLING:WATERTOAIRHEATPUMP:EQUATIONFIT
		Design Size Rated Air Flow Rate [ft3/min]	Design Size Rated Total Cooling Capacity [ton]	Design Size Rated Sensible Cooling Capacity [ton]	Design Size Rated Water Flow Rate [gal/min]
	WAHP COOLING COIL	812.55	2.46	1.64	5.90
User-Specified values were used. Design Size values were used if no User-Specified values were provided.
COIL:HEATING:WATERTOAIRHEATPUMP:EQUATIONFIT
		Design Size Rated Air Flow Rate [ft3/min]	Design Size Rated Heating Capacity [Btu/h]	Design Size Rated Water Flow Rate [gal/min]
	WAHP HEATING COIL	812.55	29554.80	5.90
User-Specified values were used. Design Size values were used if no User-Specified values were provided.
Fan:OnOff
		Design Size Maximum Flow Rate [ft3/min]
	MAIN FLOOR WAHP SUPPLY FAN	812.55
User-Specified values were used. Design Size values were used if no User-Specified values were provided.
Coil:Heating:Electric
		Design Size Nominal Capacity [Btu/h]
	MAIN FLOOR WAHP SUPP HEATING COIL	18858.76
User-Specified values were used. Design Size values were used if no User-Specified values were provided.
PlantLoop
		Maximum Loop Flow Rate [ft3/min]	Plant Loop Volume [ft3]
	DHW LOOP_UNIT1	0.019352	0.038715
	GROUND LOOP WATER LOOP	0.788472	1.58
User-Specified values were used. Design Size values were used if no User-Specified values were provided.
Pump:VariableSpeed
		Design Flow Rate [ft3/min]
	MAINS PRESSURE_UNIT1	0.019352
User-Specified values were used. Design Size values were used if no User-Specified values were provided.
WaterHeater:Mixed
		Maximum Heater Capacity [Btu/h]	Use Side Design Flow Rate [ft3/min]
	WATER HEATER_UNIT1	38002.17	0.019352
User-Specified values were used. Design Size values were used if no User-Specified values were provided.
Pump:ConstantSpeed
		Design Flow Rate [ft3/min]	Design Power Consumption [Btu/h]
	GROUND LOOP SUPPLY PUMP	0.788472	324.42
User-Specified values were used. Design Size values were used if no User-Specified values were provided.
----------------------------------------------------------------------------------------------------
REPORT:	Surface Shadowing Summary
FOR:	Entire Facility
Surfaces (Walls	Roofs	etc) that may be Shadowed by Other Surfaces
		Possible Shadow Receivers
	OVERHANG_SDR_1.UNIT1	WALL_SDR_1.UNIT1 |
	Mir-OVERHANG_SDR_1.UNIT1	OVERHANG_SDR_2.UNIT1 | WALL_SDR_1.UNIT1 | WALL_SDR_2.UNIT1 | ROOF_RIGHT_UNIT1 |
	OVERHANG_SDR_2.UNIT1	WALL_SDR_2.UNIT1 |
	Mir-OVERHANG_SDR_2.UNIT1	WALL_SDR_2.UNIT1 | ROOF_RIGHT_UNIT1 |
	WALL_SDR_1.UNIT1	OVERHANG_SDR_1.UNIT1 | OVERHANG_SDR_2.UNIT1 |
	WALL_SDR_2.UNIT1	OVERHANG_SDR_2.UNIT1 |
	BGWALL_UPPER_SDR	OVERHANG_SDR_1.UNIT1 | OVERHANG_SDR_2.UNIT1 |
Subsurfaces (Windows and Doors) that may be Shadowed by Surfaces
		Possible Shadow Receivers
	WALL_LDF_1.UNIT1	WINDOW_LDF_1.UNIT1 | DOOR_LDF_UNIT1 |
	WALL_SDR_1.UNIT1	WINDOW_SDR_1.UNIT1 |
	WALL_LDB_1.UNIT1	WINDOW_LDB_1.UNIT1 | DOOR_LDB_UNIT1 |
	WALL_SDL_1.UNIT1	WINDOW_SDL_1.UNIT1 |
	WALL_LDF_2.UNIT1	WINDOW_LDF_2.UNIT1 |
	WALL_SDR_2.UNIT1	WINDOW_SDR_2.UNIT1 |
	WALL_LDB_2.UNIT1	WINDOW_LDB_2.UNIT1 |
	WALL_SDL_2.UNIT1	WINDOW_SDL_2.UNIT1 |
----------------------------------------------------------------------------------------------------
REPORT:	Adaptive Comfort Summary
FOR:	Entire Facility
Time Not Meeting the Adaptive Comfort Models during Occupied Hours
		ASHRAE55 90% Acceptability Limits [Hours]	ASHRAE55 80% Acceptability Limits [Hours]	CEN15251 Category I Acceptability Limits [Hours]	CEN15251 Category II Acceptability Limits [Hours]	CEN15251 Category III Acceptability Limits [Hours]
----------------------------------------------------------------------------------------------------
REPORT:	Initialization Summary
FOR:	Entire Facility
Version
		Version ID
	1	9.2
Timesteps per Hour
		#TimeSteps	Minutes per TimeStep {minutes}
	1	4	15
System Convergence Limits
		Minimum System TimeStep {minutes}	Max HVAC Iterations	Minimum Plant Iterations	Maximum Plant Iterations
	1	1	20	2	8
Simulation Control
		Do Zone Sizing	Do System Sizing	Do Plant Sizing	Do Design Days	Do Weather Simulation	Do HVAC Sizing Simulation
	1	Yes	Yes	No	Yes	Yes	No
Output Reporting Tolerances
		Tolerance for Time Heating Setpoint Not Met	Tolerance for Zone Cooling Setpoint Not Met Time
	1	0.200	0.200
Site:GroundTemperature:BuildingSurface
		Jan{F}	Feb{F}	Mar{F}	Apr{F}	May{F}	Jun{F}	Jul{F}	Aug{F}	Sep{F}	Oct{F}	Nov{F}	Dec{F}
	1	64.40	64.40	64.40	64.40	64.40	64.40	64.40	64.40	64.40	64.40	64.40	64.40
Site:GroundTemperature:FCfactorMethod
		Jan{F}	Feb{F}	Mar{F}	Apr{F}	May{F}	Jun{F}	Jul{F}	Aug{F}	Sep{F}	Oct{F}	Nov{F}	Dec{F}
	1	41.00	43.45	48.20	52.72	61.25	65.75	66.99	64.71	59.45	52.88	46.42	42.15
Site:GroundTemperature:Shallow
		Jan{F}	Feb{F}	Mar{F}	Apr{F}	May{F}	Jun{F}	Jul{F}	Aug{F}	Sep{F}	Oct{F}	Nov{F}	Dec{F}
	1	55.40	55.40	55.40	55.40	55.40	55.40	55.40	55.40	55.40	55.40	55.40	55.40
Site:GroundTemperature:Deep
		Jan{F}	Feb{F}	Mar{F}	Apr{F}	May{F}	Jun{F}	Jul{F}	Aug{F}	Sep{F}	Oct{F}	Nov{F}	Dec{F}
	1	60.80	60.80	60.80	60.80	60.80	60.80	60.80	60.80	60.80	60.80	60.80	60.80
Site:GroundReflectance
		Jan{dimensionless}	Feb{dimensionless}	Mar{dimensionless}	Apr{dimensionless}	May{dimensionless}	Jun{dimensionless}	Jul{dimensionless}	Aug{dimensionless}	Sep{dimensionless}	Oct{dimensionless}	Nov{dimensionless}	Dec{dimensionless}
	1	0.20	0.20	0.20	0.20	0.20	0.20	0.20	0.20	0.20	0.20	0.20	0.20
Site:GroundReflectance:SnowModifier
		Normal	Daylighting {dimensionless}
	1	1.000	1.000
Site:GroundReflectance:Snow
		Jan{dimensionless}	Feb{dimensionless}	Mar{dimensionless}	Apr{dimensionless}	May{dimensionless}	Jun{dimensionless}	Jul{dimensionless}	Aug{dimensionless}	Sep{dimensionless}	Oct{dimensionless}	Nov{dimensionless}	Dec{dimensionless}
	1	0.20	0.20	0.20	0.20	0.20	0.20	0.20	0.20	0.20	0.20	0.20	0.20
Site:GroundReflectance:Snow:Daylighting
		Jan{dimensionless}	Feb{dimensionless}	Mar{dimensionless}	Apr{dimensionless}	May{dimensionless}	Jun{dimensionless}	Jul{dimensionless}	Aug{dimensionless}	Sep{dimensionless}	Oct{dimensionless}	Nov{dimensionless}	Dec{dimensionless}
	1	0.20	0.20	0.20	0.20	0.20	0.20	0.20	0.20	0.20	0.20	0.20	0.20
Environment:Weather Station
		Wind Sensor Height Above Ground {ft}	Wind Speed Profile Exponent {}	Wind Speed Profile Boundary Layer Thickness {ft}	Air Temperature Sensor Height Above Ground {ft}	Wind Speed Modifier Coefficient-Internal	Temperature Modifier Coefficient-Internal
	1	32.810	0.140	885.870	4.921	1.586	9.750E-003
Site:Location
		Location Name	Latitude {N+/S- Deg}	Longitude {E+/W- Deg}	Time Zone Number {GMT+/-}	Elevation {ft}	Standard Pressure at Elevation {psi}	Standard RhoAir at Elevation
	1	Portland International Ap OR USA TMY3 WMO#=726980	45.60	-122.62	-8.00	19.69	15.	1.2035
Site Water Mains Temperature Information
		Calculation Method{}	Water Mains Temperature Schedule Name{}	Annual Average Outdoor Air Temperature{F}	Maximum Difference In Monthly Average Outdoor Air Temperatures{deltaF}	Fixed Default Water Mains Temperature{F}
	1	Correlation	NA	54.00	28.80	NA
Building Information
		Building Name	North Axis {deg}	Terrain	Loads Convergence Tolerance Value	Temperature Convergence Tolerance Value	Solar Distribution	Maximum Number of Warmup Days	Minimum Number of Warmup Days
	1	SF_Oregon_Portland.Intl.AP.726980_gasfurnace_crawlspace_IECC_2012	0.000	Suburbs	4.00000E-002	0.40000	FullExterior	25	6
Inside Convection Algorithm
		Algorithm {Simple
		TARP
		CeilingDiffuser
		AdaptiveConvectionAlgorithm}
	1	TARP
Outside Convection Algorithm
		Algorithm {SimpleCombined
		TARP
		MoWitt
		DOE-2
		AdaptiveConvectionAlgorithm}
	1	DOE-2
Sky Radiance Distribution
		Value {Anisotropic}
	1	Anisotropic
Zone Air Solution Algorithm
		Value {ThirdOrderBackwardDifference
		AnalyticalSolution
		EulerMethod}
	1	ThirdOrderBackwardDifference
Zone Air Carbon Dioxide Balance Simulation
		Simulation {Yes/No}	Carbon Dioxide Concentration
	1	No	N/A
Zone Air Generic Contaminant Balance Simulation
		Simulation {Yes/No}	Generic Contaminant Concentration
	1	No	N/A
Zone Air Mass Flow Balance Simulation
		Enforce Mass Balance	Adjust Zone Mixing	Adjust Zone Infiltration {AddInfiltration	Infiltration Zones {MixingSourceZonesOnly
				AdjustInfiltration	AllZones}
				None}
	1	No	N/A	N/A	N/A
HVACSystemRootFindingAlgorithm
		Value {RegulaFalsi
		Bisection
		BisectionThenRegulaFalsi
		RegulaFalsiThenBisection}
	1	RegulaFalsi
Environment:Site Atmospheric Variation
		Wind Speed Profile Exponent {}	Wind Speed Profile Boundary Layer Thickness {ft}	Air Temperature Gradient Coefficient {F/ft}
	1	0.220	1213.970	0.003566
Material Details
		Material Name	ThermalResistance {m2-K/w}	Roughness	Thickness {ft}	Conductivity {w/m-K}	Density {lb/ft3}	Specific Heat {Btu/lbm-R}	Absorptance:Thermal	Absorptance:Solar	Absorptance:Visible
	1	WALL_CONSOL_LAYER	2.3415	Rough	0.4584	5.966E-002	7.541	0.248	0.9000	0.7000	0.7000
	2	SHEATHING_CONSOL_LAYER	0.1351	Rough	0.0417	9.402E-002	42.764	0.280	0.9000	0.7000	0.7000
	3	CEIL_CONSOL_LAYER	6.0693	Rough	1.2291	6.172E-002	2.618	0.185	0.9000	0.7000	0.7000
	4	FLOOR_CONSOL_LAYER	4.8420	Rough	0.7710	4.852E-002	3.438	0.219	0.9000	0.7000	0.7000
	5	BSMTWALL_CONSOL_LAYER	1.4900	Rough	0.2917	5.966E-002	7.541	0.248	0.9000	0.7000	0.7000
	6	CRAWLWALL_CONSOL_LAYER	1.4900	Rough	0.2917	5.966E-002	7.541	0.248	0.9000	0.7000	0.7000
	7	VERY HIGH REFLECTIVITY SURFACE	2.1097E-006	Smooth	0.0016	237.000	168.680	0.216	0.9000	5.0000E-002	5.0000E-002
	8	GYPSUMBOARD-5/16IN	4.9532E-002	Rough	0.0260	0.160	50.005	0.111	0.9000	0.4000	0.1000
	9	COPPERPIPE	4.7506E-005	MediumRough	0.0625	401.000	140.026	0.200	0.9000	0.6500	0.6500
	10	F08 METAL SURFACE	1.7668E-005	Smooth	0.0026	45.280	488.437	0.119	0.9000	0.7000	0.7000
	11	CONCRETE_4IN	7.7356E-002	Rough	0.3330	1.312	140.014	0.111	0.9000	0.7000	0.7000
	12	ASPHALT_SHINGLE	7.7448E-002	MediumRough	0.0208	8.186E-002	70.000	0.300	0.9000	0.7500	0.7000
	13	WOOD_SHINGLE	0.1115	MediumSmooth	0.0417	0.114	26.600	0.390	0.9000	0.7000	0.7000
	14	SLATE_SHINGLE	8.8061E-003	MediumSmooth	0.0417	1.442	100.000	0.300	0.9000	0.7000	0.7000
	15	STUCCO_1IN	1.8157E-002	MediumSmooth	0.0833	1.399	120.000	0.210	0.9000	0.7000	0.7000
	16	DRYWALL_1/2IN	7.9331E-002	MediumSmooth	0.0417	0.160	50.000	0.260	0.9000	0.7000	0.7000
	17	OSB_5/8IN	0.1365	MediumSmooth	0.0521	0.116	34.000	0.290	0.9000	0.7000	0.7000
	18	OSB_5/16IN	6.8358E-002	MediumSmooth	0.0261	0.116	34.000	0.290	0.9000	0.7000	0.7000
	19	BLOWN_R30	5.1614	MediumRough	0.6975	4.119E-002	0.600	0.200	0.9000	0.7000	0.7000
	20	BLOWN_R30_TOP	2.8489	MediumRough	0.3849	4.119E-002	0.600	0.200	0.9000	0.7000	0.7000
	21	PLYWOOD_3/4IN	0.1650	Rough	0.0625	0.115	34.003	0.161	0.9000	0.7000	0.7000
	22	BATT_R19	7.3089	MediumRough	0.0833	3.475E-003	0.600	0.200	0.9000	0.7000	0.7000
	23	LUMBER_2X4	0.7709	Rough	0.2920	0.115	32.003	0.183	0.9000	0.7000	0.7000
	24	CARPET_N_PAD	0.4224	MediumSmooth	0.0833	6.013E-002	2.000	0.200	0.9000	0.7000	0.7000
	25	BATT_R13	2.2936	MediumRough	0.2917	3.876E-002	0.600	0.200	0.9000	0.7000	0.7000
	26	OSB_1/2IN	0.1092	MediumSmooth	0.0417	0.116	34.000	0.290	0.9000	0.7000	0.7000
	27	SOIL_12IN	0.1761	Rough	1.0000	1.731	115.011	0.056	0.9000	0.7000	0.7000
	28	DOOR_CONST	0.4402	Smooth	0.1040	7.201E-002	32.003	0.183	0.9000	0.7000	0.7000
	29	GYPSUMBOARD-1_2IN	7.9294E-002	Rough	0.0417	0.160	50.005	0.111	0.9000	0.4000	0.1000
	30	STD WOOD 6INCH	1.2500	MediumSmooth	0.4921	0.120	33.711	0.289	0.9000	0.7000	0.7000
	31	PIPE INSULATION	0.3830	VeryRough	0.0417	3.317E-002	5.681	0.200	0.9000	0.5000	0.5000
	32	MANF_WALL_AIRGAP	0.1200	Smooth	0.0000	0.000	0.000	0.000	0.9000	0.7000	0.7000
	33	BLDG_PAPER_FELT	1.0567E-002	Smooth	0.0000	0.000	0.000	0.000	0.9000	0.7000	0.7000
	34	R_HIGH	177.0000	MediumRough	0.0000	0.000	0.000	0.000	0.9000	0.7000	0.7000
	35	CLEAR ACRYLIC PLASTIC	3.3333E-003	VerySmooth	0.0098	0.900	0.000	0.000	0.9000	0.0000	0.0000
	36	DIFFUSING ACRYLIC PLASTIC	2.4444E-003	VerySmooth	0.0072	0.900	0.000	0.000	0.9000	0.0000	0.0000
	37	INT_BLIND	0.0000	Rough	0.0000	0.000	0.000	0.000	0.0000	0.0000	0.0000
	38	GLASS	0.3765	VerySmooth	0.1318	0.107	0.000	0.000	0.8400	0.0000	0.0000
Material:Air
		Material Name	ThermalResistance {m2-K/w}
	1	AIR_4_IN_VERT	0.1585
	2	AIR_4_IN_VERT	0.1585
Surface Geometry
		Starting Corner	Vertex Input Direction	Coordinate System	Daylight Reference Point Coordinate System	Rectangular (Simple) Surface Coordinate System
	1	LowerLeftCorner	Counterclockwise	RelativeCoordinateSystem	RelativeCoordinateSystem	RelativeToZoneOrigin
Other Side Coefficients
		Name	Combined convective/radiative film coefficient {Btu/h-ft2-F}	User selected Constant Temperature {F}	Coefficient modifying the constant temperature term	Coefficient modifying the external dry bulb temperature term	Coefficient modifying the ground temperature term	Coefficient modifying the wind speed term {s/m}	Coefficient modifying the zone air temperature term	Constant Temperature Schedule Name	Sinusoidal Variation	Period of Sinusoidal Variation	Previous Other Side Temperature Coefficient	Minimum Other Side Temperature {F}	Maximum Other Side Temperature {F}
	1	SURFPROPOTHSDCOEFSLABAVERAGE	N/A	N/A	1.000	0.000	0.000	0.000	0.000	SCHEDULEOSCSLABAVERAGESURFACETEMP	NO	24.000	0.000	N/A	N/A
	2	SURFPROPOTHSDCOEFSLABPERIMETER	N/A	N/A	1.000	0.000	0.000	0.000	0.000	SCHEDULEOSCSLABPERIMETERTEMP	NO	24.000	0.000	N/A	N/A
	3	SURFPROPOTHSDCOEFSLABCORE	N/A	N/A	1.000	0.000	0.000	0.000	0.000	SCHEDULEOSCSLABCORETEMP	NO	24.000	0.000	N/A	N/A
Surface Heat Transfer Algorithm
		Value {CTF - ConductionTransferFunction	Inside Surface Max Temperature Limit{F}	Surface Convection Coefficient Lower Limit {Btu/h-ft2-F}	Surface Convection Coefficient Upper Limit {Btu/h-ft2-F}
		EMPD - MoisturePenetrationDepthConductionTransferFunction
		CondFD - ConductionFiniteDifference
		HAMT - CombinedHeatAndMoistureFiniteElement} - Description
	1	CTF - ConductionTransferFunction	392.	0.02	176.1
Shading Summary
		Number of Fixed Detached Shades	Number of Building Detached Shades	Number of Attached Shades
	1	0	0	4
Zone Summary
		Number of Zones	Number of Zone Surfaces	Number of SubSurfaces
	1	3	37	10
Zone Information
		Zone Name	North Axis {deg}	Origin X-Coordinate {ft}	Origin Y-Coordinate {ft}	Origin Z-Coordinate {ft}	Centroid X-Coordinate {ft}	Centroid Y-Coordinate {ft}	Centroid Z-Coordinate {ft}	Type	Zone Multiplier	Zone List Multiplier	Minimum X {ft}	Maximum X {ft}	Minimum Y {ft}	Maximum Y {ft}	Minimum Z {ft}	Maximum Z {ft}	Ceiling Height {ft}	Volume {ft3}	Zone Inside Convection Algorithm {Simple-Detailed-CeilingDiffuser-TrombeWall}	Zone Outside Convection Algorithm {Simple-Detailed-Tarp-MoWitt-DOE-2-BLAST}	Floor Area {ft2}	Exterior Gross Wall Area {ft2}	Exterior Net Wall Area {ft2}	Exterior Window Area {ft2}	Number of Surfaces	Number of SubSurfaces	Number of Shading SubSurfaces	Part of Total Building Area
	1	LIVING_UNIT1	0.0	0.00	0.00	0.00	19.98	15.03	8.99	1	1	1	0.00	39.96	0.00	30.05	0.49	17.52	12.76	17101.87	TARP	DOE-2	2401.12	2380.89	1981.72	357.07	11	10	4	Yes
	2	ATTIC_UNIT1	0.0	0.00	0.00	0.00	19.98	15.03	18.67	1	1	1	0.00	39.96	0.00	30.05	17.52	22.02	2.26	2705.50	TARP	DOE-2	1200.51	135.42	135.42	0.00	5	0	0	Yes
	3	CRAWLSPACE_UNIT1	0.0	0.00	0.00	0.00	19.98	15.03	-0.5	1	1	1	0.00	39.96	0.00	30.05	-1.5	0.49	2.00	2401.75	TARP	DOE-2	1200.51	69.97	69.97	0.00	10	0	0	Yes
Zone Internal Gains Nominal
		Zone Name	Floor Area {ft2}	# Occupants	Area per Occupant {ft2/person}	Occupant per Area {person/ft2}	Interior Lighting {Btu/h-ft2}	Electric Load {Btu/h-ft2}	Gas Load {Btu/h-ft2}	Other Load {Btu/h-ft2}	Hot Water Eq {Btu/h-ft2}	Steam Equipment {Btu/h-ft2}	Sum Loads per Area {Btu/h-ft2}	Outdoor Controlled Baseboard Heat
	1	LIVING_UNIT1	2401.12	3.0	800.364	0.001	0.539	1.623	0.447	0.000	0.000	0.000	2.609	No
	2	ATTIC_UNIT1	1200.51	0.0	N/A	0.000	0.000	0.000	0.000	0.000	0.000	0.000	0.000	No
	3	CRAWLSPACE_UNIT1	1200.51	0.0	N/A	0.000	0.000	0.000	0.000	0.000	0.000	0.000	0.000	No
People Internal Gains Nominal
		Name	Schedule Name	Zone Name	Zone Floor Area {ft2}	# Zone Occupants	Number of People {}	People/Floor Area {person/ft2}	Floor Area per person {ft2/person}	Fraction Radiant	Fraction Convected	Sensible Fraction Calculation	Activity level	ASHRAE 55 Warnings	Carbon Dioxide Generation Rate	Nominal Minimum Number of People	Nominal Maximum Number of People
	1	PEOPLE_UNIT1	OCCUPANCY_SCH	LIVING_UNIT1	2401.12	3.0	3.0	0.001	800.364	0.000	1.000	AutoCalculate	ACTIVITY_SCH	No	3.8200E-008	1	3
Lights Internal Gains Nominal
		Name	Schedule Name	Zone Name	Zone Floor Area {ft2}	# Zone Occupants	Lighting Level {Btu/h}	Lights/Floor Area {Btu/h-ft2}	Lights per person {W/person}	Fraction Return Air	Fraction Radiant	Fraction Short Wave	Fraction Convected	Fraction Replaceable	End-Use Category	Nominal Minimum Lighting Level {Btu/h}	Nominal Maximum Lighting Level {Btu/h}
	1	LIVING HARDWIRED LIGHTING1	LIGHTINGPROFILE_EELIGHTING	LIVING_UNIT1	2401.12	3.0	929.992	0.387	90.855	0.000	0.600	0.200	0.200	0.000	General	63.937	929.992
	2	LIVING PLUG-IN LIGHTING1	LIGHTINGPROFILE_EELIGHTING	LIVING_UNIT1	2401.12	3.0	363.777	0.152	35.539	0.000	0.600	0.200	0.200	0.000	General	25.010	363.777
ElectricEquipment Internal Gains Nominal
		Name	Schedule Name	Zone Name	Zone Floor Area {ft2}	# Zone Occupants	Equipment Level {Btu/h}	Equipment/Floor Area {Btu/h-ft2}	Equipment per person {W/person}	Fraction Latent	Fraction Radiant	Fraction Lost	Fraction Convected	End-Use SubCategory	Nominal Minimum Equipment Level {Btu/h}	Nominal Maximum Equipment Level {Btu/h}
	1	REFRIGERATOR1	REFRIGERATOR	LIVING_UNIT1	2401.12	3.0	310.813	0.129	30.365	0.000	0.000	0.000	1.000	Appl	227.325	310.813
	2	MISC ELEC LOAD1	MISCPLUGLOAD	LIVING_UNIT1	2401.12	3.0	1872.161	0.780	182.900	6.244E-002	0.412	0.251	0.275	Misc	967.950	1872.161
	3	CLOTHES WASHER1	CLOTHESWASHER	LIVING_UNIT1	2401.12	3.0	100.934	0.042	9.861	0.000	0.480	0.200	0.320	Appl	0.000	100.934
	4	CLOTHES DRYER1	CLOTHESDRYER	LIVING_UNIT1	2401.12	3.0	757.850	0.316	74.038	5.000E-002	9.000E-002	0.800	6.000E-002	Appl	0.000	757.850
	5	DISHWASHER1	DISHWASHER	LIVING_UNIT1	2401.12	3.0	233.135	0.097	22.776	0.150	0.360	0.250	0.240	Appl	0.000	233.135
	6	MISC ELEC LOAD21	ALWAYS_AVAIL	LIVING_UNIT1	2401.12	3.0	622.765	0.259	60.841	6.244E-002	0.412	0.251	0.275	Misc	622.765	622.765
GasEquipment Internal Gains Nominal
		Name	Schedule Name	Zone Name	Zone Floor Area {ft2}	# Zone Occupants	Equipment Level {Btu/h}	Equipment/Floor Area {Btu/h-ft2}	Equipment per person {W/person}	Fraction Latent	Fraction Radiant	Fraction Lost	Fraction Convected	End-Use SubCategory	Nominal Minimum Equipment Level {Btu/h}	Nominal Maximum Equipment Level {Btu/h}
	1	COOKING RANGE1	COOKINGRANGE	LIVING_UNIT1	2401.12	3.0	847.875	0.353	82.833	0.300	0.240	0.300	0.160	Appl	19.964	847.875
	2	MISC GAS LOAD1	MISCPLUGLOAD	LIVING_UNIT1	2401.12	3.0	226.028	0.094	22.082	6.244E-002	0.412	0.251	0.275	Misc	116.861	226.028
Construction CTF
		Construction Name	Index	#Layers	#CTFs	Time Step {Hours}	ThermalConductance {Btu/h-ft2-F}	OuterThermalAbsorptance	InnerThermalAbsorptance	OuterSolarAbsorptance	InnerSolarAbsorptance	Roughness
	1	INTERIORFURNISHINGS	1	1	7	0.250	0.1409	0.900	0.900	0.700	0.700	MediumSmooth
	2	EXTERIOR FLOOR	3	3	8	0.250	0.0324	0.900	0.900	0.700	0.700	Rough
	3	INTERIOR FLOOR	4	2	3	0.250	0.300	0.900	0.900	0.700	0.700	Rough
	4	EXTERIOR WALL	5	6	11	0.250	0.0647	0.900	0.900	0.700	0.700	MediumSmooth
	5	INTERIOR CEILING	6	2	8	0.250	0.0286	0.900	0.900	0.700	0.700	Rough
	6	ATTIC FLOOR	7	2	8	0.250	0.0286	0.900	0.900	0.700	0.700	MediumSmooth
	7	EXTERIOR ROOF	11	2	3	0.250	0.943	0.900	0.900	0.750	0.700	MediumRough
	8	EXTERIOR DOOR	14	1	5	0.250	0.400	0.900	0.900	0.700	0.700	Smooth
	9	GABLE_END	16	5	5	0.250	0.437	0.900	0.900	0.700	0.700	MediumSmooth
	10	CRAWL WALL	24	1	5	0.250	2.28	0.900	0.900	0.700	0.700	Rough
	11	iz-EXTERIOR FLOOR	25	3	8	0.250	0.0324	0.900	0.900	0.700	0.700	MediumSmooth
Material CTF Summary
		Material Name	Thickness {ft}	Conductivity {w/m-K}	Density {lb/ft3}	Specific Heat {Btu/lbm-R}	ThermalResistance {m2-K/w}
	1	STD WOOD 6INCH	0.4921	0.120	33.711	0.289	1.250
	2	FLOOR_CONSOL_LAYER	0.7707	0.049	3.438	0.219	4.842
	3	PLYWOOD_3/4IN	0.0627	0.115	34.003	0.161	0.1650
	4	CARPET_N_PAD	0.0833	0.060	2.000	0.200	0.4224
	5	PLYWOOD_3/4IN	0.0627	0.115	34.003	0.161	0.1650
	6	CARPET_N_PAD	0.0833	0.060	2.000	0.200	0.4224
	7	STUCCO_1IN	0.0833	1.399	120.000	0.210	0.1816E-01
	8	BLDG_PAPER_FELT	0.0000	0.000	0.000	0.000	0.1057E-01
	9	SHEATHING_CONSOL_LAYER	0.0417	0.094	42.764	0.280	0.1351
	10	OSB_5/8IN	0.0522	0.116	34.000	0.290	0.1365
	11	WALL_CONSOL_LAYER	0.4584	0.060	7.541	0.248	2.341
	12	DRYWALL_1/2IN	0.0417	0.160	50.000	0.260	0.7933E-01
	13	CEIL_CONSOL_LAYER	1.2291	0.062	2.618	0.185	6.069
	14	DRYWALL_1/2IN	0.0417	0.160	50.000	0.260	0.7933E-01
	15	DRYWALL_1/2IN	0.0417	0.160	50.000	0.260	0.7933E-01
	16	CEIL_CONSOL_LAYER	1.2291	0.062	2.618	0.185	6.069
	17	ASPHALT_SHINGLE	0.0207	0.082	70.000	0.300	0.7745E-01
	18	OSB_1/2IN	0.0417	0.116	34.000	0.290	0.1092
	19	DOOR_CONST	0.1040	0.072	32.003	0.183	0.4402
	20	STUCCO_1IN	0.0833	1.399	120.000	0.210	0.1816E-01
	21	BLDG_PAPER_FELT	0.0000	0.000	0.000	0.000	0.1057E-01
	22	OSB_5/8IN	0.0522	0.116	34.000	0.290	0.1365
	23	DRYWALL_1/2IN	0.0417	0.160	50.000	0.260	0.7933E-01
	24	CONCRETE_4IN	0.3330	1.312	140.014	0.111	0.7736E-01
	25	CARPET_N_PAD	0.0833	0.060	2.000	0.200	0.4224
	26	PLYWOOD_3/4IN	0.0627	0.115	34.003	0.161	0.1650
	27	FLOOR_CONSOL_LAYER	0.7707	0.049	3.438	0.219	4.842
Material:Air
		Material Name	ThermalResistance {m2-K/w}
	1	AIR_4_IN_VERT	0.1585
	2	AIR_4_IN_VERT	0.1585
CTF
		Time	Outside	Cross	Inside	Flux (except final one)
	1	7	-0.19879948E-01	0.18371110E-08	-0.19879948E-01	0.25920384E-02
	2	6	0.37833182	0.93111392E-06	0.37833182	-0.50805208E-01
	3	5	-2.8822885	0.33090332E-04	-2.8822885	0.40100636
	4	4	11.391948	0.23980383E-03	11.391948	-1.6521297
	5	3	-25.286828	0.46344169E-03	-25.286828	3.8446603
	6	2	31.657742	0.23933549E-03	31.657742	-5.0707043
	7	1	-20.807361	0.25331892E-04	-20.807361	3.5241279
	8	0	5.5693388	0.18852057E-06	5.5693388
	9	8	0.15042468E-13	-0.27153287E-15	0.17019927E-05	-0.96886450E-14
	10	7	-0.11225947E-04	0.27186852E-09	-0.11463121E-02	0.72397812E-05
	11	6	0.59181681E-02	0.23899779E-06	0.32302091E-01	-0.38225198E-02
	12	5	-0.10938146	0.14911891E-04	-0.35737980	0.73587062E-01
	13	4	0.75357555	0.15967425E-03	1.9624474	-0.53481411
	14	3	-2.4646182	0.40446767E-03	-5.7414854	1.8660676
	15	2	4.0939627	0.24895123E-03	9.0028858	-3.3319019
	16	1	-3.3311602	0.28211183E-04	-7.0918378	2.9262257
	17	0	1.0525714	0.16568577E-06	2.1950688
	18	3	-0.21260425E-07	0.49822955E-08	-0.13883007E-07	0.11425730E-18
	19	2	0.11625382	0.10663279E-01	0.24913590E-01	-0.65967067E-07
	20	1	-5.6903370	0.76350664	-0.70509535	0.99684103E-01
	21	0	7.1067848	0.75853168	2.2128834
	22	11	-0.10812939E-09	-0.15645353E-13	-0.32580051E-10	0.11545553E-15
	23	10	0.47582436E-06	0.15623217E-12	0.12505361E-06	-0.15356247E-10
	24	9	-0.94840166E-04	0.18703700E-09	-0.18696790E-04	0.58283685E-07
	25	8	0.53196543E-02	0.69049228E-07	0.10628264E-02	-0.63025770E-05
	26	7	-0.13744535	0.52298335E-05	-0.29030011E-01	0.25514069E-03
	27	6	1.8963729	0.11185373E-03	0.42208948	-0.51676037E-02
	28	5	-14.716813	0.77643450E-03	-3.4233654	0.57946507E-01
	29	4	65.139852	0.18062175E-02	15.708645	-0.37104938
	30	3	-164.19578	0.13201857E-02	-40.690682	1.3444344
	31	2	230.62514	0.24466613E-03	58.285776	-2.6515421
	32	1	-166.98875	0.62437707E-05	-42.819585	2.6135076
	33	0	48.376460	0.14175615E-08	12.549378
	34	8	0.18557926E-16	0.20875006E-15	0.34628944E-10	-0.83097853E-17
	35	7	-0.76174753E-10	0.40545346E-12	-0.37107362E-02	0.65220710E-10
	36	6	0.21076655E-02	0.47103155E-07	0.24665481	-0.18045799E-02
	37	5	-0.46916732E-01	0.84606269E-05	-3.0397535	0.41079670E-01
	38	4	0.37730954	0.15759823E-03	15.871298	-0.34164822
	39	3	-1.4279426	0.60230416E-03	-42.201268	1.3526467
	40	2	2.7130188	0.53583371E-03	59.743876	-2.7195965
	41	1	-2.4838516	0.90506463E-04	-42.784469	2.6607408
	42	0	0.86767067	0.10392852E-05	12.168769
	43	8	0.34628944E-10	0.20875006E-15	0.18557926E-16	-0.83097853E-17
	44	7	-0.37107362E-02	0.40545346E-12	-0.76174753E-10	0.65220710E-10
	45	6	0.24665481	0.47103155E-07	0.21076655E-02	-0.18045799E-02
	46	5	-3.0397535	0.84606269E-05	-0.46916732E-01	0.41079670E-01
	47	4	15.871298	0.15759823E-03	0.37730954	-0.34164822
	48	3	-42.201268	0.60230416E-03	-1.4279426	1.3526467
	49	2	59.743876	0.53583371E-03	2.7130188	-2.7195965
	50	1	-42.784469	0.90506463E-04	-2.4838516	2.6607408
	51	0	12.168769	0.10392852E-05	0.86767067
	52	3	-0.29555724E-05	0.78471552E-06	-0.19777018E-05	0.68642314E-15
	53	2	0.15293305	0.50483289E-01	0.12822325	-0.22743170E-05
	54	1	-7.5337739	2.6090217	-5.6395048	0.62817353E-01
	55	0	12.401978	2.3616280	10.532417
	56	5	-0.37152786E-15	0.35593982E-15	-0.37150719E-15	-0.34690068E-20
	57	4	0.12378952E-07	0.96010384E-08	0.12378952E-07	-0.88138091E-13
	58	3	-0.64219729E-03	0.41798625E-03	-0.64219729E-03	0.29852614E-06
	59	2	0.29525573	0.13271291	0.29525573	-0.23139616E-02
	60	1	-4.4417260	1.1371711	-4.4417260	0.24376308
	61	0	5.8701146	0.45270019	5.8701146
	62	5	-0.59470733E-08	0.95276908E-10	-0.15572152E-08	0.87381576E-16
	63	4	0.16814618E-02	0.27700627E-04	0.39213300E-03	-0.91690573E-09
	64	3	-0.32897888	0.19509570E-01	-0.78501018E-01	0.22398446E-03
	65	2	10.622652	0.50039832	2.5977483	-0.18227734E-01
	66	1	-56.975884	1.0576328	-13.096069	0.33269553
	67	0	48.380819	0.12272078	12.276719
	68	5	-0.73019097E-10	0.53192648E-10	-0.73019096E-10	0.12979689E-14
	69	4	0.16478447E-04	0.10527174E-04	0.16478447E-04	-0.17983135E-08
	70	3	-0.48018205E-01	0.22266783E-01	-0.48018205E-01	0.42925618E-04
	71	2	4.7043937	1.3616040	4.7043937	-0.18012379E-01
	72	1	-36.261332	5.1024706	-36.261332	0.42494548
	73	0	39.271125	1.1798337	39.271125
	74	8	0.17019927E-05	-0.27153287E-15	0.15042468E-13	-0.96886450E-14
	75	7	-0.11463121E-02	0.27186852E-09	-0.11225947E-04	0.72397812E-05
	76	6	0.32302091E-01	0.23899779E-06	0.59181681E-02	-0.38225198E-02
	77	5	-0.35737980	0.14911891E-04	-0.10938146	0.73587062E-01
	78	4	1.9624474	0.15967425E-03	0.75357555	-0.53481411
	79	3	-5.7414854	0.40446767E-03	-2.4646182	1.8660676
	80	2	9.0028858	0.24895123E-03	4.0939627	-3.3319019
	81	1	-7.0918378	0.28211183E-04	-3.3311602	2.9262257
	82	0	2.1950688	0.16568577E-06	1.0525714
WindowConstruction
		Construction Name	Index	#Layers	Roughness	Conductance {Btu/h-ft2-F}	SHGC	Solar Transmittance at Normal Incidence	Visible Transmittance at Normal Incidence
	1	EXTERIOR WINDOW	12	1	VerySmooth	0.320	0.394	0.315	0.882
	2	INTERIOR WINDOW	13	1	VerySmooth	0.320	0.394	0.315	0.882
	3	WINDOW_W_BLINDS	18	2	VerySmooth	0.320	0.361	6.054E-002	0.133
	4	TDD DOME	22	1	VerySmooth	1.071	0.929	0.920	0.920
	5	TDD DIFFUSER	23	1	VerySmooth	1.077	0.906	0.900	0.900
WindowMaterial:Glazing
		Material Name	Optical Data Type	Spectral Data Set Name	Thickness {ft}	Solar Transmittance	Front Solar Reflectance	Back Solar Reflectance	Visible Transmittance	Front Visible Reflectance	Back Visible Reflectance	Infrared Transmittance	Front Thermal Emissivity	Back Thermal Emissivity	Conductivity {W/m-K}	Dirt Factor	Solar Diffusing
	1	GLASS	SpectralAverage		0.13182	0.31435	0.48574	0.48574	0.88000	0.11900	0.11900	0.00000	0.84000	0.84000	0.10671	1.00000	No
	2	GLASS	SpectralAverage		0.13182	0.31435	0.48574	0.48574	0.88000	0.11900	0.11900	0.00000	0.84000	0.84000	0.10671	1.00000	No
	3	GLASS	SpectralAverage		0.13182	0.31435	0.48574	0.48574	0.88000	0.11900	0.11900	0.00000	0.84000	0.84000	0.10671	1.00000	No
	4	CLEAR ACRYLIC PLASTIC	SpectralAverage		0.00984	0.92000	5.00000E-002	5.00000E-002	0.92000	5.00000E-002	5.00000E-002	0.00000	0.90000	0.90000	0.90000	1.00000	No
	5	DIFFUSING ACRYLIC PLASTIC	SpectralAverage		0.00722	0.90000	8.00000E-002	8.00000E-002	0.90000	8.00000E-002	8.00000E-002	0.00000	0.90000	0.90000	0.90000	1.00000	No
WindowMaterial:Blind
		Material Name	Slat Width {ft}	Slat Separation {ft}	Slat Thickness {ft}	Slat Angle {deg}	Slat Beam Solar Transmittance	Slat Beam Solar Front Reflectance	Blind To Glass Distance {ft}
	1	INT_BLIND	0.0820	0.0615	0.0033	45.000	0.000	0.500	0.164
Shadowing/Sun Position Calculations Annual Simulations
		Calculation Method	Value {days}	Allowable Number Figures in Shadow Overlap {}	Polygon Clipping Algorithm	Sky Diffuse Modeling Algorithm	External Shading Calculation Method	Output External Shading Calculation Results	Disable Self-Shading Within Shading Zone Groups	Disable Self-Shading From Shading Zone Groups to Other Zones
	1	AverageOverDaysInFrequency	20	15000.	SutherlandHodgman	SimpleSkyDiffuseModeling	InternalCalculation	No	No	No
Water Heater Information
		Type	Name	Volume {ft3}	Maximum Capacity {Btu/h}	Standard Rated Recovery Efficiency	Standard Rated Energy Factor
	1	WaterHeater:Mixed	WATER HEATER_UNIT1	5.3474	38002.2	1.272	0.5619
ZoneInfiltration Airflow Stats Nominal
		Name	Schedule Name	Zone Name	Zone Floor Area {ft2}	# Zone Occupants	Design Volume Flow Rate {ft3/min}	Volume Flow Rate/Floor Area {ft3/min-ft2}	Volume Flow Rate/Exterior Surface Area {ft3/min-ft2}	ACH - Air Changes per Hour	Equation A - Constant Term Coefficient {}	Equation B - Temperature Term Coefficient {1/C}	Equation C - Velocity Term Coefficient {s/m}	Equation D - Velocity Squared Term Coefficient {s2/m2}
	1	LIVING_SHERMANGRIMSRUD_UNIT1	ALWAYS_AVAIL	LIVING_UNIT1	2401.12	3.0	0.000	0.000	0.000	0.000	0.000	0.000	0.000	0.000
	2	ATTICVENT_UNIT1	ALWAYS_AVAIL	ATTIC_UNIT1	1200.51	0.0	0.000	0.000	0.000	0.000	0.000	0.000	0.000	0.000
	3	CRAWLVENT_UNIT1	ALWAYS_AVAIL	CRAWLSPACE_UNIT1	1200.51	0.0	0.000	0.000	0.000	0.000	0.000	0.000	0.000	0.000
ZoneVentilation Airflow Stats Nominal
		Name	Schedule Name	Zone Name	Zone Floor Area {ft2}	# Zone Occupants	Design Volume Flow Rate {ft3/min}	Volume Flow Rate/Floor Area {ft3/min-ft2}	Volume Flow Rate/person Area {ft3/min-person}	ACH - Air Changes per Hour	Fan Type {Exhaust;Intake;Natural}	Fan Pressure Rise {psi}	Fan Efficiency {}	Equation A - Constant Term Coefficient {}	Equation B - Temperature Term Coefficient {1/C}	Equation C - Velocity Term Coefficient {s/m}	Equation D - Velocity Squared Term Coefficient {s2/m2}	Minimum Indoor Temperature{F}/Schedule	Maximum Indoor Temperature{F}/Schedule	Delta Temperature{F}/Schedule	Minimum Outdoor Temperature{F}/Schedule	Maximum Outdoor Temperature{F}/Schedule	Maximum WindSpeed{ft/min}
	1	VENTILATION_UNIT1	ALWAYS_AVAIL	LIVING_UNIT1	2401.12	3.0	60.042	0.025	20.013	0.211	Exhaust	0.000	1.0	1.000	0.000	0.000	0.000	-148.0	212.00	-148.0	-148.0	212.00	7874.40
AirFlow Model
		Simple
	1	Simple
RoomAir Model
		Zone Name	Mixing/Mundt/UCSDDV/UCSDCV/UCSDUFI/UCSDUFE/User Defined
	1	LIVING_UNIT1	Mixing/Well-Stirred
	2	ATTIC_UNIT1	Mixing/Well-Stirred
	3	CRAWLSPACE_UNIT1	Mixing/Well-Stirred
AirflowNetwork Model:Control
		No Multizone or Distribution/Multizone with Distribution/Multizone without Distribution/Multizone with Distribution only during Fan Operation
	1	NoMultizoneOrDistribution
Zone Volume Capacitance Multiplier
		Sensible Heat Capacity Multiplier	Moisture Capacity Multiplier	Carbon Dioxide Capacity Multiplier	Generic Contaminant Capacity Multiplier
	1	1.000	1.000	1.000	1.000
Load Timesteps in Zone Design Calculation Averaging Window
		Value
	1	4
Heating Sizing Factor Information
		Sizing Factor ID	Value
	1	Global	1.0000
Cooling Sizing Factor Information
		Sizing Factor ID	Value
	1	Global	1.0000
Zone Sizing Information
		Zone Name	Load Type	Calc Des Load {Btu/h}	User Des Load {Btu/h}	Calc Des Air Flow Rate {ft3/min}	User Des Air Flow Rate {ft3/min}	Design Day Name	Date/Time of Peak	Temperature at Peak {F}	Humidity Ratio at Peak {lbWater/lbDryAir}	Floor Area {ft2}	# Occupants	Calc Outdoor Air Flow Rate {ft3/min}	Calc DOAS Heat Addition Rate {Btu/h}
	1	LIVING_UNIT1	Cooling	19076.98186	19076.98186	812.54227	812.54227	PORTLAND INTERNATIONAL AP ANN CLG .4% CONDNS DB=>MWB	8/21 17:15:00	87.59660	0.00896	2401.10657	3.00000	0.00000	0.00000
	2	LIVING_UNIT1	Heating	18858.75560	18858.75560	343.41097	343.41097	PORTLAND INTERNATIONAL AP ANN HTG 99.6% CONDNS DB	12/21 15:00:00	23.90000	0.00259	2401.10657	3.00000	0.00000	0.00000
Component Sizing Information
		Component Type	Component Name	Input Field Description	Value
	1	ZoneHVAC:WaterToAirHeatPump	MAIN FLOOR WAHP	Design Size Cooling Supply Air Flow Rate [ft3/min]	812.54227
	2	ZoneHVAC:WaterToAirHeatPump	MAIN FLOOR WAHP	Design Size Heating Supply Air Flow Rate [ft3/min]	812.54227
	3	ZoneHVAC:WaterToAirHeatPump	MAIN FLOOR WAHP	User-Specified No Load Supply Air Flow Rate [ft3/min]	0.00000
	4	ZoneHVAC:WaterToAirHeatPump	MAIN FLOOR WAHP	Design Size Outdoor Air Flow Rate During Cooling Operation [ft3/min]	0.00000
	5	ZoneHVAC:WaterToAirHeatPump	MAIN FLOOR WAHP	Design Size Outdoor Air Flow Rate During Heating Operation [ft3/min]	0.00000
	6	ZoneHVAC:WaterToAirHeatPump	MAIN FLOOR WAHP	Design Size Outdoor Air Flow Rate When No Cooling or Heating is Needed [ft3/min]	0.00000
	7	ZoneHVAC:WaterToAirHeatPump	MAIN FLOOR WAHP	Design Size Maximum Supply Air Temperature from Supplemental Heater [F]	122.00000
	8	COIL:COOLING:WATERTOAIRHEATPUMP:EQUATIONFIT	WAHP COOLING COIL	Design Size Rated Air Flow Rate [ft3/min]	812.54227
	9	COIL:COOLING:WATERTOAIRHEATPUMP:EQUATIONFIT	WAHP COOLING COIL	Design Size Rated Total Cooling Capacity [ton]	2.46290
	10	COIL:COOLING:WATERTOAIRHEATPUMP:EQUATIONFIT	WAHP COOLING COIL	Design Size Rated Sensible Cooling Capacity [ton]	1.64276
	11	COIL:COOLING:WATERTOAIRHEATPUMP:EQUATIONFIT	WAHP COOLING COIL	Design Size Rated Water Flow Rate [gal/min]	5.89946
	12	COIL:HEATING:WATERTOAIRHEATPUMP:EQUATIONFIT	WAHP HEATING COIL	Design Size Rated Air Flow Rate [ft3/min]	812.54227
	13	COIL:HEATING:WATERTOAIRHEATPUMP:EQUATIONFIT	WAHP HEATING COIL	Design Size Rated Heating Capacity [Btu/h]	29554.80310
	14	COIL:HEATING:WATERTOAIRHEATPUMP:EQUATIONFIT	WAHP HEATING COIL	Design Size Rated Water Flow Rate [gal/min]	5.89946
	15	Fan:OnOff	MAIN FLOOR WAHP SUPPLY FAN	Design Size Maximum Flow Rate [ft3/min]	812.54227
	16	Coil:Heating:Electric	MAIN FLOOR WAHP SUPP HEATING COIL	Design Size Nominal Capacity [Btu/h]	18858.75938
	17	PlantLoop	DHW LOOP_UNIT1	Maximum Loop Flow Rate [ft3/min]	0.01935
	18	PlantLoop	DHW LOOP_UNIT1	Plant Loop Volume [ft3]	0.03871
	19	Pump:VariableSpeed	MAINS PRESSURE_UNIT1	Design Flow Rate [ft3/min]	0.01935
	20	WaterHeater:Mixed	WATER HEATER_UNIT1	Maximum Heater Capacity [Btu/h]	38002.17360
	21	WaterHeater:Mixed	WATER HEATER_UNIT1	Use Side Design Flow Rate [ft3/min]	0.01935
	22	PlantLoop	GROUND LOOP WATER LOOP	Maximum Loop Flow Rate [ft3/min]	0.78847
	23	PlantLoop	GROUND LOOP WATER LOOP	Plant Loop Volume [ft3]	1.57735
	24	Pump:ConstantSpeed	GROUND LOOP SUPPLY PUMP	Design Flow Rate [ft3/min]	0.78847
	25	Pump:ConstantSpeed	GROUND LOOP SUPPLY PUMP	Design Power Consumption [Btu/h]	324.41931
Environment
		Environment Name	Environment Type	Start Date	End Date	Start DayOfWeek	Duration {#days}	Source:Start DayOfWeek	Use Daylight Saving	Use Holidays	Apply Weekend Holiday Rule	Use Rain Values	Use Snow Values
	1	PORTLAND INTERNATIONAL AP ANN HTG 99.6% CONDNS DB	SizingPeriod:DesignDay	12/21	12/21	WinterDesignDay	1	N/A	N/A	N/A	N/A	N/A	N/A
	2	PORTLAND INTERNATIONAL AP ANN CLG .4% CONDNS DB=>MWB	SizingPeriod:DesignDay	08/21	08/21	SummerDesignDay	1	N/A	N/A	N/A	N/A	N/A	N/A
	3	ANNUAL	WeatherFileRunPeriod	01/01/2017	12/31/2017	Sunday	365	Use RunPeriod Specified Day	Yes	Yes	No	Yes	Yes
Environment:Daylight Saving
		Daylight Saving Indicator	Source	Start Date	End Date
	1	No	SizingPeriod:DesignDay
	2	No	SizingPeriod:DesignDay
	3	No
Environment:WarmupDays
		NumberofWarmupDays
	1	6
	2	6
	3	6
Environment:Design Day Data
		Max Dry-Bulb Temp {F}	Temp Range {dC}	Temp Range Ind Type	Hum Ind Value at Max Temp	Hum Ind Type	Pressure {psi}	Wind Direction {deg CW from N}	Wind Speed {ft/min}	Clearness	Rain	Snow
	1	23.90	0.00	DefaultMultipliers	101253	120	0.0	0.00	No	No
	2	91.22	12.20	DefaultMultipliers	101253	310	0.0	1.00	No	No
Environment:Design Day Misc
		DayOfYear	ASHRAE A Coeff	ASHRAE B Coeff	ASHRAE C Coeff	Solar Constant-Annual Variation	Eq of Time {minutes}	Solar Declination Angle {deg}	Solar Model
	1	355	1232.8	0.1424	5.7719E-002	1.0	2.45	-24.	ASHRAEClearSky
	2	233	1106.3	0.2000	0.1216	1.0	-3.33	12.4	ASHRAEClearSky
Tabular Report
		Style	Unit Conversion
	1	Commaandhtml	commaandhtml
Warmup Convergence Information
		Zone Name	Environment Type/Name	Average Warmup Temperature Difference {deltaF}	Std Dev Warmup Temperature Difference {deltaF}	Max Temperature Pass/Fail Convergence	Min Temperature Pass/Fail Convergence	Average Warmup Load Difference {Btu/h}	Std Dev Warmup Load Difference {Btu/h}	Heating Load Pass/Fail Convergence	Cooling Load Pass/Fail Convergence
	1	LIVING_UNIT1	SizingPeriod: PORTLAND INTERNATIONAL AP ANN HTG 99.6% CONDNS DB	0.000000000	0.000000000	Pass	Pass	0.011598664	0.020523681	Pass	Pass
	2	ATTIC_UNIT1	SizingPeriod: PORTLAND INTERNATIONAL AP ANN HTG 99.6% CONDNS DB	0.000262601	0.000219623	Pass	Pass	0.000000000	0.000000000	Pass	Pass
	3	CRAWLSPACE_UNIT1	SizingPeriod: PORTLAND INTERNATIONAL AP ANN HTG 99.6% CONDNS DB	0.000324493	0.000280432	Pass	Pass	0.000000000	0.000000000	Pass	Pass
	4	LIVING_UNIT1	SizingPeriod: PORTLAND INTERNATIONAL AP ANN CLG .4% CONDNS DB=>MWB	0.000061447	0.000098596	Pass	Pass	0.176412642	0.144124982	Pass	Pass
	5	ATTIC_UNIT1	SizingPeriod: PORTLAND INTERNATIONAL AP ANN CLG .4% CONDNS DB=>MWB	1.282325089	1.057751457	Pass	Pass	0.000000000	0.000000000	Pass	Pass
	6	CRAWLSPACE_UNIT1	SizingPeriod: PORTLAND INTERNATIONAL AP ANN CLG .4% CONDNS DB=>MWB	0.155677961	0.099670375	Pass	Pass	0.000000000	0.000000000	Pass	Pass
	7	LIVING_UNIT1	RunPeriod: ANNUAL	0.000002568	0.000004598	Pass	Pass	0.148546805	0.140898992	Pass	Pass
	8	ATTIC_UNIT1	RunPeriod: ANNUAL	0.847063331	0.678677726	Pass	Pass	0.000000000	0.000000000	Pass	Pass
	9	CRAWLSPACE_UNIT1	RunPeriod: ANNUAL	0.121349525	0.091901367	Pass	Pass	0.000000000	0.000000000	Pass	Pass
----------------------------------------------------------------------------------------------------
REPORT:	Annual Heat Emissions Summary
FOR:	Entire Facility
Heat Emission by Components
		Envelope Convection	Zone Exfiltration	Zone Exhaust Air	HVAC Relief Air	HVAC Reject Heat	Total
	Heat Emissions [GJ]	270.13	40.69	0.00	0.00	0.00	310.82
----------------------------------------------------------------------------------------------------
REPORT:	Climatic Data Summary
FOR:	Entire Facility
SizingPeriod:DesignDay
		Maximum Dry Bulb [F]	Daily Temperature Range [deltaF]	Humidity Value	Humidity Type	Wind Speed [ft/min]	Wind Direction
	PORTLAND INTERNATIONAL AP ANN HTG 99.6% CONDNS DB	23.90	0.00	23.90	Wetbulb [F]	1003.99	120.00
	PORTLAND INTERNATIONAL AP ANN CLG .4% CONDNS DB=>MWB	91.22	21.96	67.46	Wetbulb [F]	925.24	310.00
Weather Statistics File
		Value
	None
----------------------------------------------------------------------------------------------------
REPORT:	Envelope Summary
FOR:	Entire Facility
Opaque Exterior
		Construction	Reflectance	U-Factor with Film [Btu/h-ft2-F]	U-Factor no Film [Btu/h-ft2-F]	Gross Area [ft2]	Net Area [ft2]	Azimuth [deg]	Tilt [deg]	Cardinal Direction
	WALL_LDF_1.UNIT1	EXTERIOR WALL	0.30	0.061	0.065	339.76	274.11	180.00	90.00	S
	WALL_SDR_1.UNIT1	EXTERIOR WALL	0.30	0.061	0.065	255.46	210.82	90.00	90.00	E
	WALL_LDB_1.UNIT1	EXTERIOR WALL	0.30	0.061	0.065	339.76	274.11	0.00	90.00	N
	WALL_SDL_1.UNIT1	EXTERIOR WALL	0.30	0.061	0.065	255.46	210.82	270.00	90.00	W
	WALL_LDF_2.UNIT1	EXTERIOR WALL	0.30	0.061	0.065	339.76	295.12	180.00	90.00	S
	WALL_SDR_2.UNIT1	EXTERIOR WALL	0.30	0.061	0.065	255.46	210.82	90.00	90.00	E
	WALL_LDB_2.UNIT1	EXTERIOR WALL	0.30	0.061	0.065	339.76	295.12	0.00	90.00	N
	WALL_SDL_2.UNIT1	EXTERIOR WALL	0.30	0.061	0.065	255.46	210.82	270.00	90.00	W
	ROOF_RIGHT_UNIT1	GABLE_END	0.30	0.319	0.437	67.71	67.71	90.00	90.00	E
	ROOF_LEFT_UNIT1	GABLE_END	0.30	0.319	0.437	67.71	67.71	270.00	90.00	W
	ROOF_FRONT_UNIT1	EXTERIOR ROOF	0.25	0.543	0.943	626.71	626.71	180.00	16.70
	ROOF_BACK_UNIT1	EXTERIOR ROOF	0.25	0.543	0.943	626.71	626.71	0.00	16.70
	BGWALL_UPPER_LDF	CRAWL WALL	0.30	0.776	2.276	19.99	19.99	180.00	90.00	S
	BGWALL_UPPER_SDR	CRAWL WALL	0.30	0.776	2.276	15.03	15.03	90.00	90.00	E
	BGWALL_UPPER_LDB	CRAWL WALL	0.30	0.776	2.276	19.99	19.99	0.00	90.00	N
	BGWALL_UPPER_SDL	CRAWL WALL	0.30	0.776	2.276	15.03	15.03	270.00	90.00	W
Exterior Fenestration
		Construction	Glass Area [ft2]	Frame Area [ft2]	Divider Area [ft2]	Area of One Opening [ft2]	Area of Multiplied Openings [ft2]	Glass U-Factor [Btu/h-ft2-F]	Glass SHGC	Glass Visible Transmittance	Frame Conductance [Btu/h-ft2-F]	Divider Conductance [Btu/h-ft2-F]	Shade Control	Parent Surface	Azimuth [deg]	Tilt [deg]	Cardinal Direction
	WINDOW_LDF_1.UNIT1	EXTERIOR WINDOW	44.64	0.00	0.00	44.64	44.64	0.320	0.394	0.882			Yes	WALL_LDF_1.UNIT1	180.00	90.00	S
	WINDOW_SDR_1.UNIT1	EXTERIOR WINDOW	44.64	0.00	0.00	44.64	44.64	0.320	0.394	0.882			Yes	WALL_SDR_1.UNIT1	90.00	90.00	E
	WINDOW_LDB_1.UNIT1	EXTERIOR WINDOW	44.64	0.00	0.00	44.64	44.64	0.320	0.394	0.882			Yes	WALL_LDB_1.UNIT1	0.00	90.00	N
	WINDOW_SDL_1.UNIT1	EXTERIOR WINDOW	44.64	0.00	0.00	44.64	44.64	0.320	0.394	0.882			Yes	WALL_SDL_1.UNIT1	270.00	90.00	W
	WINDOW_LDF_2.UNIT1	EXTERIOR WINDOW	44.64	0.00	0.00	44.64	44.64	0.320	0.394	0.882			Yes	WALL_LDF_2.UNIT1	180.00	90.00	S
	WINDOW_SDR_2.UNIT1	EXTERIOR WINDOW	44.64	0.00	0.00	44.64	44.64	0.320	0.394	0.882			Yes	WALL_SDR_2.UNIT1	90.00	90.00	E
	WINDOW_LDB_2.UNIT1	EXTERIOR WINDOW	44.64	0.00	0.00	44.64	44.64	0.320	0.394	0.882			Yes	WALL_LDB_2.UNIT1	0.00	90.00	N
	WINDOW_SDL_2.UNIT1	EXTERIOR WINDOW	44.64	0.00	0.00	44.64	44.64	0.320	0.394	0.882			Yes	WALL_SDL_2.UNIT1	270.00	90.00	W
	Total or Average						357.13	0.320	0.394	0.882
	North Total or Average						89.28	0.320	0.394	0.882
	Non-North Total or Average						267.85	0.320	0.394	0.882
Interior Fenestration
		Construction	Area of One Opening [ft2]	Area of Openings [ft2]	Glass U-Factor [Btu/h-ft2-F]	Glass SHGC	Glass Visible Transmittance	Parent Surface
	Total or Average			0.00	-	-	-
Exterior Door
		Construction	U-Factor with Film [Btu/h-ft2-F]	U-Factor no Film [Btu/h-ft2-F]	Gross Area [ft2]	Parent Surface
	DOOR_LDF_UNIT1	EXTERIOR DOOR	0.298	0.400	21.01	WALL_LDF_1.UNIT1
	DOOR_LDB_UNIT1	EXTERIOR DOOR	0.298	0.400	21.01	WALL_LDB_1.UNIT1
----------------------------------------------------------------------------------------------------
REPORT:	Shading Summary
FOR:	Entire Facility
Sunlit Fraction
		March 21 9am	March 21 noon	March 21 3pm	June 21 9am	June 21 noon	June 21 3pm	December 21 9am	December 21 noon	December 21 3pm
	WINDOW_LDF_1.UNIT1	1.00	1.00	1.00	1.00	1.00	1.00	1.00	1.00	1.00
	WINDOW_SDR_1.UNIT1	0.99	0.93	0.00	0.99	0.80	0.00	1.00	0.86	0.00
	WINDOW_LDB_1.UNIT1	0.00	0.00	0.00	0.00	0.00	0.00	0.00	0.00	0.00
	WINDOW_SDL_1.UNIT1	0.00	0.00	1.00	0.00	0.00	1.00	0.00	0.00	1.00
	WINDOW_LDF_2.UNIT1	1.00	1.00	1.00	1.00	1.00	1.00	1.00	1.00	1.00
	WINDOW_SDR_2.UNIT1	0.99	0.93	0.00	0.99	0.80	0.00	1.00	0.86	0.00
	WINDOW_LDB_2.UNIT1	0.00	0.00	0.00	0.00	0.00	0.00	0.00	0.00	0.00
	WINDOW_SDL_2.UNIT1	0.00	0.00	1.00	0.00	0.00	1.00	0.00	0.00	1.00
Window Control
		Name	Type	Shaded Construction	Control	Glare Control
	WINDOW_LDF_1.UNIT1	SHADES-LIVING_UNIT1	Interior Blind	WINDOW_W_BLINDS	OnIfScheduleAllows	No
	WINDOW_SDR_1.UNIT1	SHADES-LIVING_UNIT1	Interior Blind	WINDOW_W_BLINDS	OnIfScheduleAllows	No
	WINDOW_LDB_1.UNIT1	SHADES-LIVING_UNIT1	Interior Blind	WINDOW_W_BLINDS	OnIfScheduleAllows	No
	WINDOW_SDL_1.UNIT1	SHADES-LIVING_UNIT1	Interior Blind	WINDOW_W_BLINDS	OnIfScheduleAllows	No
	WINDOW_LDF_2.UNIT1	SHADES-LIVING_UNIT1	Interior Blind	WINDOW_W_BLINDS	OnIfScheduleAllows	No
	WINDOW_SDR_2.UNIT1	SHADES-LIVING_UNIT1	Interior Blind	WINDOW_W_BLINDS	OnIfScheduleAllows	No
	WINDOW_LDB_2.UNIT1	SHADES-LIVING_UNIT1	Interior Blind	WINDOW_W_BLINDS	OnIfScheduleAllows	No
	WINDOW_SDL_2.UNIT1	SHADES-LIVING_UNIT1	Interior Blind	WINDOW_W_BLINDS	OnIfScheduleAllows	No
----------------------------------------------------------------------------------------------------
REPORT:	Lighting Summary
FOR:	Entire Facility
Interior Lighting
		Zone	Lighting Power Density [Btu/h-ft2]	Zone Area [ft2]	Total Power [Btu/h]	End Use Subcategory	Schedule Name	Scheduled Hours/Week [hr]	Hours/Week > 1% [hr]	Full Load Hours/Week [hr]	Return Air Fraction	Conditioned (Y/N)	Consumption [kWh]
	LIVING HARDWIRED LIGHTING1	LIVING_UNIT1	0.3873	2401.11	929.99	General	LIGHTINGPROFILE_EELIGHTING	58.88	168.00	58.88	0.0000	Y	836.77
	LIVING PLUG-IN LIGHTING1	LIVING_UNIT1	0.1515	2401.11	363.78	General	LIGHTINGPROFILE_EELIGHTING	58.88	168.00	58.88	0.0000	Y	327.31
	Interior Lighting Total		0.2694	4802.21	1293.77								1164.09
Daylighting
		Zone	Control Name	Daylighting Method	Control Type	Fraction Controlled	Lighting Installed in Zone [Btu/h]	Lighting Controlled [Btu/h]
	None
Exterior Lighting
		Total Watts	Astronomical Clock/Schedule	Schedule Name	Scheduled Hours/Week [hr]	Hours/Week > 1% [hr]	Full Load Hours/Week [hr]	Consumption [kWh]
	EXTERIOR-LIGHTS	58.00	Schedule	EXTERIORLIGHTINGPROFILE	84.00	84.00	84.00	254.04
	GARAGE-LIGHTS	9.50	Schedule	LIGHTINGPROFILE_EELIGHTING	58.88	168.00	58.88	29.16
	Exterior Lighting Total	67.50						283.21
----------------------------------------------------------------------------------------------------
REPORT:	Equipment Summary
FOR:	Entire Facility
Central Plant
		Type	Nominal Capacity [Btu/h]	Nominal Efficiency [Btuh/Btuh]	IPLV in SI Units [W/W]	IPLV in IP Units [Btu/W-h]
	None
Cooling Coils
		Type	Design Coil Load [Btu/h]	Nominal Total Capacity [Btu/h]	Nominal Sensible Capacity [Btu/h]	Nominal Latent Capacity [Btu/h]	Nominal Sensible Heat Ratio	Nominal Efficiency [Btuh/Btuh]	Nominal Coil UA Value [Btu/h-F]	Nominal Coil Surface Area [ft2]
	WAHP COOLING COIL	Coil:Cooling:WaterToAirHeatPump:EquationFit		29554.80	19713.17	9841.63	0.67	0.00
DX Cooling Coils
		DX Cooling Coil Type	Standard Rated Net Cooling Capacity [ton]	Standard Rated Net COP [Btuh/Btuh]	EER [Btu/W-h]	SEER [Btu/W-h]	IEER [Btu/W-h]
	None
DX Cooling Coil ASHRAE 127 Standard Ratings Report
		DX Cooling Coil Type	Rated Net Cooling Capacity Test A [ton]	Rated Electric Power Test A [W]	Rated Net Cooling Capacity Test B [ton]	Rated Electric Power Test B [W]	Rated Net Cooling Capacity Test C [ton]	Rated Electric Power Test C [W]	Rated Net Cooling Capacity Test D [ton]	Rated Electric Power Test D [W]
	None
DX Heating Coils
		DX Heating Coil Type	High Temperature Heating (net) Rating Capacity [Btu/h]	Low Temperature Heating (net) Rating Capacity [Btu/h]	HSPF [Btu/W-h]	Region Number
	None
Heating Coils
		Type	Design Coil Load [Btu/h]	Nominal Total Capacity [Btu/h]	Nominal Efficiency [Btuh/Btuh]
	WAHP HEATING COIL	Coil:Heating:WaterToAirHeatPump:EquationFit		29554.80	0.00
	MAIN FLOOR WAHP SUPP HEATING COIL	Coil:Heating:Electric		18858.76	1.00
Fans
		Type	Total Efficiency [Btuh/Btuh]	Delta Pressure [psi]	Max Air Flow Rate [ft3/min]	Rated Electric Power [W]	Rated Power Per Max Air Flow Rate [W-min/ft3]	Motor Heat In Air Fraction	Fan Energy Index	End Use Subcategory	Design Day Name for Fan Sizing Peak	Date/Time for Fan Sizing Peak
	MAIN FLOOR WAHP SUPPLY FAN	Fan:OnOff	0.70	0.01	812.55	41.09	0.05	1.00	5.58	General	PORTLAND INTERNATIONAL AP ANN CLG .4% CONDNS DB=>MWB	8/21 17:15:00
Pumps
		Type	Control	Head [psi]	Water Flow [gal/min]	Electric Power [W]	Power Per Water Flow Rate [W-min/gal]	Motor Efficiency [Btuh/Btuh]	End Use Subcategory
	MAINS PRESSURE_UNIT1	Pump:VariableSpeed	Intermittent	0.00	0.144797	0.00	0.00	1.00	General
	GROUND LOOP SUPPLY PUMP	Pump:ConstantSpeed	Intermittent	26.01	5.899465	95.08	16.12	0.90	General
Service Water Heating
		Type	Storage Volume [ft3]	Input [Btu/h]	Thermal Efficiency [Btuh/Btuh]	Recovery Efficiency [Btuh/Btuh]	Energy Factor
	WATER HEATER_UNIT1	WaterHeater:Mixed	5.35	38002.17	0.80	1.27	0.56
----------------------------------------------------------------------------------------------------
REPORT:	HVAC Sizing Summary
FOR:	Entire Facility
Zone Sensible Cooling
		Calculated Design Load [Btu/h]	User Design Load [Btu/h]	User Design Load per Area [Btu/h-ft2]	Calculated Design Air Flow [ft3/min]	User Design Air Flow [ft3/min]	Design Day Name	Date/Time Of Peak {TIMESTAMP}	Thermostat Setpoint Temperature at Peak Load [F]	Indoor Temperature at Peak Load [F]	Indoor Humidity Ratio at Peak Load [lbWater/lbAir]	Outdoor Temperature at Peak Load [F]	Outdoor Humidity Ratio at Peak Load [lbWater/lbAir]	Minimum Outdoor Air Flow Rate [ft3/min]	Heat Gain Rate from DOAS [Btu/h]
	LIVING_UNIT1	19076.98	19076.98	7.95	812.548	812.548	PORTLAND INTERNATIONAL AP ANN CLG .4% CONDNS DB=>MWB	8/21 17:15:00	74.98	74.98	0.00824	87.60	0.00896	0.000	0.00
The Design Load is the zone sensible load only. It does not include any system effects or ventilation loads.
Zone Sensible Heating
		Calculated Design Load [Btu/h]	User Design Load [Btu/h]	User Design Load per Area [Btu/h-ft2]	Calculated Design Air Flow [ft3/min]	User Design Air Flow [ft3/min]	Design Day Name	Date/Time Of Peak {TIMESTAMP}	Thermostat Setpoint Temperature at Peak Load [F]	Indoor Temperature at Peak Load [F]	Indoor Humidity Ratio at Peak Load [lbWater/lbAir]	Outdoor Temperature at Peak Load [F]	Outdoor Humidity Ratio at Peak Load [lbWater/lbAir]	Minimum Outdoor Air Flow Rate [ft3/min]	Heat Gain Rate from DOAS [Btu/h]
	LIVING_UNIT1	18858.76	18858.76	7.85	343.405	343.405	PORTLAND INTERNATIONAL AP ANN HTG 99.6% CONDNS DB	12/21 15:00:00	72.00	71.98	0.00639	23.90	0.00259	0.000	0.00
The Design Load is the zone sensible load only. It does not include any system effects or ventilation loads.
System Design Air Flow Rates
		Calculated cooling [ft3/min]	User cooling [ft3/min]	Calculated heating [ft3/min]	User heating [ft3/min]	Adjusted cooling [ft3/min]	Adjusted heating [ft3/min]	Adjusted main [ft3/min]	Calculated Heating Air Flow Ratio []	User Heating Air Flow Ratio []
	None
Plant Loop Coincident Design Fluid Flow Rate Adjustments
		Previous Design Volume Flow Rate [ft3/min]	Algorithm Volume Flow Rate [ft3/min]	Coincident Design Volume Flow Rate [ft3/min]	Coincident Size Adjusted	Peak Sizing Period Name	Peak Day into Period {TIMESTAMP}[day]	Peak Hour Of Day {TIMESTAMP}[hr]	Peak Step Start Minute {TIMESTAMP}[min]
	None
Coil Sizing Summary
		Coil Type	HVAC Type	HVAC Name	Coil Final Gross Total Capacity [Btu/h]	Coil Final Gross Sensible Capacity [Btu/h]	Coil Final Reference Air Volume Flow Rate [ft3/min]	Coil Final Reference Plant Fluid Volume Flow Rate [ft3/min]	Coil U-value Times Area Value [Btu/h-F]	Design Day Name at Sensible Ideal Loads Peak	Date/Time at Sensible Ideal Loads Peak	Design Day Name at Air Flow Ideal Loads Peak	Date/Time at Air Flow Ideal Loads Peak	Coil Total Capacity at Ideal Loads Peak [Btu/h]	Coil Sensible Capacity at Ideal Loads Peak [Btu/h]	Coil Air Volume Flow Rate at Ideal Loads Peak [ft3/min]	Coil Entering Air Drybulb at Ideal Loads Peak [F]	Coil Entering Air Wetbulb at Ideal Loads Peak [F]	Coil Entering Air Humidity Ratio at Ideal Loads Peak [lbWater/lbDryAir]	Coil Leaving Air Drybulb at Ideal Loads Peak [F]	Coil Leaving Air Wetbulb at Ideal Loads Peak [F]	Coil Leaving Air Humidity Ratio at Ideal Loads Peak [F]	Outdoor Air Drybulb at Ideal Loads Peak [F]	Outdoor Air Humidity Ratio at Ideal Loads Peak [lbWater/lbDryAir]	Outdoor Air Wetbulb at Ideal Loads Peak [F]	Outdoor Air Flow Percentage at Ideal Loads Peak [%]	Zone Air Drybulb at Ideal Loads Peak [F]	Zone Air Humidity Ratio at Ideal Loads Peak [lbWater/lbDryAir]	Zone Air Relative Humidity at Ideal Loads Peak [%]	Zone Sensible Heat Gain at Ideal Loads Peak [Btu/h]	Zone Latent Heat Gain at Ideal Loads Peak [Btu/h]	Coil Total Capacity at Rating Conditions [Btu/h]	Coil Sensible Capacity at Rating Conditions [Btu/h]
	WAHP COOLING COIL	COIL:COOLING:WATERTOAIRHEATPUMP:EQUATIONFIT	ZONEHVAC:WATERTOAIRHEATPUMP	MAIN FLOOR WAHP	29554.803	19713.173	812.548292	0.78847243	-999.00	PORTLAND INTERNATIONAL AP ANN CLG .4% CONDNS DB=>MWB	8/21 17:15:00	unknown	8/21 17:15:00	44465.25	42563.37	-999.	74.98	60.97	0.00823614	53.44	52.18	32.01440000	87.60	0.00896341	66.31	-999.000	74.98	0.00823614	44.6498	19076.98	0.00	-999.0	-999.0
	WAHP HEATING COIL	COIL:HEATING:WATERTOAIRHEATPUMP:EQUATIONFIT	ZONEHVAC:WATERTOAIRHEATPUMP	MAIN FLOOR WAHP	29554.803	29554.803	812.548292	0.78847243	-999.00	PORTLAND INTERNATIONAL AP ANN HTG 99.6% CONDNS DB	12/21 15:00:00	PORTLAND INTERNATIONAL AP ANN HTG 99.6% CONDNS DB	12/21 15:00:00	29554.80	18858.76	343.405375	71.98	56.83	0.00639151	122.00	75.08	32.01440000	23.90	0.00258623	23.90	0.0000	71.98	0.00639151	38.4400	18858.76	0.00	-999.0	-999.0
	MAIN FLOOR WAHP SUPP HEATING COIL	COIL:HEATING:ELECTRIC	ZONEHVAC:WATERTOAIRHEATPUMP	MAIN FLOOR WAHP	18858.759	18858.759	-999.	-999.	-999.00	PORTLAND INTERNATIONAL AP ANN HTG 99.6% CONDNS DB	12/21 15:00:00	PORTLAND INTERNATIONAL AP ANN HTG 99.6% CONDNS DB	12/21 15:00:00	18858.76	18858.76	343.405375	71.98	56.83	0.00639151	122.00	75.08	32.01440000	23.90	0.00258623	23.90	0.0000	71.98	0.00639151	38.4400	18858.76	0.00	-999.0	-999.0
----------------------------------------------------------------------------------------------------
REPORT:	Coil Sizing Details
FOR:	Entire Facility
Coils
		Coil Type	Coil Location	HVAC Type	HVAC Name	Zone Name(s)	System Sizing Method Concurrence	System Sizing Method Capacity	System Sizing Method Air Flow	Autosized Coil Capacity?	Autosized Coil Airflow?	Autosized Coil Water Flow?	OA Pretreated prior to coil inlet?	Coil Final Gross Total Capacity [Btu/h]	Coil Final Gross Sensible Capacity [Btu/h]	Coil Final Reference Air Volume Flow Rate [ft3/min]	Coil Final Reference Plant Fluid Volume Flow Rate [ft3/min]	Coil U-value Times Area Value [Btu/h-F]	Terminal Unit Reheat Coil Multiplier	DX Coil Capacity Increase Ratio from Too Low Flow/Capacity Ratio	DX Coil Capacity Decrease Ratio from Too High Flow/Capacity Ratio	Moist Air Heat Capacity [Btu/lbm-R]	Dry Air Heat Capacity [Btu/lbm-R]	Standard Air Density Adjusted for Elevation [lb/ft3]	Supply Fan Name for Coil	Supply Fan Type for Coil	Supply Fan Maximum Air Volume Flow Rate [ft3/min]	Supply Fan Maximum Air Mass Flow Rate [lb/s]	Plant Name for Coil	Plant Fluid Specific Heat Capacity [Btu/lbm-R]	Plant Fluid Density [lb/ft3]	Plant Maximum Fluid Mass Flow Rate [lb/s]	Plant Design Fluid Return Temperature [F]	Plant Design Fluid Supply Temperature [F]	Plant Design Fluid Temperature Difference [deltaF]	Plant Design Capacity [Btu/h]	Coil Capacity Percentage of Plant Design Capacity [%]	Coil Fluid Flow Rate Percentage of Plant Design Flow Rate [%]	Design Day Name at Sensible Ideal Loads Peak	Date/Time at Sensible Ideal Loads Peak	Design Day Name at Total Ideal Loads Peak	Date/Time at Total Ideal Loads Peak	Design Day Name at Air Flow Ideal Loads Peak	Date/Time at Air Flow Ideal Loads Peak	Coil Total Capacity at Ideal Loads Peak [Btu/h]	Coil Sensible Capacity at Ideal Loads Peak [Btu/h]	Coil Off-Rating Capacity Modifier at Ideal Loads Peak []	Coil Air Mass Flow Rate at Ideal Loads Peak [lb/s]	Coil Air Volume Flow Rate at Ideal Loads Peak [ft3/min]
	WAHP COOLING COIL	COIL:COOLING:WATERTOAIRHEATPUMP:EQUATIONFIT	Zone Equipment	ZONEHVAC:WATERTOAIRHEATPUMP	MAIN FLOOR WAHP	LIVING_UNIT1	N/A	N/A	N/A	Yes	No	unknown	No	29554.803	19713.173	812.548292	0.78847243	-999.00	-999.0000	-999.00000	-999.00000	0.2437	0.2400	0.0751	MAIN FLOOR WAHP SUPPLY FAN	Fan:OnOff	812.548292	1.01753630		-999.000	-999.000	-999.	-999.0	-999.0	-999.0	-999.0	-999.000	-999.	PORTLAND INTERNATIONAL AP ANN CLG .4% CONDNS DB=>MWB	8/21 17:15:00	unknown	unknown	unknown	8/21 17:15:00	44465.25	42563.37	0.6647	-999.	-999.
	WAHP HEATING COIL	COIL:HEATING:WATERTOAIRHEATPUMP:EQUATIONFIT	Zone Equipment	ZONEHVAC:WATERTOAIRHEATPUMP	MAIN FLOOR WAHP	LIVING_UNIT1	N/A	N/A	N/A	Yes	No	unknown	No	29554.803	29554.803	812.548292	0.78847243	-999.00	-999.0000	-999.00000	-999.00000	0.2436	0.2400	0.0751	MAIN FLOOR WAHP SUPPLY FAN	Fan:OnOff	812.548292	1.01753630		-999.000	-999.000	-999.	-999.0	-999.0	-999.0	-999.0	-999.000	-999.	PORTLAND INTERNATIONAL AP ANN HTG 99.6% CONDNS DB	12/21 15:00:00	unknown	unknown	PORTLAND INTERNATIONAL AP ANN HTG 99.6% CONDNS DB	12/21 15:00:00	29554.80	18858.76	1.0000	0.43003897	343.405375
	MAIN FLOOR WAHP SUPP HEATING COIL	COIL:HEATING:ELECTRIC	Zone Equipment	ZONEHVAC:WATERTOAIRHEATPUMP	MAIN FLOOR WAHP	LIVING_UNIT1	N/A	N/A	N/A	Yes	No	unknown	No	18858.759	18858.759	-999.	-999.	-999.00	-999.0000	1.00000	1.00000	0.2436	0.2400	0.0751	MAIN FLOOR WAHP SUPPLY FAN	Fan:OnOff	812.548292	1.01753630		-999.000	-999.000	-999.	-999.0	-999.0	-999.0	-999.0	-999.000	-999.	PORTLAND INTERNATIONAL AP ANN HTG 99.6% CONDNS DB	12/21 15:00:00	unknown	unknown	PORTLAND INTERNATIONAL AP ANN HTG 99.6% CONDNS DB	12/21 15:00:00	18858.76	18858.76	1.0000	0.43003897	343.405375
----------------------------------------------------------------------------------------------------
REPORT:	System Summary
FOR:	Entire Facility
Economizer
		High Limit Shutoff Control	Minimum Outdoor Air [ft3/min]	Maximum Outdoor Air [ft3/min]	Return Air Temp Limit	Return Air Enthalpy Limit	Outdoor Air Temperature Limit [F]	Outdoor Air Enthalpy Limit [F]
	None
Demand Controlled Ventilation using Controller:MechanicalVentilation
		Controller:MechanicalVentilation Name	Outdoor Air Per Person [ft3/min-person]	Outdoor Air Per Area [ft3/min-ft2]	Outdoor Air Per Zone [ft3/min]	Outdoor Air ACH [ACH]	Outdoor Air Method	Outdoor Air Schedule Name	Air Distribution Effectiveness in Cooling Mode	Air Distribution Effectiveness in Heating Mode	Air Distribution Effectiveness Schedule Name
	None
Time Not Comfortable Based on Simple ASHRAE 55-2004
		Winter Clothes [hr]	Summer Clothes [hr]	Summer or Winter Clothes [hr]
	LIVING_UNIT1	914.25	6433.00	25.75
	ATTIC_UNIT1	0.00	0.00	0.00
	CRAWLSPACE_UNIT1	0.00	0.00	0.00
	Facility	914.25	6433.00	25.75
Aggregated over the RunPeriods for Weather
Time Setpoint Not Met
		During Heating [hr]	During Cooling [hr]	During Occupied Heating [hr]	During Occupied Cooling [hr]
	LIVING_UNIT1	0.00	4.75	0.00	4.75
	ATTIC_UNIT1	0.00	0.00	0.00	0.00
	CRAWLSPACE_UNIT1	0.00	0.00	0.00	0.00
	Facility	0.00	4.75	0.00	4.75
Aggregated over the RunPeriods for Weather
----------------------------------------------------------------------------------------------------
REPORT:	Outdoor Air Summary
FOR:	Entire Facility
Average Outdoor Air During Occupied Hours
		Average Number of Occupants	Nominal Number of Occupants	Zone Volume [ft3]	Mechanical Ventilation [ACH]	Infiltration [ACH]	AFN Infiltration [ACH]	Simple Ventilation [ACH]
	LIVING_UNIT1	2.07	3.00	17101.97	0.000	0.221	0.000	0.218
Values shown for a single zone without multipliers
Minimum Outdoor Air During Occupied Hours
		Average Number of Occupants	Nominal Number of Occupants	Zone Volume [ft3]	Mechanical Ventilation [ACH]	Infiltration [ACH]	AFN Infiltration [ACH]	Simple Ventilation [ACH]
	LIVING_UNIT1	2.07	3.00	17101.97	0.000	0.000	0.000	0.004
Values shown for a single zone without multipliers
----------------------------------------------------------------------------------------------------
REPORT:	Object Count Summary
FOR:	Entire Facility
Surfaces by Class
		Total	Outdoors
	Wall	18	14
	Floor	4	0
	Roof	4	2
	Internal Mass	1	0
	Building Detached Shading	0	0
	Fixed Detached Shading	0	0
	Window	8	8
	Door	2	2
	Glass Door	0	0
	Shading	4	4
	Overhang	2	2
	Fin	0	0
	Tubular Daylighting Device Dome	0	0
	Tubular Daylighting Device Diffuser	0	0
HVAC
		Count
	HVAC Air Loops	0
	Conditioned Zones	1
	Unconditioned Zones	2
	Supply Plenums	0
	Return Plenums	0
Input Fields
		Count
	IDF Objects	0
	Defaulted Fields	0
	Fields with Defaults	0
	Autosized Fields	0
	Autosizable Fields	0
	Autocalculated Fields	0
	Autocalculatable Fields	0
----------------------------------------------------------------------------------------------------
REPORT:	Energy Meters
FOR:	Entire Facility
Annual and Peak Values - Electricity
		Electricity Annual Value [kWh]	Electricity Minimum Value [W]	Timestamp of Minimum {TIMESTAMP}	Electricity Maximum Value [W]	Timestamp of Maximum {TIMESTAMP}
	Electricity:Facility	13188.17	682.52	06-APR-03:15	3166.79	21-JUL-19:15
	Electricity:Building	7870.95	582.78	02-JAN-03:15	1411.73	01-JAN-20:15
	Electricity:Zone:LIVING_UNIT1	7870.95	582.78	02-JAN-03:15	1411.73	01-JAN-20:15
	InteriorLights:Electricity	1164.09	26.07	01-JAN-00:15	379.18	01-JAN-19:15
	InteriorLights:Electricity:Zone:LIVING_UNIT1	1164.09	26.07	01-JAN-00:15	379.18	01-JAN-19:15
	General:InteriorLights:Electricity	1164.09	26.07	01-JAN-00:15	379.18	01-JAN-19:15
	InteriorEquipment:Electricity	6706.86	549.85	02-JAN-04:15	1032.55	01-JAN-20:15
	InteriorEquipment:Electricity:Zone:LIVING_UNIT1	6706.86	549.85	02-JAN-04:15	1032.55	01-JAN-20:15
	Appl:InteriorEquipment:Electricity	1860.97	75.11	02-JAN-03:15	350.14	01-JAN-11:15
	Misc:InteriorEquipment:Electricity	4845.89	466.21	01-JAN-09:15	731.22	01-JAN-20:15
	Fans:Electricity	359.96	41.09	21-JAN-10:45	41.09	01-JAN-10:15
	Fans:Electricity:Zone:LIVING_UNIT1	0.00	0.00	01-JAN-00:15	0.00	01-JAN-00:15
	Ventilation (simple):Fans:Electricity	0.00	0.00	01-JAN-00:15	0.00	01-JAN-00:15
	ElectricityPurchased:Facility	13188.17	682.52	06-APR-03:15	3166.79	21-JUL-19:15
	ElectricityPurchased:Plant	13188.17	682.52	06-APR-03:15	3166.79	21-JUL-19:15
	Cogeneration:ElectricityPurchased	13188.17	682.52	06-APR-03:15	3166.79	21-JUL-19:15
	ElectricitySurplusSold:Facility	0.00	0.00	01-JAN-00:15	0.00	01-JAN-00:15
	ElectricitySurplusSold:Plant	0.00	0.00	01-JAN-00:15	0.00	01-JAN-00:15
	Cogeneration:ElectricitySurplusSold	0.00	0.00	01-JAN-00:15	0.00	01-JAN-00:15
	ElectricityNet:Facility	13188.17	682.52	06-APR-03:15	3166.79	21-JUL-19:15
	ElectricityNet:Plant	13188.17	682.52	06-APR-03:15	3166.79	21-JUL-19:15
	Cogeneration:ElectricityNet	13188.17	682.52	06-APR-03:15	3166.79	21-JUL-19:15
	Electricity:HVAC	4348.61	41.09	19-FEB-11:15	1633.85	21-JUL-18:45
	General:Fans:Electricity	359.96	41.09	21-JAN-10:45	41.09	01-JAN-10:15
	Cooling:Electricity	1314.90	0.00	01-JAN-00:15	1592.76	21-JUL-18:45
	Heating:Electricity	2673.74	0.00	18-JAN-12:15	1504.41	31-DEC-06:00
	ExteriorLights:Electricity	283.21	1.22	01-JAN-09:15	67.50	01-JAN-19:15
	Exterior-Lights:ExteriorLights:Electricity	283.21	1.22	01-JAN-09:15	67.50	01-JAN-19:15
	Electricity:Plant	685.41	0.00	18-JAN-12:15	95.08	13-JUL-11:00
	Pumps:Electricity	685.41	0.00	18-JAN-12:15	95.08	13-JUL-11:00
	General:Pumps:Electricity	685.41	0.00	18-JAN-12:15	95.08	13-JUL-11:00
Annual and Peak Values - Gas
		Gas Annual Value [therm]	Gas Minimum Value [Btu/h]	Timestamp of Minimum {TIMESTAMP}	Gas Maximum Value [Btu/h]	Timestamp of Maximum {TIMESTAMP}
	Gas:Facility	237.12	143.17	01-JAN-03:30	7411.75	11-FEB-17:30
	Gas:Building	34.04	143.17	01-JAN-03:15	1042.86	01-JAN-17:15
	Gas:Zone:LIVING_UNIT1	34.04	143.17	01-JAN-03:15	1042.86	01-JAN-17:15
	InteriorEquipment:Gas	34.04	143.17	01-JAN-03:15	1042.86	01-JAN-17:15
	InteriorEquipment:Gas:Zone:LIVING_UNIT1	34.04	143.17	01-JAN-03:15	1042.86	01-JAN-17:15
	Appl:InteriorEquipment:Gas	20.65	19.96	01-JAN-02:15	847.87	01-JAN-17:15
	Misc:InteriorEquipment:Gas	13.39	116.86	01-JAN-09:15	226.03	01-JAN-20:15
	Gas:Plant	203.08	0.00	01-JAN-00:15	6570.95	12-FEB-08:15
	WaterSystems:Gas	203.08	0.00	01-JAN-00:15	6570.95	12-FEB-08:15
	Water Heater:WaterSystems:Gas	203.08	0.00	01-JAN-00:15	6570.95	12-FEB-08:15
Annual and Peak Values - Cooling
		Cooling Annual Value [ton-hrs]	Cooling Minimum Value [ton]	Timestamp of Minimum {TIMESTAMP}	Cooling Maximum Value [ton]	Timestamp of Maximum {TIMESTAMP}
	PlantLoopCoolingDemand:Facility	1788.01	0.00	01-JAN-00:15	2.32	21-JUL-17:30
	PlantLoopCoolingDemand:HVAC	1788.01	0.00	01-JAN-00:15	2.32	21-JUL-17:30
	CoolingCoils:PlantLoopCoolingDemand	1788.01	0.00	01-JAN-00:15	2.32	21-JUL-17:30
Annual and Peak Values - Water
		Annual Value [ft3]	Minimum Value [ft3/min]	Timestamp of Minimum {TIMESTAMP}	Maximum Value [ft3/min]	Timestamp of Maximum {TIMESTAMP}
	Water:Facility	4057.92	0.00	02-JAN-02:15	0.02	19-FEB-08:30
	Water:Plant	4057.92	0.00	02-JAN-02:15	0.02	19-FEB-08:30
	WaterSystems:Water	4057.92	0.00	02-JAN-02:15	0.02	19-FEB-08:30
	Water Heater:WaterSystems:Water	0.00	0.00	01-JAN-00:15	0.00	01-JAN-00:15
	MainsWater:Facility	4057.92	0.00	02-JAN-02:15	0.02	19-FEB-08:30
	MainsWater:Plant	4057.92	0.00	02-JAN-02:15	0.02	19-FEB-08:30
	WaterSystems:MainsWater	4057.92	0.00	02-JAN-02:15	0.02	19-FEB-08:30
	Water Heater:WaterSystems:MainsWater	0.00	0.00	01-JAN-00:15	0.00	01-JAN-00:15
	Domestic Hot Water:WaterSystems:Water	4057.92	0.00	02-JAN-02:15	0.02	19-FEB-08:30
	Domestic Hot Water:WaterSystems:MainsWater	4057.92	0.00	02-JAN-02:15	0.02	19-FEB-08:30
Annual and Peak Values - Other by Weight/Mass
		Annual Value [lb]	Minimum Value [lb/s]	Timestamp of Minimum {TIMESTAMP}	Maximum Value [lb/s]	Timestamp of Maximum {TIMESTAMP}
	Carbon Equivalent:Facility	0.00	0.000	01-JAN-00:15	0.000	01-JAN-00:15
	CarbonEquivalentEmissions:Carbon Equivalent	0.00	0.000	01-JAN-00:15	0.000	01-JAN-00:15
Annual and Peak Values - Other Volumetric
		Annual Value [ft3]	Minimum Value [ft3/min]	Timestamp of Minimum {TIMESTAMP}	Maximum Value [ft3/min]	Timestamp of Maximum {TIMESTAMP}
	None
Annual and Peak Values - Other Liquid/Gas
		Annual Value [gal]	Minimum Value [gal]	Timestamp of Minimum {TIMESTAMP}	Maximum Value [gal]	Timestamp of Maximum {TIMESTAMP}
	None
Annual and Peak Values - Other
		Annual Value [kBtu]	Minimum Value [Btu/h]	Timestamp of Minimum {TIMESTAMP}	Maximum Value [Btu/h]	Timestamp of Maximum {TIMESTAMP}
	PlantLoopHeatingDemand:Facility	28924.61	112.06	10-AUG-02:30	12985.49	31-DEC-07:15
	PlantLoopHeatingDemand:Plant	12122.98	112.06	10-AUG-02:30	3164.26	11-FEB-09:00
	WaterSystems:PlantLoopHeatingDemand	12122.98	112.06	10-AUG-02:30	3164.26	11-FEB-09:00
	Water Heater:WaterSystems:PlantLoopHeatingDemand	0.00	0.00	01-JAN-00:15	0.00	01-JAN-00:15
	EnergyTransfer:Facility	96211.44	262.22	31-JUL-02:45	43450.09	09-AUG-17:15
	EnergyTransfer:Building	41750.98	0.00	13-FEB-14:45	21023.49	09-AUG-17:15
	EnergyTransfer:Zone:LIVING_UNIT1	41750.98	0.00	13-FEB-14:45	21023.49	09-AUG-17:15
	Heating:EnergyTransfer	26217.85	0.00	19-JAN-14:30	15514.87	31-DEC-06:00
	Heating:EnergyTransfer:Zone:LIVING_UNIT1	26217.85	0.00	19-JAN-14:30	15514.87	31-DEC-06:00
	Cooling:EnergyTransfer	15533.13	0.00	01-JAN-00:15	21023.49	09-AUG-17:15
	Cooling:EnergyTransfer:Zone:LIVING_UNIT1	15533.13	0.00	01-JAN-00:15	21023.49	09-AUG-17:15
	EnergyTransfer:Zone:ATTIC_UNIT1	0.00	0.00	01-JAN-00:15	0.00	01-JAN-00:15
	Heating:EnergyTransfer:Zone:ATTIC_UNIT1	0.00	0.00	01-JAN-00:15	0.00	01-JAN-00:15
	Cooling:EnergyTransfer:Zone:ATTIC_UNIT1	0.00	0.00	01-JAN-00:15	0.00	01-JAN-00:15
	EnergyTransfer:Zone:CRAWLSPACE_UNIT1	0.00	0.00	01-JAN-00:15	0.00	01-JAN-00:15
	Heating:EnergyTransfer:Zone:CRAWLSPACE_UNIT1	0.00	0.00	01-JAN-00:15	0.00	01-JAN-00:15
	Cooling:EnergyTransfer:Zone:CRAWLSPACE_UNIT1	0.00	0.00	01-JAN-00:15	0.00	01-JAN-00:15
	EnergyTransfer:Plant	12122.98	112.06	10-AUG-02:30	3164.26	11-FEB-09:00
	WaterSystems:EnergyTransfer	12122.98	112.06	10-AUG-02:30	3164.26	11-FEB-09:00
	Domestic Hot Water:WaterSystems:EnergyTransfer	12122.98	112.06	10-AUG-02:30	3164.26	11-FEB-09:00
	EnergyTransfer:HVAC	42337.48	0.00	18-JAN-12:15	22434.20	21-JUL-17:30
	CoolingCoils:EnergyTransfer	17448.18	0.00	01-JAN-00:15	22434.20	21-JUL-17:30
	HeatingCoils:EnergyTransfer	24889.29	0.00	18-JAN-12:15	15170.41	31-DEC-06:00
	PlantLoopHeatingDemand:HVAC	16801.63	0.00	18-JAN-12:15	10177.08	31-DEC-06:00
	HeatingCoils:PlantLoopHeatingDemand	16801.63	0.00	18-JAN-12:15	10177.08	31-DEC-06:00
----------------------------------------------------------------------------------------------------
REPORT:	Sensible Heat Gain Summary
FOR:	Entire Facility
Annual Building Sensible Heat Gain Components
		HVAC Zone Eq & Other Sensible Air Heating [kBtu]	HVAC Zone Eq & Other Sensible Air Cooling [ton-hrs]	HVAC Terminal Unit Sensible Air Heating [kBtu]	HVAC Terminal Unit Sensible Air Cooling [ton-hrs]	HVAC Input Heated Surface Heating [kBtu]	HVAC Input Cooled Surface Cooling [ton-hrs]	People Sensible Heat Addition [kBtu]	Lights Sensible Heat Addition [kBtu]	Equipment Sensible Heat Addition [kBtu]	Window Heat Addition [kBtu]	Interzone Air Transfer Heat Addition [kBtu]	Infiltration Heat Addition [kBtu]	Opaque Surface Conduction and Other Heat Addition [kBtu]	Equipment Sensible Heat Removal [kBtu]	Window Heat Removal [kBtu]	Interzone Air Transfer Heat Removal [kBtu]	Infiltration Heat Removal [kBtu]	Opaque Surface Conduction and Other Heat Removal [kBtu]
	LIVING_UNIT1	26217.747	-1293.55	0.000	0.000	0.000	0.000	4601.312	3974.679	16570.114	14902.557	0.000	391.272	0.000	0.000	-11057.17	0.000	-24039.86	-16027.65
	ATTIC_UNIT1	0.000	0.000	0.000	0.000	0.000	0.000	0.000	0.000	0.000	0.000	0.000	423.442	4499.346	0.000	0.000	0.000	-4922.79	-0.13
	CRAWLSPACE_UNIT1	0.000	0.000	0.000	0.000	0.000	0.000	0.000	0.000	0.000	0.000	0.000	139.578	7973.148	0.000	0.000	0.000	-8112.73	0.000
	Total Facility	26217.747	-1293.55	0.000	0.000	0.000	0.000	4601.312	3974.679	16570.114	14902.557	0.000	954.292	12472.494	0.000	-11057.17	0.000	-37075.37	-16027.78
Peak Cooling Sensible Heat Gain Components
		Time of Peak {TIMESTAMP}	HVAC Zone Eq & Other Sensible Air Heating [Btu/h]	HVAC Zone Eq & Other Sensible Air Cooling [ton]	HVAC Terminal Unit Sensible Air Heating [Btu/h]	HVAC Terminal Unit Sensible Air Cooling [ton]	HVAC Input Heated Surface Heating [Btu/h]	HVAC Input Cooled Surface Cooling [ton]	People Sensible Heat Addition [Btu/h]	Lights Sensible Heat Addition [Btu/h]	Equipment Sensible Heat Addition [Btu/h]	Window Heat Addition [Btu/h]	Interzone Air Transfer Heat Addition [Btu/h]	Infiltration Heat Addition [Btu/h]	Opaque Surface Conduction and Other Heat Addition [Btu/h]	Equipment Sensible Heat Removal [Btu/h]	Window Heat Removal [Btu/h]	Interzone Air Transfer Heat Removal [Btu/h]	Infiltration Heat Removal [Btu/h]	Opaque Surface Conduction and Other Heat Removal [Btu/h]
	LIVING_UNIT1	09-AUG-17:05	0.00	-1.8	0.00	0.00	0.00	0.00	394.99	867.23	2468.89	9750.18	0.00	2716.24	4831.67	0.00	0.00	0.00	0.00	0.00
	ATTIC_UNIT1	-	0.00	0.00	0.00	0.00	0.00	0.00	0.00	0.00	0.00	0.00	0.00	0.00	0.00	0.00	0.00	0.00	0.00	0.00
	CRAWLSPACE_UNIT1	-	0.00	0.00	0.00	0.00	0.00	0.00	0.00	0.00	0.00	0.00	0.00	0.00	0.00	0.00	0.00	0.00	0.00	0.00
	Total Facility	09-AUG-17:05	0.00	-1.8	0.00	0.00	0.00	0.00	394.99	867.23	2468.89	9750.18	0.00	3625.47	5161.33	0.00	0.00	0.00	-1238.9	0.00
Peak Heating Sensible Heat Gain Components
		Time of Peak {TIMESTAMP}	HVAC Zone Eq & Other Sensible Air Heating [Btu/h]	HVAC Zone Eq & Other Sensible Air Cooling [ton]	HVAC Terminal Unit Sensible Air Heating [Btu/h]	HVAC Terminal Unit Sensible Air Cooling [ton]	HVAC Input Heated Surface Heating [Btu/h]	HVAC Input Cooled Surface Cooling [ton]	People Sensible Heat Addition [Btu/h]	Lights Sensible Heat Addition [Btu/h]	Equipment Sensible Heat Addition [Btu/h]	Window Heat Addition [Btu/h]	Interzone Air Transfer Heat Addition [Btu/h]	Infiltration Heat Addition [Btu/h]	Opaque Surface Conduction and Other Heat Addition [Btu/h]	Equipment Sensible Heat Removal [Btu/h]	Window Heat Removal [Btu/h]	Interzone Air Transfer Heat Removal [Btu/h]	Infiltration Heat Removal [Btu/h]	Opaque Surface Conduction and Other Heat Removal [Btu/h]
	LIVING_UNIT1	31-DEC-06:00	15514.29	0.00	0.00	0.00	0.00	0.00	789.46	555.92	1553.65	0.00	0.00	0.00	0.00	0.00	-4660.4	0.00	-7536.2	-6216.7
	ATTIC_UNIT1	-	0.00	0.00	0.00	0.00	0.00	0.00	0.00	0.00	0.00	0.00	0.00	0.00	0.00	0.00	0.00	0.00	0.00	0.00
	CRAWLSPACE_UNIT1	-	0.00	0.00	0.00	0.00	0.00	0.00	0.00	0.00	0.00	0.00	0.00	0.00	0.00	0.00	0.00	0.00	0.00	0.00
	Total Facility	31-DEC-06:00	15514.29	0.00	0.00	0.00	0.00	0.00	789.46	555.92	1553.65	0.00	0.00	353.35	0.00	0.00	-4660.4	0.00	-10334.0	-3772.2
----------------------------------------------------------------------------------------------------
REPORT:	Standard 62.1 Summary
FOR:	Entire Facility
System Ventilation Requirements for Cooling
		Sum of Zone Primary Air Flow - Vpz-sum [ft3/min]	System Population - Ps	Sum of Zone Population - Pz-sum	Occupant Diversity - D	Uncorrected Outdoor Air Intake Airflow - Vou [ft3/min]	System Primary Airflow - Vps [ft3/min]	Average Outdoor Air Fraction - Xs	System Ventilation Efficiency - Ev	Outdoor Air Intake Flow - Vot [ft3/min]	Percent Outdoor Air - %OA	Environment Name of Peak System Population - Ps	Date and Time of Last Peak System Population - Ps
	None
System Ventilation Requirements for Heating
		Sum of Zone Primary Air Flow - Vpz-sum [ft3/min]	System Population - Ps	Sum of Zone Population - Pz-sum	Occupant Diversity - D	Uncorrected Outdoor Air Intake Airflow - Vou [ft3/min]	System Primary Airflow - Vps [ft3/min]	Average Outdoor Air Fraction - Xs	System Ventilation Efficiency - Ev	Outdoor Air Intake Flow Vot [ft3/min]	Percent Outdoor Air - %OA	Environment Name of Peak System Population - Ps	Date and Time of Last Peak System Population - Ps
	None
Zone Ventilation Parameters
		AirLoop Name	People Outdoor Air Rate - Rp [ft3/min-person]	Zone Population - Pz	Area Outdoor Air Rate - Ra [ft3/min-ft2]	Zone Floor Area - Az [ft2]	Breathing Zone Outdoor Airflow - Vbz [ft3/min]	Cooling Zone Air Distribution Effectiveness - Ez-clg	Cooling Zone Outdoor Airflow - Voz-clg [ft3/min]	Heating Zone Air Distribution Effectiveness - Ez-htg	Heating Zone Outdoor Airflow - Voz-htg [ft3/min]
	None
System Ventilation Parameters
		People Outdoor Air Rate - Rp [ft3/min-person]	Sum of Zone Population - Pz-sum	Area Outdoor Air Rate - Ra [ft3/min-ft2]	Sum of Zone Floor Area - Az-sum [ft2]	Breathing Zone Outdoor Airflow - Vbz [ft3/min]	Cooling Zone Outdoor Airflow - Voz-clg [ft3/min]	Heating Zone Outdoor Airflow - Voz-htg [ft3/min]
	None
Zone Ventilation Calculations for Cooling Design
		AirLoop Name	Box Type	Zone Primary Airflow - Vpz [ft3/min]	Zone Discharge Airflow - Vdz [ft3/min]	Minimum Zone Primary Airflow - Vpz-min [ft3/min]	Zone Outdoor Airflow Cooling - Voz-clg [ft3/min]	Primary Outdoor Air Fraction - Zpz	Primary Air Fraction - Ep	Secondary Recirculation Fraction- Er	Supply Air Fraction- Fa	Mixed Air Fraction - Fb	Outdoor Air Fraction - Fc	Zone Ventilation Efficiency - Evz
	None
System Ventilation Calculations for Cooling Design
		Sum of Zone Primary Airflow - Vpz-sum [ft3/min]	System Primary Airflow - Vps [ft3/min]	Sum of Zone Discharge Airflow - Vdz-sum [ft3/min]	Sum of Min Zone Primary Airflow - Vpz-min [ft3/min]	Zone Outdoor Airflow Cooling - Voz-clg [ft3/min]	Zone Ventilation Efficiency - Evz-min
	None
Zone Ventilation Calculations for Heating Design
		AirLoop Name	Box Type	Zone Primary Airflow - Vpz [ft3/min]	Zone Discharge Airflow - Vdz [ft3/min]	Minimum Zone Primary Airflow - Vpz-min [ft3/min]	Zone Outdoor Airflow Heating - Voz-htg [ft3/min]	Primary Outdoor Air Fraction - Zpz	Primary Air Fraction - Ep	Secondary Recirculation Fraction- Er	Supply Air Fraction- Fa	Mixed Air Fraction - Fb	Outdoor Air Fraction - Fc	Zone Ventilation Efficiency - Evz
	None
System Ventilation Calculations for Heating Design
		Sum of Zone Primary Airflow - Vpz-sum [ft3/min]	System Primary Airflow - Vps [ft3/min]	Sum of Zone Discharge Airflow - Vdz-sum [ft3/min]	Sum of Min Zone Primary Airflow - Vpz-min [ft3/min]	Zone Outdoor Airflow Heating - Voz-htg [ft3/min]	Zone Ventilation Efficiency - Evz-min
	None
----------------------------------------------------------------------------------------------------
REPORT:	LEED Summary
FOR:	Entire Facility
Sec1.1A-General Information
		Data
	Weather File	ANNUAL ** Portland International Ap OR USA TMY3 WMO#=726980
	Total gross floor area [ft2]	4802.21
	Principal Heating Source	Electricity
EAp2-1. Space Usage Type
		Space Area [ft2]	Regularly Occupied Area [ft2]	Unconditioned Area [ft2]	Typical Hours/Week in Operation [hr/wk]
	LIVING_UNIT1	2401.11	2401.11	0.00	168.00
	ATTIC_UNIT1	1200.55	0.00	1200.55	0.00
	CRAWLSPACE_UNIT1	1200.55	0.00	1200.55	0.00
	Totals	4802.21	2401.11	2401.11
EAp2-2. Advisory Messages
		Data
	Number of hours heating loads not met	0.00
	Number of hours cooling loads not met	4.75
	Number of hours not met	4.75
EAp2-3. Energy Type Summary
		Utility Rate	Virtual Rate [$/unit energy]	Units of Energy	Units of Demand
	None
EAp2-4/5. Performance Rating Method Compliance
		Electric Energy Use [kWh]	Electric Demand [W]	Natural Gas Energy Use [therm]	Natural Gas Demand [Btu/h]	Additional Fuel Use [kBtu]	Additional Fuel Demand [Btu/h]	District Cooling Use [ton-hrs]	District Cooling Demand [ton]	District Heating Use [kBtu]	District Heating Demand [Btu/h]
	Heating -- Not Subdivided	2673.74	1504.41	0.00	0.00	0.00	0.00	0.00	0.00	0.00	0.00
	Cooling -- Not Subdivided	1314.90	1592.76	0.00	0.00	0.00	0.00	0.00	0.00	0.00	0.00
	Interior Lighting -- General	1164.09	379.18	0.00	0.00	0.00	0.00	0.00	0.00	0.00	0.00
	Exterior Lighting -- Exterior-Lights	283.21	67.50	0.00	0.00	0.00	0.00	0.00	0.00	0.00	0.00
	Interior Equipment -- Appl	1860.97	350.14	20.65	847.87	0.00	0.00	0.00	0.00	0.00	0.00
	Interior Equipment -- Misc	4845.89	731.22	13.39	226.03	0.00	0.00	0.00	0.00	0.00	0.00
	Exterior Equipment -- Not Subdivided	0.00	0.00	0.00	0.00	0.00	0.00	0.00	0.00	0.00	0.00
	Fans -- Ventilation (simple)	0.00	0.00	0.00	0.00	0.00	0.00	0.00	0.00	0.00	0.00
	Fans -- General	359.96	41.09	0.00	0.00	0.00	0.00	0.00	0.00	0.00	0.00
	Pumps -- General	685.41	95.08	0.00	0.00	0.00	0.00	0.00	0.00	0.00	0.00
	Heat Rejection -- Not Subdivided	0.00	0.00	0.00	0.00	0.00	0.00	0.00	0.00	0.00	0.00
	Humidification -- Not Subdivided	0.00	0.00	0.00	0.00	0.00	0.00	0.00	0.00	0.00	0.00
	Heat Recovery -- Not Subdivided	0.00	0.00	0.00	0.00	0.00	0.00	0.00	0.00	0.00	0.00
	Water Systems -- Water Heater	0.00	0.00	203.08	6570.95	0.00	0.00	0.00	0.00	0.00	0.00
	Water Systems -- Domestic Hot Water	0.00	0.00	0.00	0.00	0.00	0.00	0.00	0.00	0.00	0.00
	Refrigeration -- Not Subdivided	0.00	0.00	0.00	0.00	0.00	0.00	0.00	0.00	0.00	0.00
	Generators -- Not Subdivided	0.00	0.00	0.00	0.00	0.00	0.00	0.00	0.00	0.00	0.00
EAp2-6. Energy Use Summary
		Process Subtotal [kBtu]	Total Energy Use [kBtu]
	Electricity	22900.03	45029.92
	Natural Gas	3403.98	23712.39
	Additional	0.00	0.00
	Total	26304.02	68742.31
EAp2-7. Energy Cost Summary
		Process Subtotal [$]	Total Energy Cost [$]
	Electricity	0.00
	Natural Gas	0.00
	Additional	0.00
	Total	0.00
Process energy cost based on ratio of process to total energy.
L-1. Renewable Energy Source Summary
		Rated Capacity [kW]	Annual Energy Generated [kBtu]
	Photovoltaic	0.00	0.00
	Wind	0.00	0.00
EAp2-17a. Energy Use Intensity - Electricity
		Electricty [kWh/ft2]
	Interior Lighting (All)	0.24
	Space Heating	0.56
	Space Cooling	0.27
	Fans (All)	0.07
	Service Water Heating	0.00
	Receptacle Equipment	1.40
	Miscellaneous (All)	2.75
	Subtotal	2.75
EAp2-17b. Energy Use Intensity - Natural Gas
		Natural Gas [kWh/ft2]
	Space Heating	0.00
	Service Water Heating	1.24
	Miscellaneous (All)	1.45
	Subtotal	1.45
EAp2-17c. Energy Use Intensity - Additional
		Additional [kBtu/ft2]
	Subtotal	0.00
	Miscellaneous	0.00
EAp2-18. End Use Percentage
		Percent [%]
	Interior Lighting (All)	5.78
	Space Heating	13.28
	Space Cooling	6.53
	Fans (All)	1.79
	Service Water Heating	29.54
	Receptacle Equipment	38.26
	Miscellaneous	4.81
Schedules-Equivalent Full Load Hours (Schedule Type=Fraction)
		Equivalent Full Load Hours of Operation Per Year [hr]	Hours > 1% [hr]
	S-LIGHTING	3062.	8760.
	OCCUPANCY	6031.	8760.
	LIGHTINGPROFILE	2852.	8760.
	LIGHTINGPROFILE_EELIGHTING	3070.	8760.
	EXTERIORLIGHTINGPROFILE	4380.	4380.
	REFRIGERATOR	7343.	8760.
	MISCPLUGLOAD	5918.	8760.
	COOKINGRANGE	2434.	8760.
	DHW_SCH	365.	8760.
	DISHWASHER	3134.	8760.
	CLOTHESWASHER	3692.	8760.
	CLOTHESDRYER	3911.	8760.
	SINKS	4680.	8760.
	SHOWERS	2956.	8760.
	BATHS	2896.	8760.
	DHWDIST	4662.	8760.
	OCCUPANCY_SCH	6031.	8760.
	LIGHTING_SCH	2852.	8760.
	WINDOW_SHADES	7323.	8760.
	SINKSENSSCHEDULE	6025.	8760.
	SINKLATSCHEDULE	2735.	8760.
	SHOWERSENSSCHEDULE	4492.	8760.
	SHOWERLATSCHEDULE	4268.	8760.
	BATHSENSSCHEDULE	8760.	8760.
	BATHLATSCHEDULE	0.	0.
Schedules-SetPoints (Schedule Type=Temperature)
		First Object Used	Month Assumed	11am First Wednesday [F]	Days with Same 11am Value	11pm First Wednesday [F]	Days with Same 11pm Value
	HEATING_SCH	THERMOSTAT_LIVING DUAL SP CONTROL	January	72.00	365	72.00	365
	COOLING_SCH	THERMOSTAT_LIVING DUAL SP CONTROL	July	74.98	365	74.98	365
----------------------------------------------------------------------------------------------------
REPORT:	COILLOADS
FOR:	WAHP HEATING COIL
Custom Monthly Report
		HEATING COIL HEATING RATE [Btu/h]	HEATING COIL HEATING RATE [Btu/h]	COOLING COIL TOTAL COOLING RATE []
	January	7075.13	7075.13	0.00
	February	5792.75	5792.75	0.00
	March	3831.29	3831.29	0.00
	April	2105.30	2105.30	0.00
	May	782.77	782.77	0.00
	June	129.60	129.60	0.00
	July	14.96	14.96	0.00
	August	2.72	2.72	0.00
	September	312.34	312.34	0.00
	October	1589.86	1589.86	0.00
	November	4663.13	4663.13	0.00
	December	7922.97	7922.97	0.00
	Annual Sum or Average	2839.23	2839.23	0.00
	Minimum of Months	2.72	2.72	0.00
	Maximum of Months	7922.97	7922.97	0.00
----------------------------------------------------------------------------------------------------
REPORT:	COILLOADS
FOR:	MAIN FLOOR WAHP SUPP HEATING COIL
Custom Monthly Report
		HEATING COIL HEATING RATE [Btu/h]	HEATING COIL HEATING RATE [Btu/h]	COOLING COIL TOTAL COOLING RATE []
	January	0.00	0.00	0.00
	February	0.00	0.00	0.00
	March	0.00	0.00	0.00
	April	0.00	0.00	0.00
	May	0.00	0.00	0.00
	June	0.00	0.00	0.00
	July	0.00	0.00	0.00
	August	0.00	0.00	0.00
	September	0.00	0.00	0.00
	October	0.00	0.00	0.00
	November	0.00	0.00	0.00
	December	0.00	0.00	0.00
	Annual Sum or Average	0.00	0.00	0.00
	Minimum of Months	0.00	0.00	0.00
	Maximum of Months	0.00	0.00	0.00
----------------------------------------------------------------------------------------------------
REPORT:	COILLOADS
FOR:	WAHP COOLING COIL
Custom Monthly Report
		HEATING COIL HEATING RATE []	HEATING COIL HEATING RATE []	COOLING COIL TOTAL COOLING RATE [ton]
	January	0.00	0.00	0.00
	February	0.00	0.00	0.01
	March	0.00	0.00	0.03
	April	0.00	0.00	0.09
	May	0.00	0.00	0.17
	June	0.00	0.00	0.34
	July	0.00	0.00	0.49
	August	0.00	0.00	0.49
	September	0.00	0.00	0.30
	October	0.00	0.00	0.06
	November	0.00	0.00	0.00
	December	0.00	0.00	0.00
	Annual Sum or Average	0.00	0.00	0.17
	Minimum of Months	0.00	0.00	0.00
	Maximum of Months	0.00	0.00	0.49
[truncated: 37 more columns]
