# Supplementary material for: Datasets for residential GSHP analysis by climate in the United States
Source: Data Brief. 2020 Nov 14;33:106523. doi: 10.1016/j.dib.2020.106523 (PMC7708925; doi:10.1016/j.dib.2020.106523)
Supplement: Supplementary file 1 [file mmc1.zip › SF_Tennesse_Memphis.Intl.AP.723340 Geothermal Crawlspace Composite HP036Meter.csv]

Date/Time	Electricity:HVAC [J](Monthly)	Electricity:Plant [J](Monthly)	Cooling:Electricity [J](Monthly)	Heating:Electricity [J](Monthly)	Pumps:Electricity [J](Monthly)	Fans:Electricity [J](Monthly)
January	2476944627	273520113.5	20784201.14	2344275458	273520113.5	111884968.4
February	1758801355	230478594.3	53213912.14	1604530052	230478594.3	101057390.8
March	1060956266	222536464.2	283950706.8	665120590.6	222536464.2	111884968.4
April	1033875967	213944305.5	698565434.2	227034757.4	213944305.5	108275775.9
May	1829537949	258999183.3	1709202265	8450715.007	258999183.3	111884968.4
June	2885969274	276771424.6	2777545062	148435.4203	276771424.6	108275775.9
July	3669479217	292825331.9	3557594248	0	292825331.9	111884968.4
August	3437466913	290326083.5	3325581945	0	290326083.5	111884968.4
September	2531134868	268837224.4	2420616945	2242146.898	268837224.4	108275775.9
October	1038041849	226885670.8	734918615.2	191238265.1	226885670.8	111884968.4
November	997753134.4	219919808.4	204138641.9	685338716.6	219919808.4	108275775.9
December	1774523825	260305583.2	22166651.06	1640472206	260305583.2	111884968.4
			4391.188508	2046.903151	843.1527188	365.9320203
