# Supplementary material for: Datasets for residential GSHP analysis by climate in the United States
Source: Data Brief. 2020 Nov 14;33:106523. doi: 10.1016/j.dib.2020.106523 (PMC7708925; doi:10.1016/j.dib.2020.106523)
Supplement: Supplementary file 1 [file mmc1.zip › WaterAir_PE_Cooling 024 - Combined.xls]

## Sheet: CATALOG DATA
TABLE 1: GENERAL HEAT PUMP COOLING CATALOG DATA
Load Side Entering Air Dry Bulb Temp	Load Side Entering Air Wet Bulb Temp	Load Side Air Flow Rate	Q total	Qsensible	Source Side Entering Water Temperature	Source Side Mass Flow Rate	Heat Rejection	Power Input
(oF)	(oF)	(CFM)	(BTU/hr)	(BTU/hr)	(oF)	(GPM)	(BTU/hr)	(W)	(IP)
(C)	(C)	(m^3/s)	(KW)	(KW)	(C)	(m^3/s)	(KW)	(KW)	(SI)
75	63	911	28100	21900	50	3	32900	1490
80	67	858	29900	22600	50	3	34800	1510
85	71	863	31800	23200	50	3	36800	1540
75	63	886	28600	22200	50	4	33300	1440
80	67	928	30600	22900	50	4	35300	1460
85	71	866	32500	23500	50	4	37400	1470
75	63	872	29200	22400	50	6	33700	1390
80	67	855	31200	23100	50	6	35800	1400
85	71	945	33300	23800	50	6	37900	1410
75	63	932	26800	21400	60	3	31900	1630
80	67	931	28500	22100	60	3	33800	1650
85	71	868	30400	22700	60	3	35800	1680
75	63	905	27400	21600	60	4	32400	1570
80	67	878	29200	22300	60	4	34300	1590
85	71	913	31100	22900	60	4	36300	1610
75	63	922	27900	21800	60	6	32700	1510
80	67	910	29800	22600	60	6	34700	1530
85	71	901	31800	23200	60	6	36800	1540
75	63	860	25500	20900	70	3	31100	1780
80	67	917	27200	21500	70	3	32900	1810
85	71	915	28900	22200	70	3	34800	1850
75	63	899	26000	21100	70	4	31400	1720
80	67	882	27700	21800	70	4	33300	1740
85	71	878	29500	22400	70	4	35200	1770
75	63	904	26500	21300	70	6	31800	1660
80	67	867	28300	22000	70	6	33700	1680
85	71	929	30200	22700	70	6	35700	1700
75	63	884	24200	20300	80	3	30300	1960
80	67	928	25800	21000	80	3	32100	2000
85	71	886	27400	21700	80	3	33800	2040
75	63	857	24700	20500	80	4	30600	1890
80	67	871	26300	21200	80	4	32400	1920
85	71	891	28000	21900	80	4	34200	1950
75	63	925	25100	20700	80	6	30900	1830
80	67	921	26900	21400	80	6	32700	1850
85	71	900	28600	22100	80	6	34600	1880
75	63	915	23500	20000	85	3	29900	2060
80	67	893	25100	20700	85	3	31600	2100
85	71	911	26700	21400	85	3	33400	2130
75	63	860	24000	20200	85	4	30200	1990
80	67	896	25600	20900	85	4	32000	2020
85	71	892	27300	21600	85	4	33800	2050
75	63	907	24400	20400	85	6	30400	1930
80	67	931	26100	21100	85	6	32300	1950
85	71	927	27900	21800	85	6	34100	1980
75	63	932	22800	19200	90	3	29500	2160
80	67	925	24400	20500	90	3	31200	2200
85	71	881	26000	21100	90	3	33000	2240
75	63	864	23300	19900	90	4	29800	2090
80	67	902	24900	20700	90	4	31500	2130
85	71	932	26600	21300	90	4	33400	2160
75	63	868	23700	20100	90	6	30000	2030
80	67	906	25400	20900	90	6	31800	2050
85	71	894	27100	21600	90	6	33600	2080
75	63	900	21500	18700	100	3	28800	2380
80	67	935	23000	19400	100	3	30500	2420
85	71	883	24500	20700	100	3	32200	2460
75	63	909	21900	18900	100	4	29000	2320
80	67	880	23400	20100	100	4	30700	2340
85	71	935	25100	20800	100	4	32500	2380
75	63	933	22300	19000	100	6	29200	2250
80	67	890	23900	20300	100	6	31000	2270
85	71	885	25500	21000	100	6	32700	2300
75	63	855	20100	18100	110	3	28200	2630
80	67	889	21500	18700	110	3	29800	2660
85	71	943	23000	19600	110	3	31400	2700
75	63	882	20500	18200	110	4	28300	2560
80	67	883	22000	18900	110	4	30000	2590
85	71	938	23500	19700	110	4	31700	2620
75	63	922	20800	18300	110	6	28500	2500
80	67	902	22300	19200	110	6	30200	2520
85	71	908	24000	20400	110	6	31900	2550
80	67	599	23400	15800	30	4.5	25700	660
80	67	713	23800	17300	30	4.5	26200	690
80	67	584	23600	15800	30	6	25700	640
80	67	680	24100	17300	30	6	26400	670
80	67	582	24200	15800	40	4.5	26700	720
80	67	704	24600	17300	40	4.5	27200	750
80	67	572	24400	15800	40	6	26800	700
80	67	703	24900	17300	40	6	27400	730
80	67	591	24600	15600	50	3	27500	840
80	67	704	25200	17000	50	3	28200	880
80	67	615	24900	15700	50	4.5	27600	800
80	67	728	25400	17100	50	4.5	28300	840
80	67	574	25200	15700	50	6	27800	780
80	67	686	25700	17100	50	6	28400	810
80	67	618	23900	15400	60	3	27100	940
80	67	734	24300	16800	60	3	27700	980
80	67	592	24100	15600	60	4.5	27100	890
80	67	734	24600	17000	60	4.5	27800	930
80	67	605	24300	15600	60	6	27300	870
80	67	701	24800	17000	60	6	27900	900
80	67	582	23600	15300	70	3	27200	1070
80	67	733	24000	16600	70	3	27800	1110
80	67	573	23700	15400	70	4.5	27200	1010
80	67	720	24300	16800	70	4.5	27900	1050
80	67	630	24000	15400	70	6	27400	990
80	67	690	24500	16800	70	6	28000	1020
80	67	616	22500	15000	80	3	26700	1210
80	67	677	23000	16200	80	3	27300	1260
80	67	604	22700	15100	80	4.5	26700	1150
80	67	666	23300	16400	80	4.5	27300	1190
80	67	589	23000	15100	80	6	26800	1110
80	67	671	23400	16400	80	6	27400	1150
80	67	626	20900	14600	90	3	25600	1380
80	67	665	21400	15800	90	3	26200	1420
80	67	575	21100	14800	90	4.5	25500	1310
80	67	692	21500	16000	90	4.5	26100	1340
80	67	630	21400	14800	90	6	25700	1260
80	67	699	21700	16000	90	6	26200	1310
80	67	577	20200	14400	100	4.5	25200	1480
80	67	670	20600	15600	100	4.5	25800	1520
80	67	615	20400	14400	100	6	25300	1430
80	67	720	20800	15600	100	6	25900	1480
80	67	603	18100	13800	110	4.5	23800	1670
80	67	716	18500	15000	110	4.5	24300	1720
80	67	617	18300	13800	110	6	23800	1620
80	67	704	18700	15000	110	6	24300	1670
80	67	585	16800	13400	120	4.5	23300	1890
80	67	735	17100	14500	120	4.5	23800	1940
80	67	601	17000	13400	120	6	23200	1830
80	67	734	17300	14500	120	6	23800	1890
80	67	734	23000	16800	30	6	26300	960
80	67	962	23400	18400	30	6	26900	1010
80	67	757	23200	16800	30	8	26300	930
80	67	903	23700	18400	30	8	27100	980
80	67	714	24900	18100	40	6	28500	1060
80	67	977	25400	19800	40	6	29100	1110
80	67	765	25100	18100	40	8	28600	1030
80	67	904	25700	19800	40	8	29300	1070
80	67	726	25400	17700	50	4	29500	1210
80	67	955	26700	19600	50	4	31100	1270
80	67	759	25900	17900	50	6	29800	1140
80	67	928	27300	19900	50	6	31400	1200
80	67	782	26200	19100	50	8	30000	1110
80	67	943	27600	21200	50	8	31600	1170
80	67	740	24300	17300	60	4	28800	1320
80	67	966	25500	19300	60	4	30200	1380
80	67	737	24900	17500	60	6	29100	1250
80	67	920	26000	19400	60	6	30500	1310
80	67	716	25100	18500	60	8	29300	1220
80	67	974	26300	20500	60	8	30700	1280
80	67	782	23200	17000	70	4	28000	1430
80	67	935	24200	18900	70	4	29200	1480
80	67	771	23800	17200	70	6	28400	1370
80	67	993	24800	19000	70	6	29600	1410
80	67	758	24000	17900	70	8	28600	1330
80	67	929	25100	19800	70	8	29800	1390
80	67	738	22000	16700	80	4	27400	1570
80	67	971	22900	18600	80	4	28400	1620
80	67	745	22600	17000	80	6	27800	1520
80	67	991	23500	18800	80	6	28900	1560
80	67	760	22900	17400	80	8	27900	1490
80	67	992	23800	19200	80	8	29000	1530
80	67	759	20900	16500	90	4	26700	1720
80	67	994	21600	18400	90	4	27600	1760
80	67	716	21500	16700	90	6	27200	1670
80	67	954	22300	18600	90	6	28100	1710
80	67	770	21700	16900	90	8	27300	1640
80	67	990	22500	18700	90	8	28200	1680
80	67	717	20500	16600	100	6	26800	1870
80	67	977	21100	18500	100	6	27600	1890
80	67	776	20700	16600	100	8	26900	1830
80	67	914	21300	18400	100	8	27700	1860
80	67	750	19400	16500	110	6	26500	2060
80	67	990	20000	18400	110	6	27100	2080
80	67	757	19600	16300	110	8	26500	2020
80	67	912	20200	18000	110	8	27200	2050
80	67	744	18300	15900	120	6	26000	2270
80	67	938	18600	17300	120	6	26500	2330
80	67	724	18400	15900	120	8	25900	2200
80	67	984	18800	17300	120	8	26600	2270
80	67	576	24700	17000	30	6	28100	1000
80	67	830	25100	18600	30	6	28700	1050
80	67	606	24800	17000	30	8	28100	970
80	67	832	25400	18600	30	8	28900	1020
80	67	576	25000	17200	40	6	28700	1110
80	67	784	25400	18800	40	6	29400	1150
80	67	581	25200	17200	40	8	28800	1070
80	67	795	25700	18800	40	8	29500	1120
80	67	619	24000	15800	50	4	28300	1260
80	67	765	25200	17600	50	4	29800	1320
80	67	580	24500	16000	50	6	28500	1190
80	67	785	25800	17800	50	6	30000	1240
80	67	585	24700	17100	50	8	28700	1160
80	67	774	26000	19000	50	8	30200	1220
80	67	627	23400	15700	60	4	28100	1370
80	67	793	24600	17500	60	4	29500	1430
80	67	588	24000	15900	60	6	28400	1300
80	67	832	25100	17700	60	6	29800	1360
80	67	572	24200	16800	60	8	28600	1270
80	67	773	25400	18600	60	8	30000	1330
80	67	594	22900	15600	70	4	28000	1490
80	67	798	23900	17400	70	4	29200	1540
80	67	580	23500	15800	70	6	28400	1420
80	67	834	24500	17500	70	6	29500	1470
80	67	591	23700	16500	70	8	28500	1390
80	67	836	24800	18200	70	8	29700	1450
80	67	614	21900	15500	80	4	27500	1630
80	67	794	22800	17200	80	4	28500	1680
80	67	585	22500	15700	80	6	27900	1580
80	67	763	23400	17400	80	6	29000	1620
80	67	590	22800	16100	80	8	28000	1540
80	67	805	23700	17800	80	8	29100	1590
80	67	615	21000	15300	90	4	27000	1780
80	67	782	21700	17000	90	4	27900	1820
80	67	614	21600	15500	90	6	27500	1730
80	67	817	22400	17200	90	6	28400	1770
80	67	615	21800	15600	90	8	27600	1700
80	67	768	22600	17300	90	8	28500	1740
80	67	597	20400	15200	100	6	26900	1920
80	67	762	21100	16900	100	6	27700	1950
80	67	621	20600	15200	100	8	27000	1880
80	67	788	21300	16800	100	8	27800	1910
80	67	629	19200	15000	110	6	26400	2110
80	67	790	19800	16600	110	6	27000	2120
80	67	624	19400	14800	110	8	26500	2070
80	67	831	20000	16300	110	8	27100	2090
80	67	607	17400	14400	120	6	25300	2310
80	67	819	17700	15700	120	6	25800	2370
80	67	601	17500	14400	120	8	25200	2230
80	67	830	17900	15700	120	8	25800	2310
80	67	610	27700	17400	30	3	31400	1080
80	67	779	28900	19700	30	3	32700	1120
80	67	638	28200	17500	30	4.5	31700	1010
80	67	830	29400	19800	30	4.5	33000	1050
80	67	609	28500	17500	30	6	31800	980
80	67	820	29600	19800	30	6	33100	1020
80	67	638	26900	17100	40	3	31000	1190
80	67	817	28000	19400	40	3	32200	1240
80	67	670	27500	17300	40	4.5	31300	1110
80	67	786	28700	19600	40	4.5	32600	1150
80	67	668	27800	17400	40	6	31500	1070
80	67	806	28900	19700	40	6	32700	1120
80	67	617	26200	16900	50	3	30700	1320
80	67	780	27300	19100	50	3	32000	1380
80	67	662	26700	17000	50	4.5	30900	1220
80	67	783	27800	19300	50	4.5	32200	1280
80	67	665	27000	17100	50	6	31000	1180
80	67	835	28100	19400	50	6	32300	1230
80	67	618	25300	16600	60	3	30400	1480
80	67	826	26300	18800	60	3	31600	1540
80	67	641	25700	16700	60	4.5	30300	1360
80	67	774	26800	18900	60	4.5	31600	1420
80	67	663	26100	16800	60	6	30600	1310
80	67	772	27100	19000	60	6	31800	1370
80	67	624	24100	16200	70	3	29800	1660
80	67	763	25100	18300	70	3	31000	1730
80	67	663	24600	16300	70	4.5	29800	1530
80	67	833	25600	18400	70	4.5	31000	1590
80	67	651	25000	16400	70	6	30000	1470
80	67	775	26000	18600	70	6	31200	1530
80	67	659	22900	15700	80	3	29300	1870
80	67	808	23800	17800	80	3	30500	1950
80	67	630	23400	15800	80	4.5	29300	1720
80	67	814	24400	17900	80	4.5	30500	1800
80	67	648	23800	16000	80	6	29500	1660
80	67	809	24800	18100	80	6	30700	1730
80	67	621	22200	15500	85	3	29000	1990
80	67	768	23100	17500	85	3	30200	2080
80	67	643	22800	15600	85	4.5	29100	1840
80	67	820	23700	17600	85	4.5	30200	1910
80	67	649	23200	15700	85	6	29200	1760
80	67	770	24100	17800	85	6	30400	1840
80	67	665	21600	15300	90	3	28800	2120
80	67	807	22400	17300	90	3	29900	2210
80	67	614	22200	15400	90	4.5	28900	1950
80	67	762	23100	17400	90	4.5	30000	2030
80	67	621	22500	15400	90	6	28900	1870
80	67	836	23400	17400	90	6	30100	1950
80	67	656	20200	14800	100	3	28400	2400
80	67	812	21000	16800	100	3	29500	2500
80	67	641	20800	14900	100	4.5	28300	2210
80	67	775	21600	16900	100	4.5	29500	2300
80	67	620	21100	15000	100	6	28300	2120
80	67	768	22000	17000	100	6	29500	2210
80	67	665	18800	14400	110	3	28100	2730
80	67	816	19500	16300	110	3	29200	2840
80	67	637	19300	14400	110	4.5	27900	2510
80	67	809	20100	16300	110	4.5	29000	2620
80	67	665	19700	14500	110	6	27900	2410
80	67	814	20500	16400	110	6	29100	2510
80	67	614	17100	13900	120	3	27600	3090
80	67	788	17800	15700	120	3	28800	3220
80	67	658	17800	14000	120	4.5	27500	2850
80	67	812	18600	15800	120	4.5	28700	2970
80	67	642	18300	14100	120	6	27700	2740
80	67	807	19100	16100	120	6	28800	2850
			33300
80.6	60	1950	50217	54312	110	18	71200.8	5638.28
85	60	1950	50217	50217	110	18	71200.8	5638.28
90	60	1950	50217	50217	110	18	71200.8	5638.28
95	60	1950	50217	50217	110	18	71200.8	5638.28
70	65	1950	53580	34908.6	110	18	75160.8	5690.44
75	65	1950	53580	41697.6	110	18	75160.8	5690.44
80	65	1950	53580	48442.8	110	18	75160.8	5690.44
80.6	65	1950	53580	49275	110	18	75160.8	5690.44
85	65	1950	53580	55231.8	110	18	75160.8	5690.44
90	65	1950	53580	53580	110	18	75160.8	5690.44
95	65	1950	53580	53580	110	18	75160.8	5690.44
70	66.2	1950	55632	30353.4	110	18	77616	5729.56
75	66.2	1950	55632	38018.4	110	18	77616	5729.56
80	66.2	1950	55632	45683.4	110	18	77616	5729.56
80.6	66.2	1950	55632	46559.4	110	18	77616	5729.56
85	66.2	1950	55632	53304.6	110	18	77616	5729.56
90	66.2	1950	55632	55632	110	18	77616	5729.56
95	66.2	1950	55632	55632	110	18	77616	5729.56
70	67	1950	57000	27331.2	110	18	79200	5749.12
75	67	1950	57000	35565.6	110	18	79200	5749.12
80	67	1950	57000	43800	110	18	79200	5749.12
80.6	67	1950	57000	44807.4	110	18	79200	5749.12
85	67	1950	57000	52034.4	110	18	79200	5749.12
90	67	1950	57000	58823.4	110	18	79200	5749.12
95	67	1950	57000	59217.6	110	18	79200	5749.12
75	70	1950	57684	30528.6	110	18	79992	5762.16
80	70	1950	57684	35916	110	18	79992	5762.16
80.6	70	1950	57684	36573	110	18	79992	5762.16
85	70	1950	57684	41347.2	110	18	79992	5762.16
90	70	1950	57684	46734.6	110	18	79992	5762.16
95	70	1950	57684	55056.6	110	18	79992	5762.16
80	75	1950	58368	27900.6	110	18	80704.8	5781.72
80.6	75	1950	58368	28820.4	110	18	80704.8	5781.72
85	75	1950	58368	35784.6	110	18	80704.8	5781.72
90	75	1950	58368	43055.4	110	18	80704.8	5781.72
95	75	1950	58368	50764.2	110	18	80704.8	5781.72
70	60	2400	51890.9	44415.3	110	18	73628.1	5572.46
75	60	2400	51890.9	50255.7	110	18	73628.1	5572.46
80	60	2400	51890.9	56143.2	110	18	73628.1	5572.46
80.6	60	2400	51890.9	58404	110	18	73628.1	5572.46
85	60	2400	51890.9	51890.9	110	18	73628.1	5572.46
90	60	2400	51890.9	51890.9	110	18	73628.1	5572.46
95	60	2400	51890.9	51890.9	110	18	73628.1	5572.46
70	65	2400	55366	37538.7	110	18	77723.1	5626.46
75	65	2400	55366	44839.2	110	18	77723.1	5626.46
80	65	2400	55366	52092.6	110	18	77723.1	5626.46
80.6	65	2400	55366	52987.5	110	18	77723.1	5626.46
85	65	2400	55366	59393.1	110	18	77723.1	5626.46
90	65	2400	55366	55366	110	18	77723.1	5626.46
95	65	2400	55366	55366	110	18	77723.1	5626.46
70	66.2	2400	57486.4	32640.3	110	18	80262	5666.96
75	66.2	2400	57486.4	40882.8	110	18	80262	5666.96
80	66.2	2400	57486.4	49125.3	110	18	80262	5666.96
80.6	66.2	2400	57486.4	50067.3	110	18	80262	5666.96
85	66.2	2400	57486.4	57320.7	110	18	80262	5666.96
90	66.2	2400	57486.4	57486.4	110	18	80262	5666.96
95	66.2	2400	57486.4	57486.4	110	18	80262	5666.96
70	67	2400	58900	29390.4	110	18	81900	5687.21
75	67	2400	58900	38245.2	110	18	81900	5687.21
80	67	2400	58900	47100	110	18	81900	5687.21
80.6	67	2400	58900	48183.3	110	18	81900	5687.21
85	67	2400	58900	55954.8	110	18	81900	5687.21
90	67	2400	58900	63255.3	110	18	81900	5687.21
95	67	2400	58900	63679.2	110	18	81900	5687.21
75	70	2400	59606.8	32828.7	110	18	82719	5700.71
80	70	2400	59606.8	38622	110	18	82719	5700.71
80.6	70	2400	59606.8	39328.5	110	18	82719	5700.71
85	70	2400	59606.8	44462.4	110	18	82719	5700.71
90	70	2400	59606.8	50255.7	110	18	82719	5700.71
95	70	2400	59606.8	59204.7	110	18	82719	5700.71
80	75	2400	60313.6	30002.7	110	18	83456.1	5720.96
80.6	75	2400	60313.6	30991.8	110	18	83456.1	5720.96
85	75	2400	60313.6	38480.7	110	18	83456.1	5720.96
90	75	2400	60313.6	46299.3	110	18	83456.1	5720.96
95	75	2400	60313.6	54588.9	110	18	83456.1	5720.96
70	60	800	19734.4	15842.4	110	6	26970	1937.83
75	60	800	19734.4	17925.6	110	6	26970	1937.83
80	60	800	19734.4	20025.6	110	6	26970	1937.83
80.6	60	800	19734.4	20832	110	6	26970	1937.83
85	60	800	19734.4	19734.4	110	6	26970	1937.83
90	60	800	19734.4	19734.4	110	6	26970	1937.83
95	60	800	19734.4	19734.4	110	6	26970	1937.83
70	65	800	21056	13389.6	110	6	28470	1955.75
75	65	800	21056	15993.6	110	6	28470	1955.75
80	65	800	21056	18580.8	110	6	28470	1955.75
80.6	65	800	21056	18900	110	6	28470	1955.75
85	65	800	21056	21184.8	110	6	28470	1955.75
90	65	800	21056	21056	110	6	28470	1955.75
95	65	800	21056	21056	110	6	28470	1955.75
70	66.2	800	21862.4	11642.4	110	6	29400	1969.19
75	66.2	800	21862.4	14582.4	110	6	29400	1969.19
80	66.2	800	21862.4	17522.4	110	6	29400	1969.19
80.6	66.2	800	21862.4	17858.4	110	6	29400	1969.19
85	66.2	800	21862.4	20445.6	110	6	29400	1969.19
90	66.2	800	21862.4	21862.4	110	6	29400	1969.19
95	66.2	800	21862.4	21862.4	110	6	29400	1969.19
70	67	800	22400	10483.2	110	6	30000	1975.91
75	67	800	22400	13641.6	110	6	30000	1975.91
80	67	800	22400	16800	110	6	30000	1975.91
80.6	67	800	22400	17186.4	110	6	30000	1975.91
85	67	800	22400	19958.4	110	6	30000	1975.91
90	67	800	22400	22562.4	110	6	30000	1975.91
95	67	800	22400	22713.6	110	6	30000	1975.91
75	70	800	22668.8	11709.6	110	6	30300	1980.39
80	70	800	22668.8	13776	110	6	30300	1980.39
80.6	70	800	22668.8	14028	110	6	30300	1980.39
85	70	800	22668.8	15859.2	110	6	30300	1980.39
90	70	800	22668.8	17925.6	110	6	30300	1980.39
95	70	800	22668.8	21117.6	110	6	30300	1980.39
80	75	800	22937.6	10701.6	110	6	30570	1987.11
80.6	75	800	22937.6	11054.4	110	6	30570	1987.11
85	75	800	22937.6	13725.6	110	6	30570	1987.11
90	75	800	22937.6	16514.4	110	6	30570	1987.11
95	75	800	22937.6	19471.2	110	6	30570	1987.11

## Sheet: INPUT
TABLE 2: UNSORTED COOLING CATALOG DATA (SI UNIT)													TABLE 3: SORTED COOLING CATALOG DATA (SI UNIT)
VARIABLE	TLIDB	TLIWB	VL	QLWET	QLSEN	QLLAT	TSI	VS	HR	ER	Cooling Coil Exit Air Relative Humidity (CHECK)		VARIABLE	TLIDB	TLIWB	VL	QLWET	QLSEN	QLLAT	TSI	VS	HR	ER	Cooling Coil Exit Air Relative Humidity (CHECK)
VARIABLE DEFINITION	Load Side Entering Air Dry Bulb Temp	Load Side Entering Air Wet Bulb Temp	Load Side Air Flow Rate	Q total	Qsensible	Qlatent	Source Side Entering Water Temperature	Source Side Mass Flow Rate	Heat Rejection	Power Input			VARIABLE DEFINITION	Load Side Entering Air Dry Bulb Temp	Load Side Entering Air Wet Bulb Temp	Load Side Air Flow Rate	Q total	Qsensible	Qlatent	Source Side Entering Water Temperature	Source Side Mass Flow Rate	Heat Rejection	Power Input
UNITS	(C)	(C)	(m^3/s)	(KW)	(KW)	(KW)	(C)	(m^3/s)	(KW)	(KW)			UNITS	(C)	(C)	(m^3/s)	(KW)	(KW)	(KW)	(C)	(m^3/s)	(KW)	(KW)
1	23.8889	17.2222	0.412482	8.23564	6.41852	1.81712	10	0.00018927	9.64244	1.49	0.999841		1	23.8889	17.2222	0.412482	8.23564	6.41852	1.81712	10	0.00018927	9.64244	1.49	0.999841	1.4068
2	26.6667	19.4444	0.441271	8.76319	6.62368	2.13951	10	0.00018927	10.1993	1.51	0.955515		2	26.6667	19.4444	0.441271	8.76319	6.62368	2.13951	10	0.00018927	10.1993	1.51	0.955515	1.43611
3	29.4444	21.6667	0.439855	9.32005	6.79953	2.52052	10	0.00018927	10.7855	1.54	0.953604		3	29.4444	21.6667	0.439855	9.32005	6.79953	2.52052	10	0.00018927	10.7855	1.54	0.953604	1.46542
4	23.8889	17.2222	0.444575	8.38218	6.50645	1.87573	10	0.00025236	9.75967	1.44	0.956867		4	23.8889	17.2222	0.444575	8.38218	6.50645	1.87573	10	0.00025236	9.75967	1.44	0.956867	1.37749
5	26.6667	19.4444	0.422393	8.96835	6.71161	2.25674	10	0.00025236	10.3458	1.46	0.985678		5	26.6667	19.4444	0.422393	8.96835	6.71161	2.25674	10	0.00025236	10.3458	1.46	0.985678	1.37749
6	29.4444	21.6667	0.435607	9.52521	6.88746	2.63775	10	0.00025236	10.9613	1.47	0.962649		6	29.4444	21.6667	0.435607	9.52521	6.88746	2.63775	10	0.00025236	10.9613	1.47	0.962649	1.43611
7	23.8889	17.2222	0.43372	8.55803	6.56506	1.99297	10	0.00037854	9.87691	1.39	0.969147		7	23.8889	17.2222	0.43372	8.55803	6.56506	1.99297	10	0.00037854	9.87691	1.39	0.969147	1.31888
8	26.6667	19.4444	0.413426	9.1442	6.77022	2.37397	10	0.00037854	10.4924	1.4	0.998408		8	26.6667	19.4444	0.413426	9.1442	6.77022	2.37397	10	0.00037854	10.4924	1.4	0.998408	1.34818
9	29.4444	21.6667	0.436551	9.75967	6.97538	2.78429	10	0.00037854	11.1079	1.41	0.962219		9	29.4444	21.6667	0.436551	9.75967	6.97538	2.78429	10	0.00037854	11.1079	1.41	0.962219	1.34818
10	23.8889	17.2222	0.435607	7.85463	6.27198	1.58265	15.5556	0.00018927	9.34935	1.63	0.966364		10	23.8889	17.2222	0.435607	7.85463	6.27198	1.58265	15.5556	0.00018927	9.34935	1.63	0.966364	1.49472
11	26.6667	19.4444	0.419561	8.35287	6.47714	1.87573	15.5556	0.00018927	9.90621	1.65	0.990373		11	26.6667	19.4444	0.419561	8.35287	6.47714	1.87573	15.5556	0.00018927	9.90621	1.65	0.990373	1.55334
12	29.4444	21.6667	0.433248	8.90973	6.65299	2.25674	15.5556	0.00018927	10.4924	1.68	0.962579		12	29.4444	21.6667	0.433248	8.90973	6.65299	2.25674	15.5556	0.00018927	10.4924	1.68	0.962579	1.58265
13	23.8889	17.2222	0.417673	8.03048	6.3306	1.69988	15.5556	0.00025236	9.4959	1.57	0.990755		13	23.8889	17.2222	0.417673	8.03048	6.3306	1.69988	15.5556	0.00025236	9.4959	1.57	0.990755	1.46542
14	26.6667	19.4444	0.417202	8.55803	6.53576	2.02227	15.5556	0.00025236	10.0528	1.59	0.990211		14	26.6667	19.4444	0.417202	8.55803	6.53576	2.02227	15.5556	0.00025236	10.0528	1.59	0.990211	1.49473
15	29.4444	21.6667	0.442215	9.11489	6.71161	2.40328	15.5556	0.00025236	10.6389	1.61	0.947395		15	29.4444	21.6667	0.442215	9.11489	6.71161	2.40328	15.5556	0.00025236	10.6389	1.61	0.947395	1.52403
16	23.8889	17.2222	0.410594	8.17702	6.38921	1.78781	15.5556	0.00037854	9.58382	1.51	1.00189		16	26.6667	19.4444	0.445046	8.73388	6.62368	2.1102	15.5556	0.00037854	10.17	1.53	0.95235	1.43611
17	26.6667	19.4444	0.445046	8.73388	6.62368	2.1102	15.5556	0.00037854	10.17	1.53	0.95235		17	23.8889	17.2222	0.422393	7.47362	6.12544	1.34818	21.1111	0.00018927	9.11489	1.78	0.988527	1.64127
18	29.4444	21.6667	0.410122	9.32005	6.79953	2.52052	15.5556	0.00037854	10.7855	1.54	1.00041		18	29.4444	21.6667	0.439855	8.47011	6.50645	1.96366	21.1111	0.00018927	10.1993	1.85	0.953792	1.72919
19	23.8889	17.2222	0.422393	7.47362	6.12544	1.34818	21.1111	0.00018927	9.11489	1.78	0.988527		19	23.8889	17.2222	0.436551	7.62016	6.18406	1.43611	21.1111	0.00025236	9.20281	1.72	0.96674	1.58265
20	26.6667	19.4444	0.40965	7.97186	6.30129	1.67057	21.1111	0.00018927	9.64244	1.81	1.00023		20	29.4444	21.6667	0.41201	8.64596	6.56506	2.08089	21.1111	0.00025236	10.3165	1.77	0.997144	1.67058
21	29.4444	21.6667	0.439855	8.47011	6.50645	1.96366	21.1111	0.00018927	10.1993	1.85	0.953792		21	26.6667	19.4444	0.439383	8.29426	6.44783	1.84642	21.1111	0.00037854	9.87691	1.68	0.958649	1.58265
22	23.8889	17.2222	0.436551	7.62016	6.18406	1.43611	21.1111	0.00025236	9.20281	1.72	0.96674		22	29.4444	21.6667	0.427584	8.85111	6.65299	2.19812	21.1111	0.00037854	10.4631	1.7	0.97493	1.61196
23	26.6667	19.4444	0.406347	8.11841	6.38921	1.72919	21.1111	0.00025236	9.75967	1.74	1.01308		23	23.8889	17.2222	0.437495	7.23916	6.00821	1.23095	26.6667	0.00025236	8.96835	1.89	0.961162	1.72919
24	29.4444	21.6667	0.41201	8.64596	6.56506	2.08089	21.1111	0.00025236	10.3165	1.77	0.997144		24	26.6667	19.4444	0.414842	7.70809	6.21336	1.49472	26.6667	0.00025236	9.4959	1.92	0.993697	1.78781
25	23.8889	17.2222	0.408235	7.76671	6.24267	1.52403	21.1111	0.00037854	9.32005	1.66	1.01146		25	29.4444	21.6667	0.416258	8.20633	6.41852	1.78781	26.6667	0.00025236	10.0234	1.95	0.990728	1.81712
26	26.6667	19.4444	0.439383	8.29426	6.44783	1.84642	21.1111	0.00037854	9.87691	1.68	0.958649		26	23.8889	17.2222	0.445518	7.35639	6.06682	1.28957	26.6667	0.00037854	9.05627	1.83	0.952167	1.69988
27	29.4444	21.6667	0.427584	8.85111	6.65299	2.19812	21.1111	0.00037854	10.4631	1.7	0.97493		27	26.6667	19.4444	0.428056	7.88394	6.27198	1.61196	26.6667	0.00037854	9.58382	1.85	0.971213	1.69988
28	23.8889	17.2222	0.408706	7.09261	5.94959	1.14302	26.6667	0.00018927	8.88042	1.96	1.00647		28	29.4444	21.6667	0.411538	8.38218	6.47714	1.90504	26.6667	0.00037854	10.1407	1.88	0.998475	1.7585
29	26.6667	19.4444	0.406347	7.56155	6.15475	1.4068	26.6667	0.00018927	9.40797	2	1.0074		29	26.6667	19.4444	0.418617	7.35639	6.06682	1.28957	29.4444	0.00018927	9.26143	2.1	0.984213	1.90504
30	29.4444	21.6667	0.406819	8.03048	6.35991	1.67057	26.6667	0.00018927	9.90621	2.04	1.00726		30	23.8889	17.2222	0.436079	7.034	5.92028	1.11372	29.4444	0.00025236	8.85111	1.99	0.962187	1.81712
31	23.8889	17.2222	0.437495	7.23916	6.00821	1.23095	26.6667	0.00025236	8.96835	1.89	0.961162		31	26.6667	19.4444	0.421449	7.50293	6.12544	1.37749	29.4444	0.00025236	9.37866	2.02	0.980567	1.87573
32	26.6667	19.4444	0.414842	7.70809	6.21336	1.49472	26.6667	0.00025236	9.4959	1.92	0.993697		32	29.4444	21.6667	0.438911	8.00117	6.3306	1.67057	29.4444	0.00025236	9.90621	2.05	0.952332	1.90504
33	29.4444	21.6667	0.416258	8.20633	6.41852	1.78781	26.6667	0.00025236	10.0234	1.95	0.990728		33	23.8889	17.2222	0.413898	7.15123	5.9789	1.17233	29.4444	0.00037854	8.90973	1.93	0.998934	1.7585
34	23.8889	17.2222	0.445518	7.35639	6.06682	1.28957	26.6667	0.00037854	9.05627	1.83	0.952167		34	26.6667	19.4444	0.412954	7.64947	6.18406	1.46542	29.4444	0.00037854	9.46659	1.95	0.995306	1.81712
35	26.6667	19.4444	0.428056	7.88394	6.27198	1.61196	26.6667	0.00037854	9.58382	1.85	0.971213		35	29.4444	21.6667	0.415786	8.17702	6.38921	1.78781	29.4444	0.00037854	9.99414	1.98	0.987806	1.81712
36	29.4444	21.6667	0.411538	8.38218	6.47714	1.90504	26.6667	0.00037854	10.1407	1.88	0.998475		36	23.8889	17.2222	0.421449	6.6823	5.6272	1.0551	32.2222	0.00018927	8.64596	2.16	0.952202	1.96366
37	23.8889	17.2222	0.410122	6.88746	5.86166	1.02579	29.4444	0.00018927	8.76319	2.06	1.00286		37	26.6667	19.4444	0.419561	7.15123	6.00821	1.14302	32.2222	0.00018927	9.1442	2.2	0.986083	1.99297
38	26.6667	19.4444	0.418617	7.35639	6.06682	1.28957	29.4444	0.00018927	9.26143	2.1	0.984213		38	29.4444	21.6667	0.445046	7.62016	6.18406	1.43611	32.2222	0.00018927	9.67175	2.24	0.940674	2.05158
39	29.4444	21.6667	0.407291	7.82532	6.27198	1.55334	29.4444	0.00018927	9.78898	2.13	1.00274		39	23.8889	17.2222	0.42664	6.82884	5.83236	0.996483	32.2222	0.00025236	8.73388	2.09	0.975027	1.90504
40	23.8889	17.2222	0.436079	7.034	5.92028	1.11372	29.4444	0.00025236	8.85111	1.99	0.962187		40	26.6667	19.4444	0.437023	7.29777	6.06682	1.23095	32.2222	0.00025236	9.23212	2.13	0.960275	1.93435
41	26.6667	19.4444	0.421449	7.50293	6.12544	1.37749	29.4444	0.00025236	9.37866	2.02	0.980567		41	29.4444	21.6667	0.420033	7.79601	6.24267	1.55334	32.2222	0.00025236	9.78898	2.16	0.977587	1.99297
42	29.4444	21.6667	0.438911	8.00117	6.3306	1.67057	29.4444	0.00025236	9.90621	2.05	0.952332		42	23.8889	17.2222	0.433248	6.94607	5.89097	1.0551	32.2222	0.00037854	8.7925	2.03	0.967547	1.84642
43	23.8889	17.2222	0.413898	7.15123	5.9789	1.17233	29.4444	0.00037854	8.90973	1.93	0.998934		43	26.6667	19.4444	0.421449	7.44431	6.12544	1.31887	32.2222	0.00037854	9.32005	2.05	0.98491	1.87573
44	26.6667	19.4444	0.412954	7.64947	6.18406	1.46542	29.4444	0.00037854	9.46659	1.95	0.995306		44	29.4444	21.6667	0.421921	7.94256	6.3306	1.61196	32.2222	0.00037854	9.8476	2.08	0.981719	1.90504
45	29.4444	21.6667	0.415786	8.17702	6.38921	1.78781	29.4444	0.00037854	9.99414	1.98	0.987806		45	23.8889	17.2222	0.437967	6.30129	5.48066	0.820633	37.7778	0.00018927	8.4408	2.38	0.930762	2.13951
46	23.8889	17.2222	0.421449	6.6823	5.6272	1.0551	32.2222	0.00018927	8.64596	2.16	0.952202		46	26.6667	19.4444	0.417673	6.74091	5.68581	1.0551	37.7778	0.00018927	8.93904	2.42	0.955098	2.19812
47	26.6667	19.4444	0.419561	7.15123	6.00821	1.14302	32.2222	0.00018927	9.1442	2.2	0.986083		47	29.4444	21.6667	0.425225	7.18054	6.06682	1.11372	37.7778	0.00018927	9.43728	2.46	0.974868	2.25674
48	29.4444	21.6667	0.445046	7.62016	6.18406	1.43611	32.2222	0.00018927	9.67175	2.24	0.940674		48	23.8889	17.2222	0.409178	6.41852	5.53927	0.87925	37.7778	0.00025236	8.49941	2.32	0.974597	2.08089
49	23.8889	17.2222	0.42664	6.82884	5.83236	0.996483	32.2222	0.00025236	8.73388	2.09	0.975027		49	26.6667	19.4444	0.426169	6.85815	5.89097	0.967175	37.7778	0.00025236	8.99765	2.34	0.97366	2.13951
50	26.6667	19.4444	0.437023	7.29777	6.06682	1.23095	32.2222	0.00025236	9.23212	2.13	0.960275		50	29.4444	21.6667	0.429472	7.35639	6.09613	1.26026	37.7778	0.00025236	9.52521	2.38	0.963092	2.16882
51	29.4444	21.6667	0.420033	7.79601	6.24267	1.55334	32.2222	0.00025236	9.78898	2.16	0.977587		51	23.8889	17.2222	0.420033	6.53576	5.56858	0.967175	37.7778	0.00037854	8.55803	2.25	0.954334	2.02227
52	23.8889	17.2222	0.433248	6.94607	5.89097	1.0551	32.2222	0.00037854	8.7925	2.03	0.967547		52	26.6667	19.4444	0.442215	7.00469	5.94959	1.0551	37.7778	0.00037854	9.08558	2.27	0.9511	2.08089
53	26.6667	19.4444	0.421449	7.44431	6.12544	1.31887	32.2222	0.00037854	9.32005	2.05	0.98491		53	29.4444	21.6667	0.430416	7.47362	6.15475	1.31887	37.7778	0.00037854	9.58382	2.3	0.96513	2.1102
54	29.4444	21.6667	0.421921	7.94256	6.3306	1.61196	32.2222	0.00037854	9.8476	2.08	0.981719		54	23.8889	17.2222	0.424753	5.89097	5.30481	0.586166	43.3333	0.00018927	8.26495	2.63	0.946123	2.37397
55	23.8889	17.2222	0.437967	6.30129	5.48066	0.820633	37.7778	0.00018927	8.4408	2.38	0.930762		55	26.6667	19.4444	0.415786	6.30129	5.48066	0.820633	43.3333	0.00018927	8.73388	2.66	0.949243	2.43259
56	26.6667	19.4444	0.417673	6.74091	5.68581	1.0551	37.7778	0.00018927	8.93904	2.42	0.955098		56	29.4444	21.6667	0.439855	6.74091	5.74443	0.996483	43.3333	0.00018927	9.20281	2.7	0.923311	2.4619
57	29.4444	21.6667	0.425225	7.18054	6.06682	1.11372	37.7778	0.00018927	9.43728	2.46	0.974868		57	23.8889	17.2222	0.433248	6.00821	5.33412	0.674091	43.3333	0.00025236	8.29426	2.56	0.931165	2.28605
58	23.8889	17.2222	0.409178	6.41852	5.53927	0.87925	37.7778	0.00025236	8.49941	2.32	0.974597		58	26.6667	19.4444	0.429	6.44783	5.53927	0.908558	43.3333	0.00025236	8.7925	2.59	0.931521	2.34467
59	26.6667	19.4444	0.426169	6.85815	5.89097	0.967175	37.7778	0.00025236	8.99765	2.34	0.97366		59	29.4444	21.6667	0.430888	6.88746	5.77374	1.11372	43.3333	0.00025236	9.29074	2.62	0.932135	2.40328
60	29.4444	21.6667	0.429472	7.35639	6.09613	1.26026	37.7778	0.00025236	9.52521	2.38	0.963092		60	23.8889	17.2222	0.429	6.09613	5.36342	0.732708	43.3333	0.00037854	8.35287	2.5	0.935751	2.25674
61	23.8889	17.2222	0.420033	6.53576	5.56858	0.967175	37.7778	0.00037854	8.55803	2.25	0.954334		61	26.6667	19.4444	0.429472	6.53576	5.6272	0.908558	43.3333	0.00037854	8.85111	2.52	0.941143	2.31536
62	26.6667	19.4444	0.442215	7.00469	5.94959	1.0551	37.7778	0.00037854	9.08558	2.27	0.9511		62	29.4444	21.6667	0.41437	7.034	5.9789	1.0551	43.3333	0.00037854	9.34935	2.55	0.985109	2.31536
63	29.4444	21.6667	0.430416	7.47362	6.15475	1.31887	37.7778	0.00037854	9.58382	2.3	0.96513		63	26.6667	19.4444	0.283168	6.85815	4.63071	2.22743	-1.11111	0.000283905	7.53224	0.66	0.923667	0.674091
64	23.8889	17.2222	0.424753	5.89097	5.30481	0.586166	43.3333	0.00018927	8.26495	2.63	0.946123		64	26.6667	19.4444	0.336499	6.97538	5.07034	1.90504	-1.11111	0.000283905	7.67878	0.69	0.932315	0.7034
65	26.6667	19.4444	0.415786	6.30129	5.48066	0.820633	43.3333	0.00018927	8.73388	2.66	0.949243		65	26.6667	19.4444	0.27373	6.91676	4.63071	2.28605	-1.11111	0.00037854	7.53224	0.64	0.935323	0.615475
66	29.4444	21.6667	0.439855	6.74091	5.74443	0.996483	43.3333	0.00018927	9.20281	2.7	0.923311		66	26.6667	19.4444	0.331779	7.06331	5.07034	1.99297	-1.11111	0.00037854	7.7374	0.67	0.931963	0.674091
67	23.8889	17.2222	0.433248	6.00821	5.33412	0.674091	43.3333	0.00025236	8.29426	2.56	0.931165		67	26.6667	19.4444	0.269482	7.09261	4.63071	2.4619	4.44444	0.000283905	7.82532	0.72	0.920673	0.732708
68	26.6667	19.4444	0.429	6.44783	5.53927	0.908558	43.3333	0.00025236	8.7925	2.59	0.931521		68	26.6667	19.4444	0.323284	7.20985	5.07034	2.13951	4.44444	0.000283905	7.97186	0.75	0.932175	0.762017
69	29.4444	21.6667	0.430888	6.88746	5.77374	1.11372	43.3333	0.00025236	9.29074	2.62	0.932135		69	26.6667	19.4444	0.292607	7.15123	4.63071	2.52052	4.44444	0.00037854	7.85463	0.7	0.872242	0.7034
70	23.8889	17.2222	0.429	6.09613	5.36342	0.732708	43.3333	0.00037854	8.35287	2.5	0.935751		70	26.6667	19.4444	0.336499	7.29777	5.07034	2.22743	4.44444	0.00037854	8.03048	0.73	0.901423	0.732708
71	26.6667	19.4444	0.429472	6.53576	5.6272	0.908558	43.3333	0.00037854	8.85111	2.52	0.941143		71	26.6667	19.4444	0.293551	7.20985	4.5721	2.63775	10	0.00018927	8.05979	0.84	0.848059	0.849941
72	29.4444	21.6667	0.41437	7.034	5.9789	1.0551	43.3333	0.00037854	9.34935	2.55	0.985109		72	26.6667	19.4444	0.339802	7.3857	4.98242	2.40328	10	0.00018927	8.26495	0.88	0.867534	0.87925
73	26.6667	19.4444	0.283168	6.85815	4.63071	2.22743	-1.11111	0.000283905	7.53224	0.66	0.923667		73	26.6667	19.4444	0.289304	7.29777	4.60141	2.69637	10	0.000283905	8.0891	0.8	0.852127	0.791325
74	26.6667	19.4444	0.336499	6.97538	5.07034	1.90504	-1.11111	0.000283905	7.67878	0.69	0.932315		74	26.6667	19.4444	0.34405	7.44431	5.01172	2.43259	10	0.000283905	8.29426	0.84	0.863114	0.849941
75	26.6667	19.4444	0.27373	6.91676	4.63071	2.28605	-1.11111	0.00037854	7.53224	0.64	0.935323		75	26.6667	19.4444	0.292607	7.3857	4.60141	2.78429	10	0.00037854	8.14771	0.78	0.837275	0.762016
76	26.6667	19.4444	0.331779	7.06331	5.07034	1.99297	-1.11111	0.00037854	7.7374	0.67	0.931963		76	26.6667	19.4444	0.323284	7.53224	5.01172	2.52052	10	0.00037854	8.32356	0.81	0.884063	0.791325
77	26.6667	19.4444	0.269482	7.09261	4.63071	2.4619	4.44444	0.000283905	7.82532	0.72	0.920673		77	26.6667	19.4444	0.269482	7.00469	4.51348	2.49121	15.5556	0.00018927	7.94256	0.94	0.895071	0.937867
78	26.6667	19.4444	0.323284	7.20985	5.07034	2.13951	4.44444	0.000283905	7.97186	0.75	0.932175		78	26.6667	19.4444	0.323756	7.12192	4.9238	2.19812	15.5556	0.00018927	8.11841	0.98	0.902796	0.996483
79	26.6667	19.4444	0.292607	7.15123	4.63071	2.52052	4.44444	0.00037854	7.85463	0.7	0.872242		79	26.6667	19.4444	0.272786	7.06331	4.5721	2.49121	15.5556	0.000283905	7.94256	0.89	0.899635	0.87925
80	26.6667	19.4444	0.336499	7.29777	5.07034	2.22743	4.44444	0.00037854	8.03048	0.73	0.901423		80	26.6667	19.4444	0.345466	7.20985	4.98242	2.22743	15.5556	0.000283905	8.14771	0.93	0.875799	0.937866
81	26.6667	19.4444	0.293551	7.20985	4.5721	2.63775	10	0.00018927	8.05979	0.84	0.848059		81	26.6667	19.4444	0.286472	7.12192	4.5721	2.54982	15.5556	0.00037854	8.00117	0.87	0.868925	0.87925
82	26.6667	19.4444	0.339802	7.3857	4.98242	2.40328	10	0.00018927	8.26495	0.88	0.867534		82	26.6667	19.4444	0.324228	7.26846	4.98242	2.28605	15.5556	0.00037854	8.17702	0.9	0.902044	0.908558
83	26.6667	19.4444	0.289304	7.29777	4.60141	2.69637	10	0.000283905	8.0891	0.8	0.852127		83	26.6667	19.4444	0.279393	6.91676	4.48417	2.43259	21.1111	0.00018927	7.97186	1.07	0.87981	1.0551
84	26.6667	19.4444	0.34405	7.44431	5.01172	2.43259	10	0.000283905	8.29426	0.84	0.863114		84	26.6667	19.4444	0.32234	7.034	4.86518	2.16882	21.1111	0.00018927	8.14771	1.11	0.899147	1.11372
85	26.6667	19.4444	0.292607	7.3857	4.60141	2.78429	10	0.00037854	8.14771	0.78	0.837275		85	26.6667	19.4444	0.273258	6.94607	4.51348	2.43259	21.1111	0.000283905	7.97186	1.01	0.895766	1.02579
86	26.6667	19.4444	0.323284	7.53224	5.01172	2.52052	10	0.00037854	8.32356	0.81	0.884063		86	26.6667	19.4444	0.335555	7.12192	4.9238	2.19812	21.1111	0.000283905	8.17702	1.05	0.88453	1.0551
87	26.6667	19.4444	0.269482	7.00469	4.51348	2.49121	15.5556	0.00018927	7.94256	0.94	0.895071		87	26.6667	19.4444	0.280809	7.034	4.51348	2.52052	21.1111	0.00037854	8.03048	0.99	0.871743	0.996483
88	26.6667	19.4444	0.323756	7.12192	4.9238	2.19812	15.5556	0.00018927	8.11841	0.98	0.902796		88	26.6667	19.4444	0.34169	7.18054	4.9238	2.25674	21.1111	0.00037854	8.20633	1.02	0.870335	1.02579
89	26.6667	19.4444	0.272786	7.06331	4.5721	2.49121	15.5556	0.000283905	7.94256	0.89	0.899635		89	26.6667	19.4444	0.26901	6.59437	4.39625	2.19812	26.6667	0.00018927	7.82532	1.21	0.912553	1.23095
90	26.6667	19.4444	0.345466	7.20985	4.98242	2.22743	15.5556	0.000283905	8.14771	0.93	0.875799		90	26.6667	19.4444	0.321396	6.74091	4.74795	1.99297	26.6667	0.00018927	8.00117	1.26	0.900399	1.26026
91	26.6667	19.4444	0.286472	7.12192	4.5721	2.54982	15.5556	0.00037854	8.00117	0.87	0.868925		91	26.6667	19.4444	0.289776	6.65299	4.42556	2.22743	26.6667	0.000283905	7.82532	1.15	0.876652	1.17233
92	26.6667	19.4444	0.324228	7.26846	4.98242	2.28605	15.5556	0.00037854	8.17702	0.9	0.902044		92	26.6667	19.4444	0.336027	6.82884	4.80657	2.02227	26.6667	0.000283905	8.00117	1.19	0.88351	1.17233
93	26.6667	19.4444	0.279393	6.91676	4.48417	2.43259	21.1111	0.00018927	7.97186	1.07	0.87981		93	26.6667	19.4444	0.294967	6.74091	4.42556	2.31536	26.6667	0.00037854	7.85463	1.11	0.85871	1.11372
94	26.6667	19.4444	0.32234	7.034	4.86518	2.16882	21.1111	0.00018927	8.14771	1.11	0.899147		94	26.6667	19.4444	0.32234	6.85815	4.80657	2.05158	26.6667	0.00037854	8.03048	1.15	0.901953	1.17233
95	26.6667	19.4444	0.273258	6.94607	4.51348	2.43259	21.1111	0.000283905	7.97186	1.01	0.895766		95	26.6667	19.4444	0.270898	6.12544	4.27902	1.84642	32.2222	0.00018927	7.50293	1.38	0.931231	1.37749
96	26.6667	19.4444	0.335555	7.12192	4.9238	2.19812	21.1111	0.000283905	8.17702	1.05	0.88453		96	26.6667	19.4444	0.341218	6.27198	4.63071	1.64127	32.2222	0.00018927	7.67878	1.42	0.885201	1.4068
97	26.6667	19.4444	0.280809	7.034	4.51348	2.52052	21.1111	0.00037854	8.03048	0.99	0.871743		97	26.6667	19.4444	0.287416	6.18406	4.33763	1.84642	32.2222	0.000283905	7.47362	1.31	0.908898	1.28957
98	26.6667	19.4444	0.34169	7.18054	4.9238	2.25674	21.1111	0.00037854	8.20633	1.02	0.870335		98	26.6667	19.4444	0.342162	6.30129	4.68933	1.61196	32.2222	0.000283905	7.64947	1.34	0.894555	1.34818
99	26.6667	19.4444	0.26901	6.59437	4.39625	2.19812	26.6667	0.00018927	7.82532	1.21	0.912553		99	26.6667	19.4444	0.297327	6.27198	4.33763	1.93435	32.2222	0.00037854	7.53224	1.26	0.881889	1.26026
100	26.6667	19.4444	0.321396	6.74091	4.74795	1.99297	26.6667	0.00018927	8.00117	1.26	0.900399		100	26.6667	19.4444	0.331307	6.35991	4.68933	1.67057	32.2222	0.00037854	7.67878	1.31	0.906308	1.31887
101	26.6667	19.4444	0.289776	6.65299	4.42556	2.22743	26.6667	0.000283905	7.82532	1.15	0.876652		101	26.6667	19.4444	0.277505	5.92028	4.2204	1.69988	37.7778	0.000283905	7.3857	1.48	0.924372	1.46542
102	26.6667	19.4444	0.336027	6.82884	4.80657	2.02227	26.6667	0.000283905	8.00117	1.19	0.88351		102	26.6667	19.4444	0.317621	6.03751	4.5721	1.46542	37.7778	0.000283905	7.56155	1.52	0.931477	1.52403
103	26.6667	19.4444	0.294967	6.74091	4.42556	2.31536	26.6667	0.00037854	7.85463	1.11	0.85871		103	26.6667	19.4444	0.26901	5.9789	4.2204	1.7585	37.7778	0.00037854	7.41501	1.43	0.935124	1.43611
104	26.6667	19.4444	0.32234	6.85815	4.80657	2.05158	26.6667	0.00037854	8.03048	1.15	0.901953		104	26.6667	19.4444	0.342634	6.09613	4.5721	1.52403	37.7778	0.00037854	7.59086	1.48	0.885085	1.49472
105	26.6667	19.4444	0.270898	6.12544	4.27902	1.84642	32.2222	0.00018927	7.50293	1.38	0.931231		105	26.6667	19.4444	0.285528	5.30481	4.04455	1.26026	43.3333	0.000283905	6.97538	1.67	0.926125	1.67057
106	26.6667	19.4444	0.341218	6.27198	4.63071	1.64127	32.2222	0.00018927	7.67878	1.42	0.885201		106	26.6667	19.4444	0.315261	5.42204	4.39625	1.02579	43.3333	0.000283905	7.12192	1.72	0.9503	1.69988
107	26.6667	19.4444	0.287416	6.18406	4.33763	1.84642	32.2222	0.000283905	7.47362	1.31	0.908898		107	26.6667	19.4444	0.274201	5.36342	4.04455	1.31887	43.3333	0.00037854	6.97538	1.62	0.943356	1.61196
108	26.6667	19.4444	0.342162	6.30129	4.68933	1.61196	32.2222	0.000283905	7.64947	1.34	0.894555		108	26.6667	19.4444	0.316677	5.48066	4.39625	1.08441	43.3333	0.00037854	7.12192	1.67	0.941971	1.64127
109	26.6667	19.4444	0.297327	6.27198	4.33763	1.93435	32.2222	0.00037854	7.53224	1.26	0.881889		109	26.6667	19.4444	0.285528	4.9238	3.92732	0.996483	48.8889	0.000283905	6.82884	1.89	0.933542	1.90504
110	26.6667	19.4444	0.331307	6.35991	4.68933	1.67057	32.2222	0.00037854	7.67878	1.31	0.906308		110	26.6667	19.4444	0.321868	5.01172	4.24971	0.762017	48.8889	0.000283905	6.97538	1.94	0.938919	1.96366
111	26.6667	19.4444	0.277505	5.92028	4.2204	1.69988	37.7778	0.000283905	7.3857	1.48	0.924372		111	26.6667	19.4444	0.281281	4.98242	3.92732	1.0551	48.8889	0.00037854	6.79953	1.83	0.936134	1.81712
112	26.6667	19.4444	0.317621	6.03751	4.5721	1.46542	37.7778	0.000283905	7.56155	1.52	0.931477		112	26.6667	19.4444	0.332251	5.07034	4.24971	0.820633	48.8889	0.00037854	6.97538	1.89	0.915489	1.90504
113	26.6667	19.4444	0.26901	5.9789	4.2204	1.7585	37.7778	0.00037854	7.41501	1.43	0.935124		113	26.6667	19.4444	0.367647	6.74091	4.9238	1.81712	-1.11111	0.00037854	7.70809	0.96	0.872858	0.967175
114	26.6667	19.4444	0.342634	6.09613	4.5721	1.52403	37.7778	0.00037854	7.59086	1.48	0.885085		114	26.6667	19.4444	0.443631	6.85815	5.39273	1.46542	-1.11111	0.00037854	7.88394	1.01	0.862094	1.02579
115	26.6667	19.4444	0.285528	5.30481	4.04455	1.26026	43.3333	0.000283905	6.97538	1.67	0.926125		115	26.6667	19.4444	0.347353	6.79953	4.9238	1.87573	-1.11111	0.00050472	7.70809	0.93	0.896364	0.908558
116	26.6667	19.4444	0.315261	5.42204	4.39625	1.02579	43.3333	0.000283905	7.12192	1.72	0.9503		116	26.6667	19.4444	0.43372	6.94607	5.39273	1.55334	-1.11111	0.00050472	7.94256	0.98	0.867193	0.996483
117	26.6667	19.4444	0.274201	5.36342	4.04455	1.31887	43.3333	0.00037854	6.97538	1.62	0.943356		117	26.6667	19.4444	0.355376	7.29777	5.30481	1.99297	4.44444	0.00037854	8.35287	1.06	0.926933	1.0551
118	26.6667	19.4444	0.316677	5.48066	4.39625	1.08441	43.3333	0.00037854	7.12192	1.67	0.941971		118	26.6667	19.4444	0.426169	7.44431	5.80305	1.64127	4.44444	0.00037854	8.52872	1.11	0.915907	1.08441
119	26.6667	19.4444	0.285528	4.9238	3.92732	0.996483	48.8889	0.000283905	6.82884	1.89	0.933542		119	26.6667	19.4444	0.343106	7.35639	5.30481	2.05158	4.44444	0.00050472	8.38218	1.03	0.941977	1.02579
120	26.6667	19.4444	0.321868	5.01172	4.24971	0.762017	48.8889	0.000283905	6.97538	1.94	0.938919		120	26.6667	19.4444	0.427584	7.53224	5.80305	1.72919	4.44444	0.00050472	8.58734	1.07	0.907966	1.0551
121	26.6667	19.4444	0.281281	4.98242	3.92732	1.0551	48.8889	0.00037854	6.79953	1.83	0.936134		121	26.6667	19.4444	0.347825	7.44431	5.18757	2.25674	10	0.00025236	8.64596	1.21	0.898142	1.20164
122	26.6667	19.4444	0.332251	5.07034	4.24971	0.820633	48.8889	0.00037854	6.97538	1.89	0.915489		122	26.6667	19.4444	0.427584	7.82532	5.74443	2.08089	10	0.00025236	9.11489	1.27	0.877063	1.28957
123	26.6667	19.4444	0.367647	6.74091	4.9238	1.81712	-1.11111	0.00037854	7.70809	0.96	0.872858		123	26.6667	19.4444	0.347825	7.59086	5.24619	2.34467	10	0.00037854	8.73388	1.14	0.898229	1.14302
124	26.6667	19.4444	0.443631	6.85815	5.39273	1.46542	-1.11111	0.00037854	7.88394	1.01	0.862094		124	26.6667	19.4444	0.43136	8.00117	5.83236	2.16882	10	0.00037854	9.20281	1.2	0.876359	1.20164
125	26.6667	19.4444	0.347353	6.79953	4.9238	1.87573	-1.11111	0.00050472	7.70809	0.93	0.896364		125	26.6667	19.4444	0.347353	7.67878	5.59789	2.08089	10	0.00050472	8.7925	1.11	0.975828	1.11372
126	26.6667	19.4444	0.43372	6.94607	5.39273	1.55334	-1.11111	0.00050472	7.94256	0.98	0.867193		126	26.6667	19.4444	0.44599	8.0891	6.21336	1.87573	10	0.00050472	9.26143	1.17	0.920832	1.17233
127	26.6667	19.4444	0.355376	7.29777	5.30481	1.99297	4.44444	0.00037854	8.35287	1.06	0.926933		127	26.6667	19.4444	0.345937	7.12192	5.07034	2.05158	15.5556	0.00025236	8.4408	1.32	0.903285	1.31887
128	26.6667	19.4444	0.426169	7.44431	5.80305	1.64127	4.44444	0.00037854	8.52872	1.11	0.915907		128	26.6667	19.4444	0.463452	7.47362	5.65651	1.81712	15.5556	0.00025236	8.85111	1.38	0.847331	1.37749
129	26.6667	19.4444	0.343106	7.35639	5.30481	2.05158	4.44444	0.00050472	8.38218	1.03	0.941977		129	26.6667	19.4444	0.343578	7.29777	5.12896	2.16882	15.5556	0.00037854	8.52872	1.25	0.904437	1.23095
130	26.6667	19.4444	0.427584	7.53224	5.80305	1.72919	4.44444	0.00050472	8.58734	1.07	0.907966		130	26.6667	19.4444	0.46534	7.62016	5.68581	1.93435	15.5556	0.00037854	8.93904	1.31	0.841425	1.31887
131	26.6667	19.4444	0.347825	7.44431	5.18757	2.25674	10	0.00025236	8.64596	1.21	0.898142		131	26.6667	19.4444	0.356792	7.35639	5.42204	1.93435	15.5556	0.00050472	8.58734	1.22	0.946635	1.23095
132	26.6667	19.4444	0.427584	7.82532	5.74443	2.08089	10	0.00025236	9.11489	1.27	0.877063		132	26.6667	19.4444	0.429472	7.70809	6.00821	1.69988	15.5556	0.00050472	8.99765	1.28	0.931239	1.28957
133	26.6667	19.4444	0.347825	7.59086	5.24619	2.34467	10	0.00037854	8.73388	1.14	0.898229		133	26.6667	19.4444	0.35868	6.79953	4.98242	1.81712	21.1111	0.00025236	8.20633	1.43	0.892828	1.4068
134	26.6667	19.4444	0.43136	8.00117	5.83236	2.16882	10	0.00037854	9.20281	1.2	0.876359		134	26.6667	19.4444	0.432776	7.09261	5.53927	1.55334	21.1111	0.00025236	8.55803	1.48	0.884082	1.46542
135	26.6667	19.4444	0.347353	7.67878	5.59789	2.08089	10	0.00050472	8.7925	1.11	0.975828		135	26.6667	19.4444	0.353489	6.97538	5.04103	1.93435	21.1111	0.00037854	8.32356	1.37	0.898292	1.34818
136	26.6667	19.4444	0.44599	8.0891	6.21336	1.87573	10	0.00050472	9.26143	1.17	0.920832		136	26.6667	19.4444	0.436551	7.26846	5.56858	1.69988	21.1111	0.00037854	8.67526	1.41	0.873373	1.4068
137	26.6667	19.4444	0.345937	7.12192	5.07034	2.05158	15.5556	0.00025236	8.4408	1.32	0.903285		137	26.6667	19.4444	0.368591	7.034	5.24619	1.78781	21.1111	0.00050472	8.38218	1.33	0.916093	1.34818
138	26.6667	19.4444	0.463452	7.47362	5.65651	1.81712	15.5556	0.00025236	8.85111	1.38	0.847331		138	26.6667	19.4444	0.4677	7.35639	5.80305	1.55334	21.1111	0.00050472	8.73388	1.39	0.87324	1.37749
139	26.6667	19.4444	0.343578	7.29777	5.12896	2.16882	15.5556	0.00037854	8.52872	1.25	0.904437		139	26.6667	19.4444	0.365759	6.44783	4.89449	1.55334	26.6667	0.00025236	8.03048	1.57	0.892789	1.58265
140	26.6667	19.4444	0.46534	7.62016	5.68581	1.93435	15.5556	0.00037854	8.93904	1.31	0.841425		140	26.6667	19.4444	0.441271	6.71161	5.45135	1.26026	26.6667	0.00025236	8.32356	1.62	0.883655	1.61196
141	26.6667	19.4444	0.356792	7.35639	5.42204	1.93435	15.5556	0.00050472	8.58734	1.22	0.946635		141	26.6667	19.4444	0.344522	6.62368	4.98242	1.64127	26.6667	0.00037854	8.14771	1.52	0.930178	1.52403
142	26.6667	19.4444	0.429472	7.70809	6.00821	1.69988	15.5556	0.00050472	8.99765	1.28	0.931239		142	26.6667	19.4444	0.44835	6.88746	5.50996	1.37749	26.6667	0.00037854	8.47011	1.56	0.874641	1.58265
143	26.6667	19.4444	0.35868	6.79953	4.98242	1.81712	21.1111	0.00025236	8.20633	1.43	0.892828		143	26.6667	19.4444	0.339802	6.71161	5.09965	1.61196	26.6667	0.00050472	8.17702	1.49	0.958732	1.46542
144	26.6667	19.4444	0.432776	7.09261	5.53927	1.55334	21.1111	0.00025236	8.55803	1.48	0.884082		144	26.6667	19.4444	0.429944	6.97538	5.6272	1.34818	26.6667	0.00050472	8.49941	1.53	0.910962	1.52403
145	26.6667	19.4444	0.353489	6.97538	5.04103	1.93435	21.1111	0.00037854	8.32356	1.37	0.898292		145	26.6667	19.4444	0.361984	6.12544	4.83587	1.28957	32.2222	0.00025236	7.82532	1.72	0.911795	1.69988
146	26.6667	19.4444	0.436551	7.26846	5.56858	1.69988	21.1111	0.00037854	8.67526	1.41	0.873373		146	26.6667	19.4444	0.460149	6.3306	5.39273	0.937866	32.2222	0.00025236	8.0891	1.76	0.876269	1.7585
147	26.6667	19.4444	0.368591	7.034	5.24619	1.78781	21.1111	0.00050472	8.38218	1.33	0.916093		147	26.6667	19.4444	0.350185	6.30129	4.89449	1.4068	32.2222	0.00037854	7.97186	1.67	0.928797	1.67057
148	26.6667	19.4444	0.4677	7.35639	5.80305	1.55334	21.1111	0.00050472	8.73388	1.39	0.87324		148	26.6667	19.4444	0.458733	6.53576	5.45135	1.08441	32.2222	0.00037854	8.23564	1.71	0.875123	1.69988
149	26.6667	19.4444	0.365759	6.44783	4.89449	1.55334	26.6667	0.00025236	8.03048	1.57	0.892789		149	26.6667	19.4444	0.348297	6.35991	4.95311	1.4068	32.2222	0.00050472	8.00117	1.64	0.940434	1.64127
150	26.6667	19.4444	0.441271	6.71161	5.45135	1.26026	26.6667	0.00025236	8.32356	1.62	0.883655		150	26.6667	19.4444	0.43136	6.59437	5.48066	1.11372	32.2222	0.00050472	8.26495	1.68	0.908165	1.67057
151	26.6667	19.4444	0.344522	6.62368	4.98242	1.64127	26.6667	0.00037854	8.14771	1.52	0.930178		151	26.6667	19.4444	0.342634	6.00821	4.86518	1.14302	37.7778	0.00037854	7.85463	1.87	0.960914	1.84642
152	26.6667	19.4444	0.44835	6.88746	5.50996	1.37749	26.6667	0.00037854	8.47011	1.56	0.874641		152	26.6667	19.4444	0.46534	6.18406	5.42204	0.762016	37.7778	0.00037854	8.0891	1.89	0.883827	1.90504
153	26.6667	19.4444	0.339802	6.71161	5.09965	1.61196	26.6667	0.00050472	8.17702	1.49	0.958732		153	26.6667	19.4444	0.35868	6.06682	4.86518	1.20164	37.7778	0.00050472	7.88394	1.83	0.928173	1.81712
154	26.6667	19.4444	0.429944	6.97538	5.6272	1.34818	26.6667	0.00050472	8.49941	1.53	0.910962		154	26.6667	19.4444	0.461093	6.24267	5.39273	0.849941	37.7778	0.00050472	8.11841	1.86	0.880373	1.87573
155	26.6667	19.4444	0.361984	6.12544	4.83587	1.28957	32.2222	0.00025236	7.82532	1.72	0.911795		155	26.6667	19.4444	0.336499	5.68581	4.83587	0.849941	43.3333	0.00037854	7.76671	2.06	0.994941	2.08089
156	26.6667	19.4444	0.460149	6.3306	5.39273	0.937866	32.2222	0.00025236	8.0891	1.76	0.876269		156	26.6667	19.4444	0.469588	5.86166	5.39273	0.468933	43.3333	0.00037854	7.94256	2.08	0.892905	2.08089
157	26.6667	19.4444	0.350185	6.30129	4.89449	1.4068	32.2222	0.00037854	7.97186	1.67	0.928797		157	26.6667	19.4444	0.362928	5.74443	4.77726	0.967175	43.3333	0.00050472	7.76671	2.02	0.928278	2.02227
158	26.6667	19.4444	0.458733	6.53576	5.45135	1.08441	32.2222	0.00037854	8.23564	1.71	0.875123		158	26.6667	19.4444	0.459677	5.92028	5.2755	0.644783	43.3333	0.00050472	7.97186	2.05	0.881862	2.05158
159	26.6667	19.4444	0.348297	6.35991	4.95311	1.4068	32.2222	0.00050472	8.00117	1.64	0.940434		159	26.6667	19.4444	0.346409	5.36342	4.66002	0.7034	48.8889	0.00037854	7.62016	2.27	0.961471	2.25674
160	26.6667	19.4444	0.43136	6.59437	5.48066	1.11372	32.2222	0.00050472	8.26495	1.68	0.908165		160	26.6667	19.4444	0.465812	5.45135	5.07034	0.381008	48.8889	0.00037854	7.76671	2.33	0.869665	2.31536
161	26.6667	19.4444	0.342634	6.00821	4.86518	1.14302	37.7778	0.00037854	7.85463	1.87	0.960914		161	26.6667	19.4444	0.338858	5.39273	4.66002	0.732708	48.8889	0.00050472	7.59086	2.2	0.973153	2.19812
162	26.6667	19.4444	0.46534	6.18406	5.42204	0.762016	37.7778	0.00037854	8.0891	1.89	0.883827		162	26.6667	19.4444	0.463452	5.50996	5.07034	0.439625	48.8889	0.00050472	7.79601	2.27	0.868858	2.28605
163	26.6667	19.4444	0.35868	6.06682	4.86518	1.20164	37.7778	0.00050472	7.88394	1.83	0.928173		163	26.6667	19.4444	0.295911	7.23916	4.98242	2.25674	-1.11111	0.00037854	8.23564	1	0.957044	0.996483
164	26.6667	19.4444	0.461093	6.24267	5.39273	0.849941	37.7778	0.00050472	8.11841	1.86	0.880373		164	26.6667	19.4444	0.39266	7.35639	5.45135	1.90504	-1.11111	0.00037854	8.41149	1.05	0.898929	1.0551
165	26.6667	19.4444	0.336499	5.68581	4.83587	0.849941	43.3333	0.00037854	7.76671	2.06	0.994941		165	26.6667	19.4444	0.371895	7.44431	5.45135	1.99297	-1.11111	0.00050472	8.47011	1.02	0.921373	1.02579
166	26.6667	19.4444	0.469588	5.86166	5.39273	0.468933	43.3333	0.00037854	7.94256	2.08	0.892905		166	26.6667	19.4444	0.384165	7.44431	5.50996	1.93435	4.44444	0.00037854	8.61665	1.15	0.915809	1.17233
167	26.6667	19.4444	0.362928	5.74443	4.77726	0.967175	43.3333	0.00050472	7.76671	2.02	0.928278		167	26.6667	19.4444	0.286	7.3857	5.04103	2.34467	4.44444	0.00050472	8.4408	1.07	0.978246	1.0551
168	26.6667	19.4444	0.459677	5.92028	5.2755	0.644783	43.3333	0.00050472	7.97186	2.05	0.881862		168	26.6667	19.4444	0.371423	7.53224	5.50996	2.02227	4.44444	0.00050472	8.64596	1.12	0.927494	1.11372
169	26.6667	19.4444	0.346409	5.36342	4.66002	0.7034	48.8889	0.00037854	7.62016	2.27	0.961471		169	26.6667	19.4444	0.274201	7.034	4.63071	2.40328	10	0.00025236	8.29426	1.26	0.919077	1.26026
170	26.6667	19.4444	0.465812	5.45135	5.07034	0.381008	48.8889	0.00037854	7.76671	2.33	0.869665		170	26.6667	19.4444	0.364815	7.3857	5.15827	2.22743	10	0.00025236	8.73388	1.32	0.873008	1.34818
171	26.6667	19.4444	0.338858	5.39273	4.66002	0.732708	48.8889	0.00050472	7.59086	2.2	0.973153		171	26.6667	19.4444	0.293551	7.18054	4.68933	2.49121	10	0.00037854	8.35287	1.19	0.883685	1.17233
172	26.6667	19.4444	0.463452	5.50996	5.07034	0.439625	48.8889	0.00050472	7.79601	2.27	0.868858		172	26.6667	19.4444	0.362928	7.56155	5.21688	2.34467	10	0.00037854	8.7925	1.24	0.873138	1.23095
173	26.6667	19.4444	0.295911	7.23916	4.98242	2.25674	-1.11111	0.00037854	8.23564	1	0.957044		173	26.6667	19.4444	0.281281	7.23916	5.01172	2.22743	10	0.00050472	8.41149	1.16	0.999134	1.17233
174	26.6667	19.4444	0.39266	7.35639	5.45135	1.90504	-1.11111	0.00037854	8.41149	1.05	0.898929		174	26.6667	19.4444	0.391716	7.62016	5.56858	2.05158	10	0.00050472	8.85111	1.22	0.903337	1.23095
175	26.6667	19.4444	0.26901	7.26846	4.98242	2.28605	-1.11111	0.00050472	8.23564	0.97	1.01622		175	26.6667	19.4444	0.294495	6.85815	4.60141	2.25674	15.5556	0.00025236	8.23564	1.37	0.894409	1.37749
176	26.6667	19.4444	0.371895	7.44431	5.45135	1.99297	-1.11111	0.00050472	8.47011	1.02	0.921373		176	26.6667	19.4444	0.383221	7.20985	5.12896	2.08089	15.5556	0.00025236	8.64596	1.43	0.858103	1.43611
177	26.6667	19.4444	0.279865	7.32708	5.04103	2.28605	4.44444	0.00037854	8.41149	1.11	1.00048		177	26.6667	19.4444	0.291664	7.034	4.66002	2.37397	15.5556	0.00037854	8.32356	1.3	0.895608	1.28957
178	26.6667	19.4444	0.384165	7.44431	5.50996	1.93435	4.44444	0.00037854	8.61665	1.15	0.915809		178	26.6667	19.4444	0.387941	7.35639	5.18757	2.16882	15.5556	0.00037854	8.73388	1.36	0.852841	1.37749
179	26.6667	19.4444	0.286	7.3857	5.04103	2.34467	4.44444	0.00050472	8.4408	1.07	0.978246		179	26.6667	19.4444	0.280337	7.09261	4.9238	2.16882	15.5556	0.00050472	8.38218	1.27	0.991996	1.28957
180	26.6667	19.4444	0.371423	7.53224	5.50996	2.02227	4.44444	0.00050472	8.64596	1.12	0.927494		180	26.6667	19.4444	0.362928	7.44431	5.45135	1.99297	15.5556	0.00050472	8.7925	1.33	0.935381	1.34818
181	26.6667	19.4444	0.274201	7.034	4.63071	2.40328	10	0.00025236	8.29426	1.26	0.919077		181	26.6667	19.4444	0.26901	6.71161	4.5721	2.13951	21.1111	0.00025236	8.20633	1.49	0.953682	1.49472
182	26.6667	19.4444	0.364815	7.3857	5.15827	2.22743	10	0.00025236	8.73388	1.32	0.873008		182	26.6667	19.4444	0.381334	7.00469	5.09965	1.90504	21.1111	0.00025236	8.55803	1.54	0.87038	1.55334
183	26.6667	19.4444	0.293551	7.18054	4.68933	2.49121	10	0.00037854	8.35287	1.19	0.883685		183	26.6667	19.4444	0.296383	6.88746	4.63071	2.25674	21.1111	0.00037854	8.32356	1.42	0.896003	1.43611
184	26.6667	19.4444	0.362928	7.56155	5.21688	2.34467	10	0.00037854	8.7925	1.24	0.873138		184	26.6667	19.4444	0.359152	7.18054	5.12896	2.05158	21.1111	0.00037854	8.64596	1.47	0.891845	1.46542
185	26.6667	19.4444	0.281281	7.23916	5.01172	2.22743	10	0.00050472	8.41149	1.16	0.999134		185	26.6667	19.4444	0.372367	7.26846	5.33412	1.93435	21.1111	0.00050472	8.70457	1.45	0.909993	1.43611
186	26.6667	19.4444	0.391716	7.62016	5.56858	2.05158	10	0.00050472	8.85111	1.22	0.903337		186	26.6667	19.4444	0.274201	6.41852	4.54279	1.87573	26.6667	0.00025236	8.05979	1.63	0.970488	1.64127
187	26.6667	19.4444	0.294495	6.85815	4.60141	2.25674	15.5556	0.00025236	8.23564	1.37	0.894409		187	26.6667	19.4444	0.387941	6.6823	5.04103	1.64127	26.6667	0.00025236	8.35287	1.68	0.874901	1.67057
188	26.6667	19.4444	0.383221	7.20985	5.12896	2.08089	15.5556	0.00025236	8.64596	1.43	0.858103		188	26.6667	19.4444	0.282225	6.59437	4.60141	1.99297	26.6667	0.00037854	8.17702	1.58	0.948971	1.58265
189	26.6667	19.4444	0.291664	7.034	4.66002	2.37397	15.5556	0.00037854	8.32356	1.3	0.895608		189	26.6667	19.4444	0.372367	6.85815	5.09965	1.7585	26.6667	0.00037854	8.49941	1.62	0.893745	1.64127
190	26.6667	19.4444	0.387941	7.35639	5.18757	2.16882	15.5556	0.00037854	8.73388	1.36	0.852841		190	26.6667	19.4444	0.36104	6.94607	5.21688	1.72919	26.6667	0.00050472	8.52872	1.59	0.928767	1.58265
191	26.6667	19.4444	0.280337	7.09261	4.9238	2.16882	15.5556	0.00050472	8.38218	1.27	0.991996		191	26.6667	19.4444	0.286944	6.15475	4.48417	1.67057	32.2222	0.00025236	7.91325	1.78	0.955772	1.7585
192	26.6667	19.4444	0.362928	7.44431	5.45135	1.99297	15.5556	0.00050472	8.7925	1.33	0.935381		192	26.6667	19.4444	0.369535	6.35991	4.98242	1.37749	32.2222	0.00025236	8.17702	1.82	0.91299	1.81712
193	26.6667	19.4444	0.26901	6.71161	4.5721	2.13951	21.1111	0.00025236	8.20633	1.49	0.953682		193	26.6667	19.4444	0.286472	6.3306	4.54279	1.78781	32.2222	0.00037854	8.05979	1.73	0.953754	1.72919
194	26.6667	19.4444	0.381334	7.00469	5.09965	1.90504	21.1111	0.00025236	8.55803	1.54	0.87038		194	26.6667	19.4444	0.389829	6.56506	5.04103	1.52403	32.2222	0.00037854	8.32356	1.77	0.881168	1.7585
195	26.6667	19.4444	0.296383	6.88746	4.63071	2.25674	21.1111	0.00037854	8.32356	1.42	0.896003		195	26.6667	19.4444	0.294967	6.38921	4.5721	1.81712	32.2222	0.00050472	8.0891	1.7	0.938017	1.69988
196	26.6667	19.4444	0.359152	7.18054	5.12896	2.05158	21.1111	0.00037854	8.64596	1.47	0.891845		196	26.6667	19.4444	0.375198	6.62368	5.07034	1.55334	32.2222	0.00050472	8.35287	1.74	0.902304	1.72919
197	26.6667	19.4444	0.270426	6.94607	4.83587	2.1102	21.1111	0.00050472	8.35287	1.39	1.00708		197	26.6667	19.4444	0.28364	5.9789	4.45486	1.52403	37.7778	0.00037854	7.88394	1.92	0.974853	1.90504
198	26.6667	19.4444	0.372367	7.26846	5.33412	1.93435	21.1111	0.00050472	8.70457	1.45	0.909993		198	26.6667	19.4444	0.392188	6.18406	4.95311	1.23095	37.7778	0.00037854	8.11841	1.95	0.888788	1.93435
199	26.6667	19.4444	0.274201	6.41852	4.54279	1.87573	26.6667	0.00025236	8.05979	1.63	0.970488		199	26.6667	19.4444	0.28364	6.03751	4.45486	1.58265	37.7778	0.00050472	7.91325	1.88	0.96796	1.87573
200	26.6667	19.4444	0.387941	6.6823	5.04103	1.64127	26.6667	0.00025236	8.35287	1.68	0.874901		200	26.6667	19.4444	0.388885	6.24267	4.9238	1.31887	37.7778	0.00050472	8.14771	1.91	0.883167	1.90504
201	26.6667	19.4444	0.282225	6.59437	4.60141	1.99297	26.6667	0.00037854	8.17702	1.58	0.948971		201	26.6667	19.4444	0.289776	5.6272	4.39625	1.23095	43.3333	0.00037854	7.7374	2.11	0.98333	2.1102
202	26.6667	19.4444	0.372367	6.85815	5.09965	1.7585	26.6667	0.00037854	8.49941	1.62	0.893745		202	26.6667	19.4444	0.364343	5.80305	4.86518	0.937866	43.3333	0.00037854	7.91325	2.12	0.940456	2.1102
203	26.6667	19.4444	0.270898	6.6823	4.71864	1.96366	26.6667	0.00050472	8.20633	1.54	1.00199		203	26.6667	19.4444	0.293551	5.68581	4.33763	1.34818	43.3333	0.00050472	7.76671	2.07	0.951575	2.08089
204	26.6667	19.4444	0.36104	6.94607	5.21688	1.72919	26.6667	0.00050472	8.52872	1.59	0.928767		204	26.6667	19.4444	0.37331	5.86166	4.77726	1.08441	43.3333	0.00050472	7.94256	2.09	0.903436	2.08089
205	26.6667	19.4444	0.286944	6.15475	4.48417	1.67057	32.2222	0.00025236	7.91325	1.78	0.955772		205	26.6667	19.4444	0.393132	5.18757	4.60141	0.586167	48.8889	0.00037854	7.56155	2.37	0.890229	2.37397
206	26.6667	19.4444	0.369535	6.35991	4.98242	1.37749	32.2222	0.00025236	8.17702	1.82	0.91299		206	26.6667	19.4444	0.396436	5.24619	4.60141	0.644783	48.8889	0.00050472	7.56155	2.31	0.882022	2.31536
207	26.6667	19.4444	0.286472	6.3306	4.54279	1.78781	32.2222	0.00037854	8.05979	1.73	0.953754		207	26.6667	19.4444	0.312429	8.11841	5.09965	3.01876	-1.11111	0.00018927	9.20281	1.08	0.859939	1.08441
208	26.6667	19.4444	0.389829	6.56506	5.04103	1.52403	32.2222	0.00037854	8.32356	1.77	0.881168		208	26.6667	19.4444	0.381805	8.47011	5.77374	2.69637	-1.11111	0.00018927	9.58382	1.12	0.889755	1.11372
209	26.6667	19.4444	0.294967	6.38921	4.5721	1.81712	32.2222	0.00050472	8.0891	1.7	0.938017		209	26.6667	19.4444	0.290248	8.26495	5.12896	3.13599	-1.11111	0.000283905	9.29074	1.01	0.883431	1.02579
210	26.6667	19.4444	0.375198	6.62368	5.07034	1.55334	32.2222	0.00050472	8.35287	1.74	0.902304		210	26.6667	19.4444	0.376614	8.61665	5.80305	2.8136	-1.11111	0.000283905	9.67175	1.05	0.890268	1.0551
211	26.6667	19.4444	0.28364	5.9789	4.45486	1.52403	37.7778	0.00037854	7.88394	1.92	0.974853		211	26.6667	19.4444	0.30771	8.35287	5.12896	3.22392	-1.11111	0.00037854	9.32005	0.98	0.847583	0.967175
212	26.6667	19.4444	0.392188	6.18406	4.95311	1.23095	37.7778	0.00037854	8.11841	1.95	0.888788		212	26.6667	19.4444	0.370007	8.67526	5.80305	2.87222	-1.11111	0.00037854	9.70106	1.02	0.89396	1.02579
213	26.6667	19.4444	0.28364	6.03751	4.45486	1.58265	37.7778	0.00050472	7.91325	1.88	0.96796		213	26.6667	19.4444	0.295911	7.88394	5.01172	2.87222	4.44444	0.00018927	9.08558	1.19	0.887799	1.20164
214	26.6667	19.4444	0.388885	6.24267	4.9238	1.31887	37.7778	0.00050472	8.14771	1.91	0.883167		214	26.6667	19.4444	0.369063	8.20633	5.68581	2.52052	4.44444	0.00018927	9.43728	1.24	0.911235	1.23095
215	26.6667	19.4444	0.289776	5.6272	4.39625	1.23095	43.3333	0.00037854	7.7374	2.11	0.98333		215	26.6667	19.4444	0.291192	8.05979	5.07034	2.98945	4.44444	0.000283905	9.1735	1.11	0.890742	1.11372
216	26.6667	19.4444	0.364343	5.80305	4.86518	0.937866	43.3333	0.00037854	7.91325	2.12	0.940456		216	26.6667	19.4444	0.37803	8.41149	5.74443	2.66706	4.44444	0.000283905	9.55451	1.15	0.893541	1.14303
217	26.6667	19.4444	0.293551	5.68581	4.33763	1.34818	43.3333	0.00050472	7.76671	2.07	0.951575		217	26.6667	19.4444	0.310069	8.14771	5.09965	3.04807	4.44444	0.00037854	9.23212	1.07	0.859943	1.08441
218	26.6667	19.4444	0.37331	5.86166	4.77726	1.08441	43.3333	0.00050472	7.94256	2.09	0.903436		218	26.6667	19.4444	0.371895	8.47011	5.77374	2.69637	4.44444	0.00037854	9.58382	1.12	0.903236	1.11372
219	26.6667	19.4444	0.278449	5.09965	4.2204	0.87925	48.8889	0.00037854	7.41501	2.31	1.0178		219	26.6667	19.4444	0.317149	7.67878	4.95311	2.72567	10	0.00018927	8.99765	1.32	0.863061	1.31887
220	26.6667	19.4444	0.393132	5.18757	4.60141	0.586167	48.8889	0.00037854	7.56155	2.37	0.890229		220	26.6667	19.4444	0.370951	8.00117	5.59789	2.40328	10	0.00018927	9.37866	1.38	0.907081	1.37749
221	26.6667	19.4444	0.279865	5.12896	4.2204	0.908558	48.8889	0.00050472	7.3857	2.23	1.01071		221	26.6667	19.4444	0.312429	7.82532	4.98242	2.84291	10	0.000283905	9.05627	1.22	0.861587	1.23095
222	26.6667	19.4444	0.396436	5.24619	4.60141	0.644783	48.8889	0.00050472	7.56155	2.31	0.882022		222	26.6667	19.4444	0.376614	8.14771	5.65651	2.49121	10	0.000283905	9.43728	1.28	0.899201	1.28957
223	26.6667	19.4444	0.312429	8.11841	5.09965	3.01876	-1.11111	0.00018927	9.20281	1.08	0.859939		223	26.6667	19.4444	0.309598	7.91325	5.01172	2.90152	10	0.00037854	9.08558	1.18	0.863611	1.17233
224	26.6667	19.4444	0.381805	8.47011	5.77374	2.69637	-1.11111	0.00018927	9.58382	1.12	0.889755		224	26.6667	19.4444	0.382277	8.23564	5.68581	2.54982	10	0.00037854	9.46659	1.23	0.890351	1.23095
225	26.6667	19.4444	0.290248	8.26495	5.12896	3.13599	-1.11111	0.000283905	9.29074	1.01	0.883431		225	26.6667	19.4444	0.294967	7.41501	4.86518	2.54982	15.5556	0.00018927	8.90973	1.48	0.903629	1.49472
226	26.6667	19.4444	0.376614	8.61665	5.80305	2.8136	-1.11111	0.000283905	9.67175	1.05	0.890268		226	26.6667	19.4444	0.39266	7.70809	5.50996	2.19812	15.5556	0.00018927	9.26143	1.54	0.883456	1.55334
227	26.6667	19.4444	0.30771	8.35287	5.12896	3.22392	-1.11111	0.00037854	9.32005	0.98	0.847583		227	26.6667	19.4444	0.303462	7.53224	4.89449	2.63775	15.5556	0.000283905	8.88042	1.36	0.884119	1.34818
228	26.6667	19.4444	0.370007	8.67526	5.80305	2.87222	-1.11111	0.00037854	9.70106	1.02	0.89396		228	26.6667	19.4444	0.386053	7.85463	5.53927	2.31536	15.5556	0.000283905	9.26143	1.42	0.886271	1.4068
229	26.6667	19.4444	0.295911	7.88394	5.01172	2.87222	4.44444	0.00018927	9.08558	1.19	0.887799		229	26.6667	19.4444	0.310541	7.64947	4.9238	2.72567	15.5556	0.00037854	8.96835	1.31	0.868156	1.31887
230	26.6667	19.4444	0.369063	8.20633	5.68581	2.52052	4.44444	0.00018927	9.43728	1.24	0.911235		230	26.6667	19.4444	0.374726	7.94256	5.56858	2.37397	15.5556	0.00037854	9.32005	1.37	0.900398	1.37749
231	26.6667	19.4444	0.291192	8.05979	5.07034	2.98945	4.44444	0.000283905	9.1735	1.11	0.890742		231	26.6667	19.4444	0.292607	7.06331	4.74795	2.31536	21.1111	0.00018927	8.73388	1.66	0.915671	1.67057
232	26.6667	19.4444	0.37803	8.41149	5.74443	2.66706	4.44444	0.000283905	9.55451	1.15	0.893541		232	26.6667	19.4444	0.364343	7.35639	5.36342	1.99297	21.1111	0.00018927	9.08558	1.73	0.920983	1.72919
233	26.6667	19.4444	0.310069	8.14771	5.09965	3.04807	4.44444	0.00037854	9.23212	1.07	0.859943		233	26.6667	19.4444	0.293079	7.20985	4.77726	2.43259	21.1111	0.000283905	8.73388	1.53	0.905997	1.52403
234	26.6667	19.4444	0.371895	8.47011	5.77374	2.69637	4.44444	0.00037854	9.58382	1.12	0.903236		234	26.6667	19.4444	0.380862	7.50293	5.39273	2.1102	21.1111	0.000283905	9.08558	1.59	0.891286	1.58265
235	26.6667	19.4444	0.317149	7.67878	4.95311	2.72567	10	0.00018927	8.99765	1.32	0.863061		235	26.6667	19.4444	0.296855	7.32708	4.80657	2.52052	21.1111	0.00037854	8.7925	1.47	0.894083	1.46542
236	26.6667	19.4444	0.370951	8.00117	5.59789	2.40328	10	0.00018927	9.37866	1.38	0.907081		236	26.6667	19.4444	0.359624	7.62016	5.45135	2.16882	21.1111	0.00037854	9.1442	1.53	0.924942	1.52403
237	26.6667	19.4444	0.312429	7.82532	4.98242	2.84291	10	0.000283905	9.05627	1.22	0.861587		237	26.6667	19.4444	0.287416	6.71161	4.60141	2.1102	26.6667	0.00018927	8.58734	1.87	0.924294	1.87573
238	26.6667	19.4444	0.376614	8.14771	5.65651	2.49121	10	0.000283905	9.43728	1.28	0.899201		238	26.6667	19.4444	0.382749	6.97538	5.21688	1.7585	26.6667	0.00018927	8.93904	1.95	0.894431	1.96366
239	26.6667	19.4444	0.309598	7.91325	5.01172	2.90152	10	0.00037854	9.08558	1.18	0.863611		239	26.6667	19.4444	0.290248	6.85815	4.63071	2.22743	26.6667	0.000283905	8.58734	1.72	0.910252	1.72919
240	26.6667	19.4444	0.382277	8.23564	5.68581	2.54982	10	0.00037854	9.46659	1.23	0.890351		240	26.6667	19.4444	0.388885	7.15123	5.24619	1.90504	26.6667	0.000283905	8.93904	1.8	0.878743	1.78781
241	26.6667	19.4444	0.294967	7.41501	4.86518	2.54982	15.5556	0.00018927	8.90973	1.48	0.903629		241	26.6667	19.4444	0.310541	6.97538	4.68933	2.28605	26.6667	0.00037854	8.64596	1.66	0.879028	1.67057
242	26.6667	19.4444	0.39266	7.70809	5.50996	2.19812	15.5556	0.00018927	9.26143	1.54	0.883456		242	26.6667	19.4444	0.359152	7.26846	5.30481	1.96366	26.6667	0.00037854	8.99765	1.73	0.92354	1.72919
243	26.6667	19.4444	0.303462	7.53224	4.89449	2.63775	15.5556	0.000283905	8.88042	1.36	0.884119		243	26.6667	19.4444	0.311013	6.50645	4.54279	1.96366	29.4444	0.00018927	8.49941	1.99	0.888773	1.99297
244	26.6667	19.4444	0.386053	7.85463	5.53927	2.31536	15.5556	0.000283905	9.26143	1.42	0.886271		244	26.6667	19.4444	0.382277	6.77022	5.12896	1.64127	29.4444	0.00018927	8.85111	2.08	0.893105	2.08089
245	26.6667	19.4444	0.310541	7.64947	4.9238	2.72567	15.5556	0.00037854	8.96835	1.31	0.868156		245	26.6667	19.4444	0.315261	6.6823	4.5721	2.1102	29.4444	0.000283905	8.52872	1.84	0.871915	1.84642
246	26.6667	19.4444	0.374726	7.94256	5.56858	2.37397	15.5556	0.00037854	9.32005	1.37	0.900398		246	26.6667	19.4444	0.378974	6.94607	5.15827	1.78781	29.4444	0.000283905	8.85111	1.91	0.88986	1.90504
247	26.6667	19.4444	0.292607	7.06331	4.74795	2.31536	21.1111	0.00018927	8.73388	1.66	0.915671		247	26.6667	19.4444	0.311957	6.79953	4.60141	2.19812	29.4444	0.00037854	8.55803	1.76	0.872487	1.7585
248	26.6667	19.4444	0.364343	7.35639	5.36342	1.99297	21.1111	0.00018927	9.08558	1.73	0.920983		248	26.6667	19.4444	0.370479	7.06331	5.21688	1.84642	29.4444	0.00037854	8.90973	1.84	0.904553	1.84642
249	26.6667	19.4444	0.293079	7.20985	4.77726	2.43259	21.1111	0.000283905	8.73388	1.53	0.905997		249	26.6667	19.4444	0.298743	6.3306	4.48417	1.84642	32.2222	0.00018927	8.4408	2.12	0.912708	2.1102
250	26.6667	19.4444	0.380862	7.50293	5.39273	2.1102	21.1111	0.000283905	9.08558	1.59	0.891286		250	26.6667	19.4444	0.359624	6.56506	5.07034	1.49472	32.2222	0.00018927	8.76319	2.21	0.930687	2.19812
251	26.6667	19.4444	0.296855	7.32708	4.80657	2.52052	21.1111	0.00037854	8.7925	1.47	0.894083		251	26.6667	19.4444	0.315733	6.50645	4.51348	1.99297	32.2222	0.000283905	8.47011	1.95	0.873996	1.96366
252	26.6667	19.4444	0.359624	7.62016	5.45135	2.16882	21.1111	0.00037854	9.1442	1.53	0.924942		252	26.6667	19.4444	0.361512	6.77022	5.09965	1.67057	32.2222	0.000283905	8.7925	2.03	0.916862	2.02227
253	26.6667	19.4444	0.287416	6.71161	4.60141	2.1102	26.6667	0.00018927	8.58734	1.87	0.924294		253	26.6667	19.4444	0.299687	6.59437	4.51348	2.08089	32.2222	0.00037854	8.47011	1.87	0.890614	1.87573
254	26.6667	19.4444	0.382749	6.97538	5.21688	1.7585	26.6667	0.00018927	8.93904	1.95	0.894431		254	26.6667	19.4444	0.377558	6.85815	5.09965	1.7585	32.2222	0.00037854	8.82181	1.95	0.886663	1.96366
255	26.6667	19.4444	0.290248	6.85815	4.63071	2.22743	26.6667	0.000283905	8.58734	1.72	0.910252		255	26.6667	19.4444	0.299215	5.92028	4.33763	1.58265	37.7778	0.00018927	8.32356	2.4	0.915528	2.40328
256	26.6667	19.4444	0.388885	7.15123	5.24619	1.90504	26.6667	0.000283905	8.93904	1.8	0.878743		256	26.6667	19.4444	0.365287	6.15475	4.9238	1.23095	37.7778	0.00018927	8.64596	2.5	0.92337	2.49121
257	26.6667	19.4444	0.310541	6.97538	4.68933	2.28605	26.6667	0.00037854	8.64596	1.66	0.879028		257	26.6667	19.4444	0.291664	6.09613	4.36694	1.72919	37.7778	0.000283905	8.29426	2.21	0.918928	2.19812
258	26.6667	19.4444	0.359152	7.26846	5.30481	1.96366	26.6667	0.00037854	8.99765	1.73	0.92354		258	26.6667	19.4444	0.383693	6.3306	4.95311	1.37749	37.7778	0.000283905	8.64596	2.3	0.889259	2.31536
259	26.6667	19.4444	0.311013	6.50645	4.54279	1.96366	29.4444	0.00018927	8.49941	1.99	0.888773		259	26.6667	19.4444	0.29072	6.18406	4.39625	1.78781	37.7778	0.00037854	8.29426	2.12	0.919268	2.1102
260	26.6667	19.4444	0.382277	6.77022	5.12896	1.64127	29.4444	0.00018927	8.85111	2.08	0.893105		260	26.6667	19.4444	0.394548	6.44783	4.98242	1.46542	37.7778	0.00037854	8.64596	2.21	0.872502	2.19812
261	26.6667	19.4444	0.315261	6.6823	4.5721	2.1102	29.4444	0.000283905	8.52872	1.84	0.871915		261	26.6667	19.4444	0.302518	5.50996	4.2204	1.28957	43.3333	0.00018927	8.23564	2.73	0.920062	2.72567
262	26.6667	19.4444	0.378974	6.94607	5.15827	1.78781	29.4444	0.000283905	8.85111	1.91	0.88986		262	26.6667	19.4444	0.359152	5.71512	4.77726	0.937866	43.3333	0.00018927	8.55803	2.84	0.936759	2.84291
263	26.6667	19.4444	0.311957	6.79953	4.60141	2.19812	29.4444	0.00037854	8.55803	1.76	0.872487		263	26.6667	19.4444	0.297327	5.65651	4.2204	1.43611	43.3333	0.000283905	8.17702	2.51	0.914809	2.52052
264	26.6667	19.4444	0.370479	7.06331	5.21688	1.84642	29.4444	0.00037854	8.90973	1.84	0.904553		264	26.6667	19.4444	0.364343	5.89097	4.77726	1.11372	43.3333	0.000283905	8.49941	2.62	0.914405	2.60844
265	26.6667	19.4444	0.298743	6.3306	4.48417	1.84642	32.2222	0.00018927	8.4408	2.12	0.912708		265	26.6667	19.4444	0.302518	5.77374	4.24971	1.52403	43.3333	0.00037854	8.17702	2.41	0.901267	2.40328
266	26.6667	19.4444	0.359624	6.56506	5.07034	1.49472	32.2222	0.00018927	8.76319	2.21	0.930687		266	26.6667	19.4444	0.388413	6.00821	4.80657	1.20164	43.3333	0.00037854	8.52872	2.51	0.878042	2.52052
267	26.6667	19.4444	0.315733	6.50645	4.51348	1.99297	32.2222	0.000283905	8.47011	1.95	0.873996		267	26.6667	19.4444	0.290248	5.01172	4.07386	0.937867	48.8889	0.00018927	8.0891	3.09	0.955657	3.07737
268	26.6667	19.4444	0.361512	6.77022	5.09965	1.67057	32.2222	0.000283905	8.7925	2.03	0.916862		268	26.6667	19.4444	0.368119	5.21688	4.60141	0.615475	48.8889	0.00018927	8.4408	3.22	0.923683	3.22392
269	26.6667	19.4444	0.299687	6.59437	4.51348	2.08089	32.2222	0.00037854	8.47011	1.87	0.890614		269	26.6667	19.4444	0.310069	5.21688	4.10317	1.11372	48.8889	0.000283905	8.05979	2.85	0.904781	2.84291
270	26.6667	19.4444	0.377558	6.85815	5.09965	1.7585	32.2222	0.00037854	8.82181	1.95	0.886663		270	26.6667	19.4444	0.37803	5.45135	4.63071	0.820633	48.8889	0.000283905	8.41149	2.97	0.897676	2.96014
271	26.6667	19.4444	0.299215	5.92028	4.33763	1.58265	37.7778	0.00018927	8.32356	2.4	0.915528		271	26.6667	19.4444	0.309598	5.36342	4.13247	1.23095	48.8889	0.00037854	8.11841	2.74	0.899113	2.75498
272	26.6667	19.4444	0.365287	6.15475	4.9238	1.23095	37.7778	0.00018927	8.64596	2.5	0.92337		272	26.6667	19.4444	0.362456	5.59789	4.71864	0.87925	48.8889	0.00037854	8.4408	2.85	0.927992	2.84291
273	26.6667	19.4444	0.291664	6.09613	4.36694	1.72919	37.7778	0.000283905	8.29426	2.21	0.918928		273												0
274	26.6667	19.4444	0.383693	6.3306	4.95311	1.37749	37.7778	0.000283905	8.64596	2.3	0.889259		274												0
275	26.6667	19.4444	0.29072	6.18406	4.39625	1.78781	37.7778	0.00037854	8.29426	2.12	0.919268		275												0
276	26.6667	19.4444	0.394548	6.44783	4.98242	1.46542	37.7778	0.00037854	8.64596	2.21	0.872502		276												0
277	26.6667	19.4444	0.302518	5.50996	4.2204	1.28957	43.3333	0.00018927	8.23564	2.73	0.920062		277												0
278	26.6667	19.4444	0.359152	5.71512	4.77726	0.937866	43.3333	0.00018927	8.55803	2.84	0.936759		278												0
279	26.6667	19.4444	0.297327	5.65651	4.2204	1.43611	43.3333	0.000283905	8.17702	2.51	0.914809		279												0
280	26.6667	19.4444	0.364343	5.89097	4.77726	1.11372	43.3333	0.000283905	8.49941	2.62	0.914405		280												0
281	26.6667	19.4444	0.302518	5.77374	4.24971	1.52403	43.3333	0.00037854	8.17702	2.41	0.901267		281												0
282	26.6667	19.4444	0.388413	6.00821	4.80657	1.20164	43.3333	0.00037854	8.52872	2.51	0.878042		282												0
283	26.6667	19.4444	0.290248	5.01172	4.07386	0.937867	48.8889	0.00018927	8.0891	3.09	0.955657		283												0
284	26.6667	19.4444	0.368119	5.21688	4.60141	0.615475	48.8889	0.00018927	8.4408	3.22	0.923683		284												0
285	26.6667	19.4444	0.310069	5.21688	4.10317	1.11372	48.8889	0.000283905	8.05979	2.85	0.904781		285												0
286	26.6667	19.4444	0.37803	5.45135	4.63071	0.820633	48.8889	0.000283905	8.41149	2.97	0.897676		286												0
287	26.6667	19.4444	0.309598	5.36342	4.13247	1.23095	48.8889	0.00037854	8.11841	2.74	0.899113		287												0
288	26.6667	19.4444	0.362456	5.59789	4.71864	0.87925	48.8889	0.00037854	8.4408	2.85	0.927992		288												0
289													289												0
290													290												0
291													291												0
292													292												0
293													293												0
294													294												0
295													295												0
296													296												0
297													297												0
298													298												0
299													299												0
300													300												0
301													301												0
302													302												0
303													303												0
304													304												0
305													305												0
306													306												0
307													307												0
308													308												0
309													309												0
310													310												0
311													311												0
312													312												0
313													313												0
314													314												0
315													315												0
316													316												0
317													317												0
318													318												0
319													319												0
320													320												0
321													321												0
322													322												0
323													323												0
324													324												0
325													325												0
326													326												0
327													327												0
328													328												0
329													329												0
330													330												0
331													331												0
332													332												0
333													333												0
334													334												0
335													335												0
336													336												0
337													337												0
338													338												0
339													339												0
340													340												0
341													341												0
342													342												0
343													343												0
344													344												0
345													345												0
346													346												0
347													347												0
348													348												0
349
350
351
352
353
354
355
356
357
358
359
360
361
362
363
364
365
366
367
368
369
370
371
372
373
374
375
376
377
378
379
380
381
382
383
384
385
386
387
388
389
390
391
392
393
394
395
396
397
398
399
400
401
402
403
404
405
406
407
408
409
410
411
412
413
414
415
416
417
418
419
420
421
422
423
424
425
426
427
428
429
430
431
432
433
434
435
436
437
438
439
440
441
442
443
444
445
446
447
448
449
450
451
452
453
454
455
456
457
458
459
460
461
462
463
464
465
466
467
468
469
470
471
472
473
474
475
476
477
478
479
480
481
482
483
484
485
486
487
488
489
490
491
492
493
494
495
496
497
498
499
500
501
502
503
504
505
506
507
508
509
510
511
512
513
514
515
516
517
518
519
520
521
522
523
524
525
526
527
528
529
530
531
532
533
534
535
536
537
538
539
540
541
542
543
544
545
546
547
548
549
550
551
552
553
554
555
556
557
558
559
560
561
562
563
564
565
566
567
568
569
570
571
572
573
574
575
576
577
578
579
580
581
582
583
584
585
586
587
588
589
590
591
592
593
594
595
596
597
598
599
600
601
602
603
604
605
606
607
608
609
610
611
612
613
614
615
616
617
618
619
620
621
622
623
624
625
626
627
628
629
630
631
632
633
634
635
636
637
638
639
640
641
642
643
644
645
646
647
648
649
650
651
652
653
654
655
656
657
658
	21.1111	18.3333	0.920298	15.7034	10.2311	5.47227	43.3333	0.00113562	22.0284	5.69044	1.16952
	23.8889	18.3333	0.920298	15.7034	12.2209	3.48253	43.3333	0.00113562	22.0284	5.69044	1.04982
	26.6667	18.3333	0.920298	15.7034	14.1978	1.50563	43.3333	0.00113562	22.0284	5.69044	0.939869
	27	18.3333	0.920298	15.7034	14.4417	1.26172	43.3333	0.00113562	22.0284	5.69044	0.927977
	29.4444	18.3333	0.920298	15.7034	16.1875	-0.484116	43.3333	0.00113562	22.0284	5.69044	0.841112
	32.2222	18.3333	0.920298	15.7034	15.7034	0	43.3333	0.00113562	22.0284	5.69044	0.583744
	35	18.3333	0.920298	15.7034	15.7034	0	43.3333	0.00113562	22.0284	5.69044	0.416854
	21.1111	19	0.920298	16.3048	8.89607	7.40873	43.3333	0.00113562	22.7479	5.72956	1.09686
	23.8889	19	0.920298	16.3048	11.1426	5.16225	43.3333	0.00113562	22.7479	5.72956	1.00999
	26.6667	19	0.920298	16.3048	13.389	2.91577	43.3333	0.00113562	22.7479	5.72956	0.929222
	27	19	0.920298	16.3048	13.6458	2.65903	43.3333	0.00113562	22.7479	5.72956	0.918792
	29.4444	19	0.920298	16.3048	15.6227	0.68212	43.3333	0.00113562	22.7479	5.72956	0.853069
	32.2222	19	0.920298	16.3048	16.3048	0	43.3333	0.00113562	22.7479	5.72956	0.671453
	35	19	0.920298	16.3048	16.3048	0	43.3333	0.00113562	22.7479	5.72956	0.487692
	21.1111	19.4444	0.920298	16.7057	8.01032	8.69543	43.3333	0.00113562	23.2122	5.74912	1.05297
	23.8889	19.4444	0.920298	16.7057	10.4237	6.28206	43.3333	0.00113562	23.2122	5.74912	0.985446
	26.6667	19.4444	0.920298	16.7057	12.837	3.8687	43.3333	0.00113562	23.2122	5.74912	0.921746
	27	19.4444	0.920298	16.7057	13.1323	3.57345	43.3333	0.00113562	23.2122	5.74912	0.914836
	29.4444	19.4444	0.920298	16.7057	15.2504	1.45533	43.3333	0.00113562	23.2122	5.74912	0.861652
	32.2222	19.4444	0.920298	16.7057	17.2402	-0.534409	43.3333	0.00113562	23.2122	5.74912	0.772846
	35	19.4444	0.920298	16.7057	17.3557	-0.649942	43.3333	0.00113562	23.2122	5.74912	0.574701
	23.8889	21.1111	0.920298	16.9062	8.94742	7.95879	43.3333	0.00113562	23.4443	5.76216	1.051
	26.6667	21.1111	0.920298	16.9062	10.5264	6.37983	43.3333	0.00113562	23.4443	5.76216	0.916747
	27	21.1111	0.920298	16.9062	10.7189	6.18728	43.3333	0.00113562	23.4443	5.76216	0.901982
	29.4444	21.1111	0.920298	16.9062	12.1182	4.78804	43.3333	0.00113562	23.4443	5.76216	0.799178
	32.2222	21.1111	0.920298	16.9062	13.6971	3.20908	43.3333	0.00113562	23.4443	5.76216	0.694469
	35	21.1111	0.920298	16.9062	16.1362	0.770046	43.3333	0.00113562	23.4443	5.76216	0.65187
	26.6667	23.8889	0.920298	17.1067	8.1772	8.92949	43.3333	0.00113562	23.6532	5.78172	1.02869
	27	23.8889	0.920298	17.1067	8.44678	8.65991	43.3333	0.00113562	23.6532	5.78172	1.01997
	29.4444	23.8889	0.920298	17.1067	10.4879	6.61882	43.3333	0.00113562	23.6532	5.78172	0.963079
	32.2222	23.8889	0.920298	17.1067	12.6188	4.48787	43.3333	0.00113562	23.6532	5.78172	0.888318
	35	23.8889	0.920298	17.1067	14.8781	2.22855	43.3333	0.00113562	23.6532	5.78172	0.827652
	21.1111	15.5556	1.13267	15.2084	13.0174	2.19097	43.3333	0.00113562	21.5792	5.57246	0.960927
	23.8889	15.5556	1.13267	15.2084	14.7291	0.479248	43.3333	0.00113562	21.5792	5.57246	0.801132
	26.6667	15.5556	1.13267	15.2084	16.4546	-1.24628	43.3333	0.00113562	21.5792	5.57246	0.664729
	27	15.5556	1.13267	15.2084	17.1172	-1.90888	43.3333	0.00113562	21.5792	5.57246	0.676808
	29.4444	15.5556	1.13267	15.2084	15.2084	0	43.3333	0.00113562	21.5792	5.57246	0.410928
	32.2222	15.5556	1.13267	15.2084	15.2084	0	43.3333	0.00113562	21.5792	5.57246	0.272757
	35	15.5556	1.13267	15.2084	15.2084	0	43.3333	0.00113562	21.5792	5.57246	0.168688
	21.1111	18.3333	1.13267	16.2268	11.002	5.22488	43.3333	0.00113562	22.7793	5.62646	1.12872
	23.8889	18.3333	1.13267	16.2268	13.1416	3.08523	43.3333	0.00113562	22.7793	5.62646	0.991991
	26.6667	18.3333	1.13267	16.2268	15.2675	0.959379	43.3333	0.00113562	22.7793	5.62646	0.869251
	27	18.3333	1.13267	16.2268	15.5297	0.697099	43.3333	0.00113562	22.7793	5.62646	0.855936
	29.4444	18.3333	1.13267	16.2268	17.4071	-1.18027	43.3333	0.00113562	22.7793	5.62646	0.760832
	32.2222	18.3333	1.13267	16.2268	16.2268	0	43.3333	0.00113562	22.7793	5.62646	0.506013
	35	18.3333	1.13267	16.2268	16.2268	0	43.3333	0.00113562	22.7793	5.62646	0.362429
	21.1111	19	1.13267	16.8483	9.56633	7.28198	43.3333	0.00113562	23.5234	5.66696	1.07854
	23.8889	19	1.13267	16.8483	11.9821	4.86624	43.3333	0.00113562	23.5234	5.66696	0.969443
	26.6667	19	1.13267	16.8483	14.3978	2.4505	43.3333	0.00113562	23.5234	5.66696	0.870293
	27	19	1.13267	16.8483	14.6739	2.17442	43.3333	0.00113562	23.5234	5.66696	0.858118
	29.4444	19	1.13267	16.8483	16.7997	0.0485649	43.3333	0.00113562	23.5234	5.66696	0.779351
	32.2222	19	1.13267	16.8483	16.8483	0	43.3333	0.00113562	23.5234	5.66696	0.578539
	35	19	1.13267	16.8483	16.8483	0	43.3333	0.00113562	23.5234	5.66696	0.421521
	21.1111	19.4444	1.13267	17.2626	8.61383	8.64877	43.3333	0.00113562	24.0035	5.68721	1.04791
	23.8889	19.4444	1.13267	17.2626	11.209	6.05358	43.3333	0.00113562	24.0035	5.68721	0.95549
	26.6667	19.4444	1.13267	17.2626	13.8042	3.45838	43.3333	0.00113562	24.0035	5.68721	0.870418
	27	19.4444	1.13267	17.2626	14.1217	3.14088	43.3333	0.00113562	24.0035	5.68721	0.861066
	29.4444	19.4444	1.13267	17.2626	16.3994	0.86319	43.3333	0.00113562	24.0035	5.68721	0.792104
	32.2222	19.4444	1.13267	17.2626	18.5391	-1.27647	43.3333	0.00113562	24.0035	5.68721	0.695257
	35	19.4444	1.13267	17.2626	18.6633	-1.4007	43.3333	0.00113562	24.0035	5.68721	0.518931
	23.8889	21.1111	1.13267	17.4698	9.62154	7.84821	43.3333	0.00113562	24.2436	5.70071	1.03054
	26.6667	21.1111	1.13267	17.4698	11.3195	6.15029	43.3333	0.00113562	24.2436	5.70071	0.886139
	27	21.1111	1.13267	17.4698	11.5265	5.94323	43.3333	0.00113562	24.2436	5.70071	0.870329
	29.4444	21.1111	1.13267	17.4698	13.0312	4.43857	43.3333	0.00113562	24.2436	5.70071	0.761263
	32.2222	21.1111	1.13267	17.4698	14.7291	2.74065	43.3333	0.00113562	24.2436	5.70071	0.651842
	35	21.1111	1.13267	17.4698	17.3519	0.117849	43.3333	0.00113562	24.2436	5.70071	0.595889
	26.6667	23.8889	1.13267	17.6769	8.79329	8.88362	43.3333	0.00113562	24.4596	5.72096	1.01041
	27	23.8889	1.13267	17.6769	9.08318	8.59373	43.3333	0.00113562	24.4596	5.72096	0.999294
	29.4444	23.8889	1.13267	17.6769	11.278	6.39886	43.3333	0.00113562	24.4596	5.72096	0.925378
	32.2222	23.8889	1.13267	17.6769	13.5695	4.10736	43.3333	0.00113562	24.4596	5.72096	0.836583
	35	23.8889	1.13267	17.6769	15.9991	1.67781	43.3333	0.00113562	24.4596	5.72096	0.762718
	21.1111	15.5556	0.377558	5.78382	4.64314	1.14068	43.3333	0.00037854	7.90445	1.93783	0.961183
	23.8889	15.5556	0.377558	5.78382	5.25369	0.530129	43.3333	0.00037854	7.90445	1.93783	0.806329
	26.6667	15.5556	0.377558	5.78382	5.86917	-0.0853453	43.3333	0.00037854	7.90445	1.93783	0.673316
	27	15.5556	0.377558	5.78382	6.10551	-0.321688	43.3333	0.00037854	7.90445	1.93783	0.688759
	29.4444	15.5556	0.377558	5.78382	5.78382	0	43.3333	0.00037854	7.90445	1.93783	0.454176
	32.2222	15.5556	0.377558	5.78382	5.78382	0	43.3333	0.00037854	7.90445	1.93783	0.300828
	35	15.5556	0.377558	5.78382	5.78382	0	43.3333	0.00037854	7.90445	1.93783	0.185669
	21.1111	18.3333	0.377558	6.17116	3.92427	2.24689	43.3333	0.00037854	8.34408	1.95575	1.12363
	23.8889	18.3333	0.377558	6.17116	4.68746	1.4837	43.3333	0.00037854	8.34408	1.95575	0.996512
	26.6667	18.3333	0.377558	6.17116	5.44572	0.72544	43.3333	0.00037854	8.34408	1.95575	0.881191
	27	18.3333	0.377558	6.17116	5.53927	0.631887	43.3333	0.00037854	8.34408	1.95575	0.868693
	29.4444	18.3333	0.377558	6.17116	6.20891	-0.0377493	43.3333	0.00037854	8.34408	1.95575	0.778529
	32.2222	18.3333	0.377558	6.17116	6.17116	0	43.3333	0.00037854	8.34408	1.95575	0.562119
	35	18.3333	0.377558	6.17116	6.17116	0	43.3333	0.00037854	8.34408	1.95575	0.40173
	21.1111	19	0.377558	6.4075	3.41219	2.99531	43.3333	0.00037854	8.61665	1.96919	1.06372
	23.8889	19	0.377558	6.4075	4.27386	2.13365	43.3333	0.00037854	8.61665	1.96919	0.9664
	26.6667	19	0.377558	6.4075	5.13552	1.27198	43.3333	0.00037854	8.61665	1.96919	0.877003
	27	19	0.377558	6.4075	5.234	1.17351	43.3333	0.00037854	8.61665	1.96919	0.865785
	29.4444	19	0.377558	6.4075	5.99226	0.415241	43.3333	0.00037854	8.61665	1.96919	0.793965
	32.2222	19	0.377558	6.4075	6.4075	0	43.3333	0.00037854	8.61665	1.96919	0.645542
	35	19	0.377558	6.4075	6.4075	0	43.3333	0.00037854	8.61665	1.96919	0.469261
	21.1111	19.4444	0.377558	6.56506	3.07245	3.49261	43.3333	0.00037854	8.7925	1.97591	1.02736
	23.8889	19.4444	0.377558	6.56506	3.99812	2.56694	43.3333	0.00037854	8.7925	1.97591	0.947818
	26.6667	19.4444	0.377558	6.56506	4.9238	1.64127	43.3333	0.00037854	8.7925	1.97591	0.873742
	27	19.4444	0.377558	6.56506	5.03705	1.52802	43.3333	0.00037854	8.7925	1.97591	0.865632
	29.4444	19.4444	0.377558	6.56506	5.84947	0.715592	43.3333	0.00037854	8.7925	1.97591	0.804759
	32.2222	19.4444	0.377558	6.56506	6.61266	-0.0475969	43.3333	0.00037854	8.7925	1.97591	0.712805
	35	19.4444	0.377558	6.56506	6.65698	-0.0919108	43.3333	0.00037854	8.7925	1.97591	0.529144
	23.8889	21.1111	0.377558	6.64385	3.43189	3.21196	43.3333	0.00037854	8.88042	1.98039	1.01995
	26.6667	21.1111	0.377558	6.64385	4.03751	2.60633	43.3333	0.00037854	8.88042	1.98039	0.882098
	27	21.1111	0.377558	6.64385	4.11137	2.53247	43.3333	0.00037854	8.88042	1.98039	0.866974
	29.4444	21.1111	0.377558	6.64385	4.64807	1.99578	43.3333	0.00037854	8.88042	1.98039	0.762202
	32.2222	21.1111	0.377558	6.64385	5.25369	1.39015	43.3333	0.00037854	8.88042	1.98039	0.65637
	35	21.1111	0.377558	6.64385	6.18921	0.454631	43.3333	0.00037854	8.88042	1.98039	0.607201
	26.6667	23.8889	0.377558	6.72263	3.13646	3.58617	43.3333	0.00037854	8.95955	1.98711	1.00271
	27	23.8889	0.377558	6.72263	3.23986	3.48277	43.3333	0.00037854	8.95955	1.98711	0.99284
	29.4444	23.8889	0.377558	6.72263	4.02274	2.69988	43.3333	0.00037854	8.95955	1.98711	0.927677
	32.2222	23.8889	0.377558	6.72263	4.84009	1.88253	43.3333	0.00037854	8.95955	1.98711	0.846328
	35	23.8889	0.377558	6.72263	5.70668	1.01594	43.3333	0.00037854	8.95955	1.98711	0.779285

## Sheet: ParamEstimator
Accuracy	0.001
Number of Data Set	272
Compressor Type	SCROLL
Refrigerant	R22
Source Side Fluid	0
	Which Initial Guess?
	1
Initial Guess	Initial Guess 1	Initial Guess 2	Initial Guess 3	Initial Guess 4	Initial Guess 5
LoadSideOutsideUACoeff (KW/K)	1.7					1.15787
LoadSideTotalUACoeff (KW/K)	1					1.29311
SuperheatTemp (C)	1					2.17331
PowerLosses (KW)	1					0.890262
LossFactor (~)	0.6					0.993824
X(1)	1					0.0449366
X(2)	1					1.23555
X(3)	1					0.0289719
X(4)	1					1.36483
X(5)	1
Parameters	Parameters 1	Parameters 2	Parameters 3	Parameters 4	Parameters 5
LoadSideOutsideUACoeff (KW/K)
LoadSideTotalUACoeff (KW/K)
SuperheatTemp (C)
PowerLosses (KW)
LossFactor (~)
X(1)
X(2)
X(3)
X(4)
X(5)
Error Analysis	Error 1	Error 2	Error 3	Error 4	Error 5
Total Capacity RMS error
Sensible Capacity RMS error
Heat Rejection RMS error
Power RMS error
Total Capacity RMS error (%)
Sensible Capacity RMS error (%)
Heat Rejection RMS error (%)
Power RMS error (%)
Total Capacity Average error (%)
Sensible Capacity Average error (%)
Heat Rejection Average error (%)
Power Average error (%)
E+ Input Parameter	SCROLL
[truncated: 9 more columns]

## Sheet: CoeffCalculator
Number of Data Set	272
RatedAirVolFlowRate (m3/s)	0.424753
RatedWaterVolFlowRate (m3/s)	0.000378541
RatedTotalCap (W)	9759.27
RatedSensCap (W)	6975.09
RatedPower (W)	1410
	TotalCoolCapCoeff	SensCoolCapCoeff	CoolPowerCoeff
Coefficient 1	-4.90291	1.5025	-8.316
Coefficient 2	6.7585	21.2785	2.52355
Coefficient 3	-1.47143	-22.3002	6.14799
Coefficient 4	0.258981	-0.708875	0.707597
Coefficient 5	-0.0458225	0.618562	-0.232057
Coefficient 6		-0.0299807
Error Analysis	Error
Total Capacity RMS error	0.442813
Sensible Capacity RMS error	0.297084
Heat Rejection RMS error	0.51091
Power RMS error	0.231726
Total Capacity RMS error (%)	6.27854
Sensible Capacity RMS error (%)	5.39142
Heat Rejection RMS error (%)	6.11701
Power RMS error (%)	16.6389
Total Capacity Average error (%)	4.78662
Sensible Capacity Average error (%)	4.20192
Heat Rejection Average error (%)	4.82347
Power Average error (%)	12.2652

## Sheet: RESULT
	CATALOG DATA				Result 1				Analysis Result 1				Result 2				Analysis Result 2				Result 3				Analysis Result 3				Result 4				Analysis Result 4				Result 5				Analysis Result 5
	QLWET	QLSEN	HR	ER	QLWET	QLSEN	HR	ER	QLWET	QLSEN	HR	ER	QLWET	QLSEN	HR	ER	QLWET	QLSEN	HR	ER	QLWET	QLSEN	HR	ER	QLWET	QLSEN	HR	ER	QLWET	QLSEN	HR	ER	QLWET	QLSEN	HR	ER	QLWET	QLSEN	HR	ER	QLWET	QLSEN	HR	ER
	Q total	Qsen	Heat Rejection	Power Input	Q total	Qsen	Heat Rejection	Power Input	Q total	Qsen	Heat Rejection	Power Input	Q total	Qsen	Heat Rejection	Power Input	Q total	Qsen	Heat Rejection	Power Input	Q total	Qsen	Heat Rejection	Power Input	Q total	Qsen	Heat Rejection	Power Input	Q total	Qsen	Heat Rejection	Power Input	Q total	Qsen	Heat Rejection	Power Input	Q total	Qsen	Heat Rejection	Power Input	Q total	Qsen	Heat Rejection	Power Input
	(KW)	(KW)	(KW)	(KW)	(KW)	(KW)	(KW)	(KW)	(%error)	(%error)	(%error)	(%error)	(KW)	(KW)	(KW)	(KW)	(%error)	(%error)	(%error)	(%error)	(KW)	(KW)	(KW)	(KW)	(%error)	(%error)	(%error)	(%error)	(KW)	(KW)	(KW)	(KW)	(%error)	(%error)	(%error)	(%error)	(KW)	(KW)	(KW)	(KW)	(%error)	(%error)	(%error)	(%error)
1	8.23564	6.41852	9.64244	1.49	7.66234	5.80763	9.05969	1.39735	-6.96119	-9.51759	-6.04361	-6.2183
2	8.76319	6.62368	10.1993	1.51	8.3513	6.33534	9.8442	1.4929	-4.70021	-4.35313	-3.48163	-1.13275
3	9.32005	6.79953	10.7855	1.54	8.86053	6.55624	10.378	1.5175	-4.93044	-3.57801	-3.77769	-1.46134
4	8.38218	6.50645	9.75967	1.44	7.77877	6.09877	9.19697	1.4182	-7.1987	-6.26578	-5.76559	-1.51412
5	8.96835	6.71161	10.3458	1.46	8.16444	6.10873	9.55846	1.39402	-8.96387	-8.98254	-7.61063	-4.51921
6	9.52521	6.88746	10.9613	1.47	8.76072	6.47825	10.2137	1.45298	-8.02592	-5.94139	-6.82042	-1.15749
7	8.55803	6.56506	9.87691	1.39	7.56512	5.9188	8.84875	1.28363	-11.6021	-9.84396	-10.4097	-7.65228
8	9.1442	6.77022	10.4924	1.4	7.96201	5.94794	9.2259	1.26389	-12.9282	-12.1455	-12.0704	-9.72211
9	9.75967	6.97538	11.1079	1.41	8.61727	6.41813	9.96341	1.34614	-11.7053	-7.98887	-10.303	-4.52937
10	7.85463	6.27198	9.34935	1.63	7.51819	5.94552	9.13995	1.62175	-4.28329	-5.20502	-2.23983	-0.506076
11	8.35287	6.47714	9.90621	1.65	7.94037	6.01781	9.55235	1.61199	-4.93849	-7.09156	-3.57212	-2.30393
12	8.90973	6.65299	10.4924	1.68	8.53946	6.39211	10.2115	1.67206	-4.1558	-3.92117	-2.67682	-0.472665
13	8.03048	6.3306	9.4959	1.57	7.33695	5.7285	8.86204	1.52509	-8.63625	-9.5109	-6.67507	-2.86038
14	8.55803	6.53576	10.0528	1.59	7.85179	5.95899	9.4037	1.55191	-8.25234	-8.82482	-6.45648	-2.39565
15	9.11489	6.71161	10.6389	1.61	8.51828	6.44835	10.1569	1.63859	-6.54537	-3.92245	-4.53099	1.7757
16	8.73388	6.62368	10.17	1.53	7.86842	6.17212	9.37667	1.50825	-9.90926	-6.81734	-7.80062	-1.42168
17	7.47362	6.12544	9.11489	1.78	7.15781	5.71428	8.91861	1.76079	-4.22568	-6.71232	-2.15343	-1.07894
18	8.47011	6.50645	10.1993	1.85	8.29702	6.36222	10.1547	1.85766	-2.04344	-2.21674	-0.437383	0.414204
19	7.62016	6.18406	9.20281	1.72	7.16753	5.82325	8.90705	1.73952	-5.93999	-5.83454	-3.21387	1.1348
20	8.64596	6.56506	10.3165	1.77	8.0568	6.04452	9.79453	1.73772	-6.81421	-7.92897	-5.05989	-1.8235
21	8.29426	6.44783	9.87691	1.68	7.55297	6.01758	9.21799	1.66503	-8.93739	-6.67277	-6.67123	-0.891111
22	8.85111	6.65299	10.4631	1.7	8.00041	6.13302	9.66565	1.66524	-9.61125	-7.81563	-7.62128	-2.04467
23	7.23916	6.00821	8.96835	1.89	6.89139	5.73582	8.80321	1.91182	-4.80392	-4.53358	-1.8413	1.15448
24	7.70809	6.21336	9.4959	1.92	7.27425	5.74099	9.16078	1.88653	-5.6284	-7.60254	-3.52906	-1.74302
25	8.20633	6.41852	10.0234	1.95	7.80032	5.99065	9.71811	1.91779	-4.94747	-6.66614	-3.04624	-1.65205
26	7.35639	6.06682	9.05627	1.83	6.79007	5.74761	8.61167	1.8216	-7.69835	-5.26161	-4.90935	-0.45908
27	7.88394	6.27198	9.58382	1.85	7.20381	5.80552	9.01232	1.80851	-8.62671	-7.4373	-5.96317	-2.24284
28	8.38218	6.47714	10.1407	1.88	7.62318	5.87301	9.42081	1.79763	-9.05496	-9.32711	-7.09883	-4.38122
29	7.35639	6.06682	9.26143	2.1	7.23037	5.76569	9.26535	2.03498	-1.71307	-4.96362	0.0422909	-3.09631
30	7.034	5.92028	8.85111	1.99	6.74209	5.67293	8.73563	1.99354	-4.14994	-4.17801	-1.30476	0.177682
31	7.50293	6.12544	9.37866	2.02	7.17269	5.7596	9.15978	1.9871	-4.40153	-5.97247	-2.33381	-1.62892
32	8.00117	6.3306	9.90621	2.05	7.79425	6.17226	9.85029	2.05604	-2.58619	-2.50122	-0.564577	0.294557
33	7.15123	5.9789	8.90973	1.93	6.46104	5.37791	8.2934	1.83237	-9.6514	-10.0518	-6.91744	-5.05872
34	7.64947	6.18406	9.46659	1.95	6.97307	5.6036	8.83115	1.85808	-8.84243	-9.38629	-6.71246	-4.7141
35	8.17702	6.38921	9.99414	1.98	7.50758	5.86765	9.40023	1.89265	-8.18692	-8.16322	-5.9426	-4.41151
36	6.6823	5.6272	8.64596	2.16	6.58869	5.51067	8.68744	2.09875	-1.40083	-2.07087	0.479763	-2.83587
37	7.15123	6.00821	9.1442	2.2	7.09511	5.72677	9.21735	2.12224	-0.784772	-4.6842	0.799968	-3.53471
38	7.62016	6.18406	9.67175	2.24	7.76441	6.22092	9.97444	2.21002	1.89296	0.596164	3.12962	-1.33819
39	6.82884	5.83236	8.73388	2.09	6.54505	5.52855	8.60145	2.05641	-4.15576	-5.20905	-1.51623	-1.60735
40	7.29777	6.06682	9.23212	2.13	7.12449	5.86929	9.2332	2.10872	-2.37452	-3.25592	0.0117348	-0.999041
41	7.79601	6.24267	9.78898	2.16	7.54104	5.93199	9.63778	2.09674	-3.27059	-4.97672	-1.54465	-2.92883
42	6.94607	5.89097	8.7925	2.03	6.4353	5.52596	8.39816	1.96286	-7.35339	-6.19622	-4.48492	-3.30739
43	7.44431	6.12544	9.32005	2.05	6.88275	5.64139	8.84582	1.96307	-7.54357	-7.90233	-5.08826	-4.24042
44	7.94256	6.3306	9.8476	2.08	7.40321	5.88146	9.39531	1.99211	-6.79062	-7.09467	-4.59284	-4.2257
45	6.30129	5.48066	8.4408	2.38	6.40523	5.58144	8.71286	2.30763	1.64949	1.8389	3.22316	-3.0408
46	6.74091	5.68581	8.93904	2.42	6.80212	5.61058	9.09001	2.28789	0.908039	-1.32318	1.68891	-5.45925
47	7.18054	6.06682	9.43728	2.46	7.36471	5.92257	9.69826	2.33355	2.56486	-2.37781	2.76539	-5.1403
48	6.41852	5.53927	8.49941	2.32	6.15939	5.25416	8.34486	2.18547	-4.03727	-5.14716	-1.81837	-5.79857
49	6.85815	5.89097	8.99765	2.34	6.77814	5.66202	9.03145	2.25331	-1.16658	-3.88652	0.375591	-3.70482
50	7.35639	6.09613	9.52521	2.38	7.31545	5.93086	9.60445	2.28899	-0.556475	-2.71112	0.831896	-3.82384
51	6.53576	5.56858	8.55803	2.25	6.07492	5.29471	8.17682	2.1019	-7.05105	-4.91811	-4.45441	-6.58205
52	7.00469	5.94959	9.08558	2.27	6.72456	5.75531	8.90649	2.18193	-3.99917	-3.26549	-1.97112	-3.87964
53	7.47362	6.15475	9.58382	2.3	7.172	5.87074	9.35415	2.18214	-4.03576	-4.61445	-2.39647	-5.1242
54	5.89097	5.30481	8.26495	2.63	6.04484	5.3502	8.49152	2.44667	2.61198	0.855651	2.74135	-6.97062
55	6.30129	5.48066	8.73388	2.66	6.50914	5.49439	8.96268	2.45354	3.29853	0.250623	2.61964	-7.76182
56	6.74091	5.74443	9.20281	2.7	7.17002	5.97416	9.70801	2.538	6.36562	3.99922	5.48963	-6.00008
57	6.00821	5.33412	8.29426	2.56	6.02086	5.40163	8.43295	2.41209	0.210625	1.26581	1.67224	-5.77759
58	6.44783	5.53927	8.7925	2.59	6.51324	5.59377	8.94328	2.43004	1.01443	0.983817	1.71493	-6.17597
59	6.88746	5.77374	9.29074	2.62	7.04213	5.84823	9.50453	2.4624	2.24567	1.2901	2.3011	-6.01518
60	6.09613	5.36342	8.35287	2.5	5.84652	5.28878	8.13957	2.29305	-4.09455	-1.39164	-2.5536	-8.27799
61	6.53576	5.6272	8.85111	2.52	6.36698	5.52886	8.68907	2.32208	-2.58229	-1.7476	-1.83078	-7.85379
62	7.034	5.9789	9.34935	2.55	6.79477	5.61073	9.10931	2.31454	-3.401	-6.15773	-2.56754	-9.23389
63	6.85815	4.63071	7.53224	0.66	7.86223	4.87113	8.56178	0.699558	14.6407	5.19171	13.6685	5.99361
64	6.97538	5.07034	7.67878	0.69	8.17956	5.41284	9.00439	0.824826	17.2633	6.75497	17.2633	19.54
65	6.91676	4.63071	7.53224	0.64	7.69426	4.72297	8.28985	0.595587	11.2408	1.99223	10.0582	-6.93958
66	7.06331	5.07034	7.7374	0.67	8.03968	5.31262	8.77162	0.731941	13.8232	4.77842	13.3666	9.24487
67	7.09261	4.63071	7.82532	0.72	7.49903	4.63509	8.33653	0.837493	5.73019	0.094498	6.53269	16.3185
68	7.20985	5.07034	7.97186	0.75	7.81918	5.1816	8.78305	0.96387	8.45139	2.19428	10.1756	28.516
69	7.15123	4.63071	7.85463	0.7	7.52484	4.81771	8.33486	0.810013	5.22444	4.03823	6.1139	15.7162
70	7.29777	5.07034	8.03048	0.73	7.78601	5.26355	8.69912	0.91311	6.69028	3.81055	8.32633	25.0836
71	7.20985	4.5721	8.05979	0.84	7.4723	4.83485	8.61822	1.14591	3.64024	5.74678	6.92857	36.4183
72	7.3857	4.98242	8.26495	0.88	7.74752	5.30465	9.00207	1.25455	4.89891	6.46746	8.91866	42.5629
73	7.29777	4.60141	8.0891	0.8	7.33523	4.73942	8.38937	1.05414	0.513279	2.99943	3.71203	31.7671
74	7.44431	5.01172	8.29426	0.84	7.66099	5.29552	8.84372	1.18273	2.91066	5.66259	6.62468	40.8013
75	7.3857	4.60141	8.14771	0.78	7.24309	4.7207	8.22319	0.980097	-1.93086	2.59256	0.926319	25.6535
76	7.53224	5.01172	8.32356	0.81	7.42563	5.03231	8.47778	1.05215	-1.41537	0.410672	1.85281	29.8955
77	7.00469	4.51348	7.94256	0.94	7.04733	4.49334	8.30679	1.25946	0.608718	-0.446159	4.58585	33.9852
78	7.12192	4.9238	8.11841	0.98	7.37028	5.04464	8.75723	1.38695	3.48726	2.45432	7.86883	41.5251
79	7.06331	4.5721	7.94256	0.89	6.95519	4.47462	8.14061	1.18542	-1.5307	-2.13198	2.49357	33.1933
80	7.20985	4.98242	8.14771	0.93	7.38767	5.21289	8.74381	1.35614	2.46633	4.62567	7.31607	45.8215
81	7.12192	4.5721	8.00117	0.87	6.92483	4.56137	8.0606	1.13577	-2.7674	-0.234721	0.742744	30.5482
82	7.26846	4.98242	8.17702	0.9	7.14949	4.94488	8.37395	1.22445	-1.6368	-0.753353	2.4083	36.0506
83	6.91676	4.48417	7.97186	1.07	6.82455	4.497	8.27738	1.45282	-1.3332	0.286123	3.83237	35.778
84	7.034	4.86518	8.14771	1.11	7.08011	4.93325	8.63381	1.5537	0.655499	1.39908	5.96605	39.9733
85	6.94607	4.51348	7.97186	1.01	6.67624	4.3824	8.03286	1.35661	-3.88461	-2.90416	0.765112	34.3181
86	7.12192	4.9238	8.17702	1.05	7.04694	5.0152	8.54988	1.50294	-1.05285	1.85631	4.55987	43.1375
87	7.034	4.51348	8.03048	0.99	6.60938	4.40683	7.90193	1.29255	-6.03666	-2.36304	-1.60079	30.5606
88	7.18054	4.9238	8.20633	1.02	6.97165	5.02524	8.4072	1.43556	-2.90912	2.06026	2.4478	40.7408
89	6.59437	4.39625	7.82532	1.21	6.48102	4.29452	8.07954	1.59852	-1.71899	-2.3139	3.24859	32.1091
90	6.74091	4.74795	8.00117	1.26	6.79274	4.82665	8.51431	1.72157	0.768778	1.65755	6.41326	36.6326
91	6.65299	4.42556	7.82532	1.15	6.49278	4.45318	8.05828	1.5655	-2.40804	0.624109	2.97696	36.1301
92	6.82884	4.80657	8.00117	1.19	6.768	4.92298	8.44213	1.67414	-0.890978	2.422	5.51119	40.6837
93	6.74091	4.42556	7.85463	1.11	6.41188	4.45363	7.90777	1.49589	-4.88122	0.634356	0.676491	34.765
94	6.85815	4.80657	8.03048	1.15	6.57476	4.73168	8.13494	1.56019	-4.13218	-1.55803	1.30085	35.6685
95	6.12544	4.27902	7.50293	1.38	6.2105	4.21669	7.98353	1.77304	1.38859	-1.4566	6.40555	28.481
96	6.27198	4.63071	7.67878	1.42	6.62893	4.93098	8.56715	1.93821	5.69121	6.48421	11.5691	36.494
97	6.18406	4.33763	7.47362	1.31	6.19699	4.33219	7.92703	1.73004	0.209131	-0.125365	6.06673	32.064
98	6.30129	4.68933	7.64947	1.34	6.52275	4.88829	8.38138	1.85863	3.51455	4.24275	9.56812	38.7038
99	6.27198	4.33763	7.53224	1.26	6.14417	4.38059	7.81568	1.67152	-2.03789	0.990296	3.76307	32.6601
100	6.35991	4.68933	7.67878	1.31	6.34636	4.72575	8.0977	1.75133	-0.21296	0.776593	5.45551	33.6897
101	5.92028	4.2204	7.3857	1.48	5.85626	4.13451	7.7331	1.87684	-1.08135	-2.03511	4.70379	26.8136
102	6.03751	4.5721	7.56155	1.52	6.09497	4.54199	8.06604	1.97107	0.951603	-0.658484	6.67178	29.6757
103	5.9789	4.2204	7.41501	1.43	5.69392	3.99594	7.469	1.77509	-4.76648	-5.31845	0.728213	24.132
104	6.09613	4.5721	7.59086	1.48	6.13201	4.74379	8.08003	1.94802	0.58854	3.7552	6.4443	31.6233
105	5.30481	4.04455	6.97538	1.67	5.62225	4.11899	7.68802	2.06577	5.98411	1.8406	10.2165	23.6989
106	5.42204	4.39625	7.12192	1.72	5.79917	4.42101	7.93479	2.13561	6.95558	0.563213	11.4135	24.1634
107	5.36342	4.04455	6.97538	1.62	5.44305	3.95166	7.40042	1.95737	1.48471	-2.29667	6.09342	20.825
108	5.48066	4.39625	7.12192	1.67	5.6958	4.38311	7.75294	2.05714	3.92553	-0.29882	8.86018	23.1818
109	4.9238	3.92732	6.82884	1.89	5.3405	4.02198	7.57635	2.23585	8.46301	2.41038	10.9465	18.2992
110	5.01172	4.24971	6.97538	1.94	5.55674	4.39111	7.87795	2.32121	10.8748	3.32737	12.9394	19.6502
111	4.98242	3.92732	6.79953	1.83	5.20343	3.92655	7.34751	2.14408	4.43583	-0.0193901	8.059	17.1627
112	5.07034	4.24971	6.97538	1.89	5.50672	4.4443	7.77053	2.2638	8.60657	4.57892	11.3993	19.778
113	6.74091	4.9238	7.70809	0.96	8.25311	5.67696	9.0693	0.816192	22.4331	15.2963	17.6596	-14.98
114	6.85815	5.39273	7.88394	1.01	8.70525	6.44878	9.69992	0.994671	26.9329	19.5828	23.0339	-1.51769
115	6.79953	4.9238	7.70809	0.93	7.98329	5.40112	8.64275	0.659457	17.4095	9.69408	12.1257	-29.0907
116	6.94607	5.39273	7.94256	0.98	8.49721	6.2784	9.35954	0.862325	22.3311	16.4234	17.8403	-12.0077
117	7.29777	5.30481	8.35287	1.06	7.89835	5.4553	8.8558	0.957453	8.22954	2.83701	6.021	-9.67426
118	7.44431	5.80305	8.52872	1.11	8.31959	6.17439	9.44333	1.12374	11.7576	6.39912	10.7238	1.23766
119	7.35639	5.30481	8.38218	1.03	7.67627	5.26096	8.49583	0.819564	4.34828	-0.826599	1.35583	-20.4307
120	7.53224	5.80305	8.58734	1.07	8.17895	6.11907	9.19695	1.018	8.58591	5.44575	7.09892	-4.86007
121	7.44431	5.18757	8.64596	1.21	7.72073	5.35129	8.93959	1.21887	3.71305	3.15602	3.39622	0.732713
122	7.82532	5.74443	9.11489	1.27	8.19533	6.16147	9.60154	1.40621	4.72829	7.25982	5.33909	10.7255
123	7.59086	5.24619	8.73388	1.14	7.57166	5.28159	8.68146	1.1098	-0.252871	0.674756	-0.600188	-2.64918
124	8.00117	5.83236	9.20281	1.2	8.06873	6.13011	9.37475	1.30602	0.844343	5.10524	1.86826	8.83467
125	7.67878	5.59789	8.7925	1.11	7.41979	5.20709	8.41941	0.999624	-3.37284	-6.98122	-4.24322	-9.94374
126	8.0891	6.21336	9.26143	1.17	8.00672	6.20902	9.23804	1.23132	-1.01835	-0.0699596	-0.252582	5.24061
127	7.12192	5.07034	8.4408	1.32	7.42774	5.23511	8.81225	1.38452	4.29402	3.2496	4.40075	4.88753
128	7.47362	5.65651	8.85111	1.38	8.12701	6.42879	9.78755	1.66055	8.74252	13.653	10.5799	20.3296
129	7.29777	5.12896	8.52872	1.25	7.26463	5.14143	8.53454	1.26991	-0.454088	0.243199	0.0682209	1.59249
130	7.62016	5.68581	8.93904	1.31	7.98917	6.37826	9.54509	1.55592	4.84255	12.1785	6.77984	18.7723
131	7.35639	5.42204	8.58734	1.22	7.1942	5.20595	8.38608	1.19188	-2.20471	-3.98532	-2.34365	-2.30495
132	7.70809	6.00821	8.99765	1.28	7.62668	5.94422	8.98928	1.3626	-1.05615	-1.06503	-0.0930817	6.45306
133	6.79953	4.98242	8.20633	1.43	7.22181	5.26753	8.80634	1.58453	6.21045	5.72239	7.31158	10.8063
134	7.09261	5.53927	8.55803	1.48	7.66271	6.02017	9.42129	1.75858	8.03794	8.68165	10.0871	18.8227
135	6.97538	5.04103	8.32356	1.37	7.04186	5.14509	8.50513	1.46327	0.953	2.06421	2.18131	6.80802
136	7.26846	5.56858	8.67526	1.41	7.53612	5.98882	9.19449	1.65838	3.68237	7.54657	5.98519	17.6155
137	7.034	5.24619	8.38218	1.33	6.98266	5.22879	8.37234	1.38968	-0.729885	-0.331692	-0.117449	4.48704
138	7.35639	5.80305	8.73388	1.39	7.5724	6.23551	9.19488	1.62248	2.93637	7.45235	5.27825	16.725
139	6.44783	4.89449	8.03048	1.57	6.98218	5.24242	8.75343	1.77124	8.28733	7.10868	9.00253	12.818
140	6.71161	5.45135	8.32356	1.62	7.43151	6.00945	9.38013	1.94861	10.7263	10.2379	12.6936	20.2848
141	6.62368	4.98242	8.14771	1.52	6.70675	4.95699	8.31904	1.61229	1.25407	-0.510265	2.10272	6.07177
142	6.88746	5.50996	8.47011	1.56	7.32457	6.01165	9.18075	1.85618	6.34655	9.10512	8.39001	18.9856
143	6.71161	5.09965	8.17702	1.49	6.5296	4.83935	8.02174	1.49214	-2.71182	-5.1043	-1.89903	0.143539
144	6.97538	5.6272	8.49941	1.53	7.06598	5.75498	8.76986	1.70388	1.2989	2.27087	3.18194	11.3644
145	6.12544	4.83587	7.82532	1.72	6.67797	5.10706	8.61042	1.93246	9.02019	5.60779	10.0328	12.3522
146	6.3306	5.39273	8.0891	1.76	7.26209	6.10419	9.42513	2.16304	14.7141	13.193	16.5165	22.9
147	6.30129	4.89449	7.97186	1.67	6.45869	4.91751	8.25437	1.79568	2.49798	0.470233	3.54381	7.5256
148	6.53576	5.45135	8.23564	1.71	7.1046	6.02011	9.15525	2.05065	8.7036	10.4333	11.1662	19.9209
149	6.35991	4.95311	8.00117	1.64	6.2984	4.82862	7.98057	1.68218	-0.967146	-2.51322	-0.257448	2.57175
150	6.59437	5.48066	8.26495	1.68	6.79266	5.67235	8.66994	1.87728	3.00687	3.4977	4.90014	11.7431
151	6.00821	4.86518	7.85463	1.87	6.13201	4.74379	8.08003	1.94802	2.06057	-2.49512	2.86967	4.17242
152	6.18406	5.42204	8.0891	1.89	6.86217	5.99021	9.09842	2.23625	10.9655	10.4789	12.4776	18.3202
153	6.06682	4.86518	7.88394	1.83	6.07843	4.83708	7.95508	1.87665	0.191275	-0.577672	0.902302	2.54913
154	6.24267	5.39273	8.11841	1.86	6.68783	5.87736	8.80504	2.11721	7.13083	8.98664	8.4577	13.8284
155	5.68581	4.83587	7.76671	2.06	5.81375	4.58446	7.91745	2.1037	2.25006	-5.19902	1.94086	2.1212
156	5.86166	5.39273	7.94256	2.08	6.60569	5.93634	9.022	2.41631	12.6931	10.0804	13.5907	16.1689
157	5.74443	4.77726	7.76671	2.02	5.82195	4.78321	7.87866	2.05671	1.34945	0.124588	1.44146	1.81733
158	5.92028	5.2755	7.97186	2.05	6.39765	5.76596	8.68162	2.28397	8.06327	9.29701	8.90321	11.413
159	5.36342	4.66002	7.62016	2.27	5.59097	4.58811	7.88803	2.29706	4.24259	-1.54309	3.51526	1.19208
160	5.45135	5.07034	7.76671	2.33	6.30147	5.80098	8.879	2.57753	15.5947	14.41	14.3213	10.6235
161	5.39273	4.66002	7.59086	2.2	5.39697	4.44171	7.56723	2.17026	0.0786781	-4.68489	-0.311216	-1.35196
162	5.50996	5.07034	7.79601	2.27	6.13836	5.7073	8.60128	2.46292	11.4048	12.5625	10.3292	8.49864
163	7.23916	4.98242	8.23564	1	7.82625	4.94828	8.47394	0.647689	8.11002	-0.68503	2.89356	-35.2311
164	7.35639	5.45135	8.41149	1.05	8.40195	5.93104	9.2769	0.874946	14.213	8.79945	10.2884	-16.6718
165	7.44431	5.45135	8.47011	1.02	8.12932	5.6504	8.84643	0.717102	9.20179	3.6514	4.44293	-29.6958
166	7.44431	5.50996	8.61665	1.15	8.06965	5.74773	9.09473	1.02508	8.4002	4.31525	5.54834	-10.863
167	7.3857	5.04103	8.4408	1.07	7.33646	4.68089	8.02189	0.685427	-0.666631	-7.14415	-4.9629	-35.9414
168	7.53224	5.50996	8.64596	1.12	7.84476	5.54859	8.73084	0.886078	4.14916	0.701033	0.981795	-20.8859
169	7.034	4.63071	8.29426	1.26	7.28263	4.60344	8.32856	1.04593	3.53474	-0.588932	0.413606	-16.9897
170	7.3857	5.15827	8.73388	1.32	7.82182	5.52388	9.0806	1.25877	5.90501	7.08786	3.9698	-4.63832
171	7.18054	4.68933	8.35287	1.19	7.24871	4.73029	8.23102	0.982314	0.949339	0.873387	-1.45878	-17.4526
172	7.56155	5.21688	8.7925	1.24	7.66153	5.43499	8.8068	1.14527	1.3222	4.1809	0.162675	-7.63922
173	7.23916	5.01172	8.41149	1.16	7.02663	4.53594	7.87105	0.844425	-2.93582	-9.4934	-6.42498	-27.2047
174	7.62016	5.56858	8.85111	1.22	7.68377	5.65772	8.7876	1.10383	0.834685	1.60069	-0.717601	-9.52213
175	6.85815	4.60141	8.23564	1.37	7.12164	4.71257	8.38532	1.26368	3.84197	2.41583	1.81746	-7.76048
176	7.20985	5.12896	8.64596	1.43	7.6496	5.61383	9.12169	1.47209	6.09927	9.45355	5.50237	2.94352
177	7.034	4.66002	8.32356	1.3	6.95572	4.6141	8.10369	1.14796	-1.11282	-0.985482	-2.64164	-11.6951
178	7.35639	5.18757	8.73388	1.36	7.52861	5.59206	8.90273	1.37411	2.34116	7.79719	1.93322	1.03761
179	7.09261	4.9238	8.38218	1.27	6.73926	4.42934	7.75155	1.01229	-4.98203	-10.0422	-7.52347	-20.292
180	7.44431	5.45135	8.7925	1.33	7.23071	5.26827	8.437	1.20629	-2.86936	-3.35832	-4.04317	-9.30143
181	6.71161	4.5721	8.20633	1.49	6.68824	4.35668	8.06214	1.3739	-0.348207	-4.71149	-1.75708	-7.79178
182	7.00469	5.09965	8.55803	1.54	7.35661	5.49764	8.99435	1.63774	5.02407	7.80422	5.09838	6.34687
183	6.88746	4.63071	8.32356	1.42	6.70205	4.56503	8.03119	1.32913	-2.6919	-1.41856	-3.51265	-6.39907
184	7.18054	5.12896	8.64596	1.47	7.07556	5.20262	8.55213	1.47657	-1.46205	1.43616	-1.0852	0.447124
185	7.26846	5.33412	8.70457	1.45	7.00512	5.26714	8.40367	1.39855	-3.62305	-1.2556	-3.45682	-3.54854
186	6.41852	4.54279	8.05979	1.63	6.43738	4.3124	7.99356	1.55618	0.293716	-5.07147	-0.821773	-4.5288
187	6.6823	5.04103	8.35287	1.68	7.11417	5.46774	8.93752	1.82335	6.46299	8.46465	6.99936	8.53247
188	6.59437	4.60141	8.17702	1.58	6.33605	4.32419	7.80201	1.46596	-3.91729	-6.0245	-4.58615	-7.21774
189	6.85815	5.09965	8.49941	1.62	6.87244	5.23983	8.55013	1.6777	0.208342	2.7489	0.596738	3.56151
190	6.94607	5.21688	8.52872	1.59	6.65597	5.05507	8.198	1.54202	-4.17646	-3.10164	-3.87778	-3.01734
191	6.15475	4.48417	7.91325	1.78	6.23145	4.34483	7.98764	1.7562	1.24617	-3.10753	0.940135	-1.33732
192	6.35991	4.98242	8.17702	1.82	6.7229	5.18376	8.67309	1.9502	5.70751	4.04115	6.06666	7.15358
193	6.3306	4.54279	8.05979	1.73	6.07957	4.27033	7.72559	1.64602	-3.96525	-5.9977	-4.14643	-4.85428
194	6.56506	5.04103	8.32356	1.77	6.69459	5.32019	8.58339	1.8888	1.97297	5.53781	3.12155	6.71171
195	6.38921	4.5721	8.0891	1.7	5.98106	4.28691	7.53797	1.55691	-6.38819	-6.23756	-6.81324	-8.41714
196	6.62368	5.07034	8.35287	1.74	6.45847	5.10188	8.20383	1.74537	-2.49426	0.621991	-1.78428	0.308348
197	5.9789	4.45486	7.88394	1.92	5.78097	4.14455	7.59043	1.80945	-3.3104	-6.96575	-3.72293	-5.75764
198	6.18406	4.95311	8.11841	1.95	6.42688	5.24715	8.4913	2.06442	3.92661	5.93656	4.59326	5.86788
199	6.03751	4.45486	7.91325	1.88	5.63191	4.07484	7.33229	1.70039	-6.7181	-8.53046	-7.34152	-9.55389
200	6.24267	4.9238	8.14771	1.91	6.25816	5.14389	8.20576	1.9476	0.248048	4.4699	0.712366	1.96846
201	5.6272	4.39625	7.7374	2.11	5.53573	4.10986	7.52968	1.99395	-1.62549	-6.51443	-2.68463	-5.50007
202	5.80305	4.86518	7.91325	2.12	5.97944	4.8673	8.14854	2.1691	3.03962	0.0434675	2.97342	2.31614
203	5.68581	4.33763	7.76671	2.07	5.40913	4.0785	7.30288	1.89375	-4.86622	-5.97396	-5.97196	-8.51447
204	5.86166	4.77726	7.94256	2.09	5.88373	4.88868	7.96483	2.0811	0.376464	2.33226	0.280439	-0.425914
205	5.18757	4.60141	7.56155	2.37	5.86899	5.06271	8.2758	2.40681	13.1356	10.0253	9.44586	1.55311
206	5.24619	4.60141	7.56155	2.31	5.73959	5.02656	8.04509	2.3055	9.40485	9.23973	6.39474	-0.194709
207	8.11841	5.09965	9.20281	1.08	8.14814	5.22063	8.99823	0.850089	0.36625	2.37235	-2.22307	-21.2881
208	8.47011	5.77374	9.58382	1.12	8.56096	5.92534	9.57401	1.01305	1.07264	2.62561	-0.102404	-9.54926
209	8.26495	5.12896	9.29074	1.01	7.90435	4.94304	8.62054	0.716186	-4.36295	-3.62491	-7.21365	-29.0905
210	8.61665	5.80305	9.67175	1.05	8.41827	5.82032	9.33732	0.919054	-2.30226	0.297702	-3.45773	-12.471
211	8.35287	5.12896	9.32005	0.98	7.89646	5.06813	8.57186	0.675404	-5.46413	-1.18591	-8.02768	-31.0813
212	8.67526	5.80305	9.70106	1.02	8.26716	5.70093	9.08889	0.821735	-4.70427	-1.75975	-6.3103	-19.4378
213	7.88394	5.01172	9.08558	1.19	7.7681	4.95583	8.74947	0.981373	-1.46935	-1.11526	-3.69938	-17.5317
214	8.20633	5.68581	9.43728	1.24	8.20338	5.69889	9.35658	1.1532	-0.0359211	0.229914	-0.855088	-6.99993
215	8.05979	5.07034	9.1735	1.11	7.62822	4.85561	8.5167	0.888487	-5.35464	-4.235	-7.15977	-19.9561
216	8.41149	5.74443	9.55451	1.15	8.14494	5.73769	9.23741	1.09246	-3.16884	-0.117324	-3.31894	-5.00314
217	8.14771	5.09965	9.23212	1.07	7.62875	4.99509	8.47978	0.85103	-6.36945	-2.05034	-8.14918	-20.4645
218	8.47011	5.77374	9.58382	1.12	7.99664	5.62309	8.99289	0.996253	-5.58989	-2.60919	-6.16595	-11.0489
219	7.67878	4.95311	8.99765	1.32	7.61272	5.07454	8.81406	1.20134	-0.860325	2.45172	-2.04047	-8.98924
220	8.00117	5.59789	9.37866	1.38	7.93286	5.62105	9.26058	1.32772	-0.853729	0.413727	-1.25904	-3.78849
221	7.82532	4.98242	9.05627	1.22	7.47284	4.97432	8.58129	1.10846	-4.50442	-0.162391	-5.24474	-9.1429
222	8.14771	5.65651	9.43728	1.28	7.85476	5.6263	9.11399	1.25922	-3.59547	-0.534059	-3.42571	-1.62329
223	7.91325	5.01172	9.08558	1.18	7.34419	4.89328	8.36419	1.02001	-7.19121	-2.3633	-7.9399	-13.5589
224	8.23564	5.68581	9.46659	1.23	7.77667	5.63155	8.96739	1.19072	-5.573	-0.954477	-5.27325	-3.19309
225	7.41501	4.86518	8.90973	1.48	7.19898	4.75222	8.5183	1.31932	-2.91341	-2.32194	-4.3933	-10.8565
226	7.70809	5.50996	9.26143	1.54	7.78029	5.74456	9.32909	1.5488	0.936732	4.25758	0.73056	0.571222
227	7.53224	4.89449	8.88042	1.36	7.13773	4.78623	8.39521	1.25748	-5.23764	-2.21195	-5.46389	-7.53841
228	7.85463	5.53927	9.26143	1.42	7.62918	5.62516	9.08066	1.45148	-2.87031	1.55054	-1.9519	2.2167
229	7.64947	4.9238	8.96835	1.31	7.06805	4.80586	8.26036	1.19231	-7.60077	-2.39536	-7.89427	-8.98424
230	7.94256	5.56858	9.32005	1.37	7.44998	5.45783	8.79305	1.34307	-6.20171	-1.98889	-5.65441	-1.96557
231	7.06331	4.74795	8.73388	1.66	6.90318	4.63123	8.38705	1.48386	-2.26697	-2.45824	-3.97112	-10.6106
232	7.35639	5.36342	9.08558	1.73	7.33004	5.35991	8.98241	1.65237	-0.358134	-0.065541	-1.13553	-4.48749
233	7.20985	4.77726	8.73388	1.53	6.79419	4.58375	8.19737	1.40317	-5.7651	-4.05064	-6.14291	-8.28935
234	7.50293	5.39273	9.08558	1.59	7.31654	5.47542	8.9259	1.60937	-2.4843	1.53326	-1.75748	1.21802
235	7.32708	4.80657	8.7925	1.47	6.70486	4.56982	8.0351	1.33024	-8.49206	-4.92547	-8.61409	-9.50737
236	7.62016	5.45135	9.1442	1.53	7.07836	5.20741	8.55605	1.47768	-7.11008	-4.47482	-6.43196	-3.41952
237	6.71161	4.60141	8.58734	1.87	6.59054	4.48149	8.23229	1.64175	-1.80384	-2.60617	-4.13452	-12.2057
238	6.97538	5.21688	8.93904	1.95	7.15781	5.44986	9.0235	1.86568	2.6154	4.46581	0.944858	-4.32388
239	6.85815	4.63071	8.58734	1.72	6.49559	4.45797	8.0622	1.56661	-5.28651	-3.7304	-6.1153	-8.9183
240	7.15123	5.24619	8.93904	1.8	7.08252	5.4599	8.88082	1.7983	-0.960765	4.07361	-0.651278	-0.0946654
241	6.97538	4.68933	8.64596	1.66	6.50455	4.61183	8.03702	1.53247	-6.7499	-1.65274	-7.04296	-7.68228
242	7.26846	5.30481	8.99765	1.73	6.7938	5.1056	8.44046	1.64666	-6.53041	-3.75514	-6.19267	-4.81754
243	6.50645	4.54279	8.49941	1.99	6.59008	4.67268	8.3723	1.78222	1.28535	2.85916	-1.49553	-10.441
244	6.77022	5.12896	8.85111	2.08	7.01413	5.39656	8.96375	1.94962	3.60266	5.21745	1.27256	-6.26837
245	6.6823	4.5721	8.52872	1.84	6.50355	4.66354	8.21396	1.7104	-2.67487	2.00002	-3.69066	-7.0434
246	6.94607	5.15827	8.85111	1.91	6.88267	5.31072	8.74273	1.86006	-0.912722	2.95555	-1.22449	-2.61477
247	6.79953	4.60141	8.55803	1.76	6.3721	4.5777	7.99294	1.62084	-6.28621	-0.515096	-6.60304	-7.90673
248	7.06331	5.21688	8.90973	1.84	6.72033	5.17215	8.47863	1.7583	-4.85579	-0.857421	-4.83852	-4.44
249	6.3306	4.48417	8.4408	2.12	6.37619	4.49953	8.21463	1.83844	0.720129	0.342408	-2.67945	-13.281
250	6.56506	5.07034	8.76319	2.21	6.73846	5.11794	8.7199	1.98145	2.64114	0.938836	-0.493924	-10.3417
251	6.50645	4.51348	8.47011	1.95	6.36549	4.61983	8.16204	1.79655	-2.16648	2.35622	-3.6371	-7.86915
252	6.77022	5.09965	8.7925	2.03	6.63789	5.08484	8.54198	1.90408	-1.9546	-0.290404	-2.84927	-6.20281
253	6.59437	4.51348	8.47011	1.87	6.15821	4.40456	7.83527	1.67706	-6.61422	-2.41332	-7.49504	-10.3176
254	6.85815	5.09965	8.82181	1.95	6.62158	5.19555	8.48155	1.85997	-3.44951	1.88061	-3.85697	-4.61669
255	5.92028	4.33763	8.32356	2.4	6.09724	4.40731	8.10688	2.00964	2.98907	1.60632	-2.60328	-16.2652
256	6.15475	4.9238	8.64596	2.5	6.4904	5.07846	8.65524	2.16484	5.45361	3.14103	0.10738	-13.4066
257	6.09613	4.36694	8.29426	2.21	5.94051	4.27833	7.85061	1.9101	-2.55276	-2.0292	-5.34882	-13.5702
258	6.3306	4.95311	8.64596	2.3	6.48813	5.21314	8.6144	2.12627	2.48842	5.2499	-0.364992	-7.55349
259	6.18406	4.39625	8.29426	2.12	5.8231	4.21646	7.64918	1.82608	-5.83694	-4.08961	-7.77739	-13.8641
260	6.44783	4.98242	8.64596	2.21	6.44092	5.27112	8.51089	2.06997	-0.107158	5.79449	-1.56219	-6.33635
261	5.50996	4.2204	8.23564	2.73	5.83515	4.34385	8.02263	2.18748	5.90174	2.92518	-2.58645	-19.8726
262	5.71512	4.77726	8.55803	2.84	6.17214	4.91912	8.49265	2.32051	7.99669	2.96961	-0.763951	-18.292
263	5.65651	4.2204	8.17702	2.51	5.69246	4.23884	7.78594	2.09349	0.635605	0.436954	-4.78264	-16.5942
264	5.89097	4.77726	8.49941	2.62	6.09124	4.91958	8.34214	2.2509	3.39951	2.9791	-1.85042	-14.0877
265	5.77374	4.24971	8.17702	2.41	5.61155	4.23929	7.63543	2.02388	-2.80906	-0.245033	-6.62332	-16.0216
266	6.00821	4.80657	8.52872	2.51	6.12266	5.11179	8.3483	2.22564	1.90499	6.3501	-2.11545	-11.3291
267	5.01172	4.07386	8.0891	3.09	5.48038	4.1222	7.80912	2.32874	9.35122	1.1866	-3.46115	-24.6362
268	5.21688	4.60141	8.4408	3.22	5.94375	4.91319	8.4554	2.51165	13.933	6.77591	0.173046	-21.9983
269	5.21688	4.10317	8.05979	2.85	5.48653	4.27126	7.78003	2.2935	5.16879	4.09678	-3.47102	-19.5263
270	5.45135	4.63071	8.41149	2.97	5.89093	4.96159	8.34406	2.45313	8.06365	7.14515	-0.801614	-17.4029
271	5.36342	4.13247	8.11841	2.74	5.37192	4.21419	7.58252	2.21059	0.158509	1.9774	-6.60091	-19.3215
272	5.59789	4.71864	8.4408	2.85	5.68645	4.75111	8.0212	2.33475	1.58209	0.688066	-4.971	-18.0789
273	6.00821	4.80657	8.52872	2.51
274	5.01172	4.07386	8.0891	3.09
275	5.21688	4.60141	8.4408	3.22
276	5.21688	4.10317	8.05979	2.85
277	5.45135	4.63071	8.41149	2.97
278	5.36342	4.13247	8.11841	2.74
279	5.59789	4.71864	8.4408	2.85
280
281
282
283
284
285
286
287
288
289
290
291
292
293
294
295
296
297
298
299
300
301
302
303
304
305
306
307
308
309
310
311
312
313
314
315
316
317
318
319
320
321
322
323
324
325
326
327
328
329
330
331
332
333
334
335
336
337
338
339
340
341
342
343
344
345
346
347
348
