# Supplementary material for: Datasets for residential GSHP analysis by climate in the United States
Source: Data Brief. 2020 Nov 14;33:106523. doi: 10.1016/j.dib.2020.106523 (PMC7708925; doi:10.1016/j.dib.2020.106523)
Supplement: Supplementary file 1 [file mmc1.zip › WaterAir_PE_Cooling 036 - Combined.xls]

## Sheet: CATALOG DATA
TABLE 1: GENERAL HEAT PUMP COOLING CATALOG DATA
Load Side Entering Air Dry Bulb Temp	Load Side Entering Air Wet Bulb Temp	Load Side Air Flow Rate	Q total	Qsensible	Source Side Entering Water Temperature	Source Side Mass Flow Rate	Heat Rejection	Power Input
(oF)	(oF)	(CFM)	(BTU/hr)	(BTU/hr)	(oF)	(GPM)	(BTU/hr)	(W)	(IP)
(C)	(C)	(m^3/s)	(KW)	(KW)	(C)	(m^3/s)	(KW)	(KW)	(SI)
75	63	1188	39200	30100	50	4.5	45900	2080
80	67	1211	41900	31000	50	4.5	48800	2100
85	71	1182	44800	31900	50	4.5	51800	2140
75	63	1181	39900	30400	50	6	46400	2000
80	67	1227	42800	31300	50	6	49400	2020
85	71	1279	45700	32300	50	6	52400	2040
75	63	1268	40700	30700	50	9	46900	1920
80	67	1224	43600	31700	50	9	50000	1930
85	71	1260	46600	32700	50	9	53100	1950
75	63	1280	37400	29300	60	4.5	44700	2270
80	67	1209	40100	30300	60	4.5	47500	2300
85	71	1280	42800	31100	60	4.5	50400	2330
75	63	1249	38100	29600	60	6	45200	2190
80	67	1273	40900	30600	60	6	48100	2210
85	71	1285	43700	31500	60	6	51000	2240
75	63	1232	38900	29900	60	9	45700	2110
80	67	1239	41700	30900	60	9	48600	2130
85	71	1192	44600	31800	60	9	51700	2150
75	63	1217	35600	27800	70	4.5	43500	2480
80	67	1208	38100	29600	70	4.5	46200	2500
85	71	1206	40700	30500	70	4.5	48900	2530
75	63	1283	36300	28100	70	6	44000	2400
80	67	1195	38900	29900	70	6	46700	2420
85	71	1266	41600	30800	70	6	49500	2440
75	63	1262	37000	28400	70	9	44400	2320
80	67	1164	39600	30200	70	9	47200	2340
85	71	1210	42500	31200	70	9	50100	2350
75	63	1171	33600	27100	80	4.5	42200	2700
80	67	1190	36200	28700	80	4.5	44900	2730
85	71	1217	38700	29700	80	4.5	47500	2760
75	63	1168	34300	27400	80	6	42600	2620
80	67	1278	36800	29100	80	6	45300	2640
85	71	1173	39400	30100	80	6	48000	2660
75	63	1173	35000	27500	80	9	43100	2550
80	67	1253	37600	29300	80	9	45900	2560
85	71	1207	40300	30400	80	9	48600	2570
75	63	1167	32700	26700	85	4.5	41700	2820
80	67	1191	35100	28400	85	4.5	44200	2850
85	71	1165	37500	29400	85	4.5	46800	2880
75	63	1243	33300	27000	85	6	42000	2740
80	67	1184	35800	28100	85	6	44600	2760
85	71	1249	38400	29700	85	6	47300	2780
75	63	1273	34000	27100	85	9	42500	2670
80	67	1242	36500	29000	85	9	45100	2680
85	71	1213	39200	29900	85	9	47900	2700
75	63	1237	31800	26200	90	4.5	41100	2950
80	67	1168	34100	27200	90	4.5	43600	2980
85	71	1205	36500	29000	90	4.5	46100	3010
75	63	1199	32400	26600	90	6	41400	2870
80	67	1261	34800	28200	90	6	44000	2890
85	71	1242	37300	29300	90	6	46700	2910
75	63	1209	32900	26800	90	9	41800	2790
80	67	1261	35500	27700	90	9	44500	2810
85	71	1167	38100	29500	90	9	47200	2820
75	63	1238	29900	25300	100	4.5	40100	3220
80	67	1174	32100	26500	100	4.5	42400	3250
85	71	1277	34400	27400	100	4.5	44900	3290
75	63	1275	30500	25600	100	6	40400	3140
80	67	1242	32700	26800	100	6	42700	3160
85	71	1285	35100	27800	100	6	45200	3190
75	63	1221	31000	25700	100	9	40700	3070
80	67	1197	33300	27000	100	9	43100	3080
85	71	1233	35800	28800	100	9	45700	3100
75	63	1232	28000	24500	110	4.5	39100	3520
80	67	1179	30000	25700	110	4.5	41300	3560
85	71	1183	32300	26500	110	4.5	43700	3600
75	63	1230	28500	24700	110	6	39400	3440
80	67	1175	30700	25800	110	6	41700	3470
85	71	1176	32900	26800	110	6	44100	3490
75	63	1271	29000	24900	110	9	39600	3370
80	67	1210	31200	26100	110	9	41900	3380
85	71	1218	33500	27000	110	9	44400	3410
80	67	1279	30300	21800	30	7	34700	1270
80	67	1297	30800	21700	30	9	35000	1230
80	67	1191	33300	24200	40	7	38000	1370
80	67	1277	33800	24100	40	9	38300	1330
80	67	1192	35900	26200	50	5	41200	1550
80	67	1250	36000	26300	50	7	41100	1490
80	67	1252	36500	26300	50	9	41500	1460
80	67	1188	35700	26800	60	5	41400	1670
80	67	1288	35800	26800	60	7	41200	1610
80	67	1268	36200	26900	60	9	41600	1580
80	67	1208	36200	27800	70	5	42400	1830
80	67	1201	36300	27800	70	7	42300	1770
80	67	1255	36700	27900	70	9	42600	1730
80	67	1300	35300	27700	80	5	42100	2010
80	67	1258	35400	27700	80	7	42000	1930
80	67	1189	35800	27800	80	9	42300	1900
80	67	1270	33100	26800	90	5	40600	2190
80	67	1279	33300	26800	90	7	40500	2110
80	67	1277	33600	27000	90	9	40700	2080
80	67	1305	32300	26600	100	5	40300	2340
80	67	1287	32700	26700	100	7	40500	2290
80	67	1190	39100	24700	110	9	37800	2570
80	67	1238	39400	24800	110	5	38000	2510
80	67	1219	27200	24400	120	7	36900	2840
80	67	1207	27600	24400	120	9	37000	2780
80	67	1045	32500	22700	30	7	36900	1280
80	67	1308	33000	24800	30	7	37600	1350
80	67	1107	32700	22700	30	9	36900	1250
80	67	1298	33500	24800	30	9	37900	1310
80	67	1104	35500	24900	40	7	40500	1440
80	67	1268	36200	27200	40	7	41400	1510
80	67	1119	35800	24900	40	9	40600	1400
80	67	1304	36600	27200	40	9	41600	1470
80	67	1118	36600	24600	50	5	42400	1680
80	67	1292	38600	27400	50	5	44600	1770
80	67	1128	37400	24900	50	7	42800	1580
80	67	1243	39300	27700	50	7	45000	1660
80	67	1103	37800	26600	50	9	43000	1540
80	67	1283	39800	29500	50	9	45300	1620
80	67	1146	36300	25100	60	5	42500	1830
80	67	1256	38000	28000	60	5	44500	1910
80	67	1077	37100	25400	60	7	43000	1740
80	67	1294	38900	28200	60	7	45000	1810
80	67	1118	37500	26800	60	9	43300	1700
80	67	1303	39300	29700	60	9	45400	1770
80	67	1102	35900	25700	70	5	42600	1980
80	67	1340	37500	28600	70	5	44500	2060
80	67	1057	36800	26000	70	7	43300	1900
80	67	1301	38400	28800	70	7	45100	1960
80	67	1121	37200	27000	70	9	43500	1850
80	67	1357	38900	29900	70	9	45400	1930
80	67	1089	34100	24200	80	5	41500	2150
80	67	1310	35500	26900	80	5	43000	2210
80	67	1102	35100	24500	80	7	42100	2070
80	67	1270	36500	27100	80	7	43800	2130
80	67	1091	35400	25100	80	9	42400	2030
80	67	1302	36900	27800	80	9	44000	2090
80	67	1115	32400	22600	90	5	40300	2310
80	67	1286	33500	25200	90	5	41600	2370
80	67	1056	33300	22900	90	7	41000	2250
80	67	1361	34600	25400	90	7	42400	2310
80	67	1083	33700	23100	90	9	41300	2210
80	67	1359	35000	25600	90	9	42700	2260
80	67	1045	31900	23600	100	7	40700	2560
80	67	1315	33000	26200	100	7	41800	2600
80	67	1094	32300	23600	100	9	40900	2520
80	67	1261	33300	26100	100	9	42000	2560
80	67	1091	30500	24400	110	7	40300	2880
80	67	1249	31300	27100	110	7	41300	2900
80	67	1118	30800	24000	110	9	40500	2830
80	67	1292	31700	26500	110	9	41400	2860
80	67	1098	28800	23800	120	7	39600	3180
80	67	1282	29300	25800	120	7	40400	3260
80	67	1068	29000	23800	120	9	39500	3080
80	67	1290	29600	25800	120	9	40500	3180
80	67	990	34100	21800	30	7	39500	1580
80	67	1196	34700	23900	30	7	40300	1660
80	67	984	34300	21800	30	9	39500	1530
80	67	1260	35100	23900	30	9	40600	1610
80	67	978	36200	24000	40	7	42100	1730
80	67	1217	36900	26100	40	7	43100	1810
80	67	1050	36500	24000	40	9	42200	1680
80	67	1154	37300	26100	40	9	43300	1750
80	67	990	36300	23700	50	5	43100	1970
80	67	1239	38200	26300	50	5	45300	2080
80	67	996	37100	24000	50	7	43500	1860
80	67	1146	39000	26600	50	7	45700	1950
80	67	1001	37500	25600	50	9	43700	1810
80	67	1222	39500	28400	50	9	46000	1900
80	67	997	35800	24100	60	5	43100	2140
80	67	1213	37500	26800	60	5	45200	2240
80	67	993	36600	24400	60	7	43600	2040
80	67	1188	38400	27000	60	7	45600	2120
80	67	1044	37000	25700	60	9	43800	1990
80	67	1244	38800	28500	60	9	45900	2080
80	67	1043	35200	24500	70	5	43100	2320
80	67	1199	36800	27200	70	5	45000	2400
80	67	1041	36100	24800	70	7	43700	2220
80	67	1149	37700	27400	70	7	45500	2290
80	67	1030	36500	25700	70	9	43900	2160
80	67	1160	38100	28500	70	9	45800	2250
80	67	1000	33700	24300	80	5	42300	2530
80	67	1209	35100	27100	80	5	43900	2600
80	67	1016	34600	24600	80	7	43000	2440
80	67	1159	36000	27300	80	7	44600	2510
80	67	952	35000	25300	80	9	43200	2390
80	67	1175	36500	28000	80	9	44800	2460
80	67	1016	32200	24200	90	5	41500	2740
80	67	1167	33300	26900	90	5	42900	2810
80	67	1004	33200	24600	90	7	42200	2660
80	67	1220	34400	27200	90	7	43700	2730
80	67	1011	33500	24800	90	9	42500	2620
80	67	1165	34800	27400	90	9	43900	2670
80	67	978	31200	24000	100	7	41300	2950
80	67	1196	32300	26700	100	7	42500	3000
80	67	1001	31600	24000	100	9	41500	2900
80	67	1209	32600	26500	100	9	42700	2950
80	67	998	29400	23500	110	7	40400	3250
80	67	1188	30200	26100	110	7	41300	3270
80	67	1026	29700	23200	110	9	40500	3190
80	67	1232	30500	25600	110	9	41500	3220
80	67	1010	27300	22600	120	7	39500	3570
80	67	1181	27800	24500	120	7	40300	3670
80	67	997	27500	22600	120	9	39300	3460
80	67	1169	28100	24500	120	9	40300	3570
80	67	881	39900	24200	30	4.5	45500	1630
80	67	1181	41500	27400	30	4.5	47300	1700
80	67	865	40100	24300	30	6.8	45500	1580
80	67	1088	41700	27500	30	6.8	47300	1650
80	67	845	40000	24300	30	9	45300	1560
80	67	1081	41700	27500	30	9	47300	1630
80	67	873	39200	24000	40	4.5	45200	1760
80	67	1083	40800	27200	40	4.5	47100	1830
80	67	841	39700	24200	40	6.8	45400	1670
80	67	1163	41400	27400	40	6.8	47300	1740
80	67	895	39900	24300	40	9	45500	1630
80	67	1155	41600	27400	40	9	47400	1700
80	67	876	38000	23600	50	4.5	44600	1940
80	67	1069	39500	26700	50	4.5	46400	2020
80	67	842	38800	23900	50	6.8	45000	1810
80	67	1146	40400	27000	50	6.8	46800	1880
80	67	861	39200	24000	50	9	45200	1750
80	67	1120	40800	27200	50	9	47100	1830
80	67	864	36100	22900	60	4.5	43500	2160
80	67	1077	37600	25900	60	4.5	45300	2250
80	67	889	37500	23500	60	6.8	44300	2000
80	67	1129	39100	26500	60	6.8	46200	2090
80	67	844	38000	23600	60	9	44600	1930
80	67	1176	39600	26700	60	9	46500	2010
80	67	847	34600	22500	70	4.5	42900	2420
80	67	1140	36000	25500	70	4.5	44600	2520
80	67	844	35800	22900	70	6.8	43500	2240
80	67	1073	37300	25900	70	6.8	45300	2340
80	67	834	36400	23100	70	9	43800	2160
80	67	1173	37900	26100	70	9	45600	2250
80	67	858	32500	21800	80	4.5	41800	2720
80	67	1160	33800	24700	80	4.5	43500	2840
80	67	834	33900	22300	80	6.8	42500	2520
80	67	1094	35300	25200	80	6.8	44300	2630
80	67	842	34500	22500	80	9	42800	2430
80	67	1155	35900	25500	80	9	44500	2530
80	67	864	31500	21500	85	4.5	41300	2860
80	67	1095	32800	24400	85	4.5	43100	3010
80	67	857	32800	21900	85	6.8	42000	2680
80	67	1180	34100	24800	85	6.8	43700	2800
80	67	883	33400	22100	85	9	42200	2580
80	67	1133	34700	25000	85	9	43900	2690
80	67	851	30500	21200	90	4.5	40900	3060
80	67	1116	31800	24000	90	4.5	42700	3190
80	67	827	31700	21600	90	6.8	41400	2840
80	67	1154	33000	24400	90	6.8	43100	2960
80	67	882	32200	21700	90	9	41600	2740
80	67	1122	33500	24500	90	9	43200	2850
80	67	863	28300	20500	100	4.5	40000	3430
80	67	1173	29500	23100	100	4.5	41700	3580
80	67	828	29500	20800	100	6.8	40400	3200
80	67	1096	30700	23500	100	6.8	42100	3330
80	67	852	30100	21000	100	9	40700	3090
80	67	1076	31300	23700	100	9	42300	3210
80	67	847	26200	19800	110	4.5	39300	3840
80	67	1143	27300	22400	110	4.5	41000	4000
80	67	821	27200	20000	110	6.8	39500	3590
80	67	1175	28400	22600	110	6.8	41200	3740
80	67	895	27600	20000	110	9	39400	3470
80	67	1094	28800	22700	110	9	41100	3610
80	67	857	24100	19000	120	4.5	38700	4270
80	67	1092	25100	21400	120	4.5	40300	4450
80	67	866	25100	19200	120	6.8	38800	4010
80	67	1170	26100	21800	120	6.8	40300	4170
80	67	850	25400	19200	120	9	38600	3880
80	67	1158	26500	21800	120	9	40300	4040
80.6	60	1950	50217	54312	110	18	71200.8	5638.28
85	60	1950	50217	50217	110	18	71200.8	5638.28
90	60	1950	50217	50217	110	18	71200.8	5638.28
95	60	1950	50217	50217	110	18	71200.8	5638.28
70	65	1950	53580	34908.6	110	18	75160.8	5690.44
75	65	1950	53580	41697.6	110	18	75160.8	5690.44
80	65	1950	53580	48442.8	110	18	75160.8	5690.44
80.6	65	1950	53580	49275	110	18	75160.8	5690.44
85	65	1950	53580	55231.8	110	18	75160.8	5690.44
90	65	1950	53580	53580	110	18	75160.8	5690.44
95	65	1950	53580	53580	110	18	75160.8	5690.44
70	66.2	1950	55632	30353.4	110	18	77616	5729.56
75	66.2	1950	55632	38018.4	110	18	77616	5729.56
80	66.2	1950	55632	45683.4	110	18	77616	5729.56
80.6	66.2	1950	55632	46559.4	110	18	77616	5729.56
85	66.2	1950	55632	53304.6	110	18	77616	5729.56
90	66.2	1950	55632	55632	110	18	77616	5729.56
95	66.2	1950	55632	55632	110	18	77616	5729.56
70	67	1950	57000	27331.2	110	18	79200	5749.12
75	67	1950	57000	35565.6	110	18	79200	5749.12
80	67	1950	57000	43800	110	18	79200	5749.12
80.6	67	1950	57000	44807.4	110	18	79200	5749.12
85	67	1950	57000	52034.4	110	18	79200	5749.12
90	67	1950	57000	58823.4	110	18	79200	5749.12
95	67	1950	57000	59217.6	110	18	79200	5749.12
75	70	1950	57684	30528.6	110	18	79992	5762.16
80	70	1950	57684	35916	110	18	79992	5762.16
80.6	70	1950	57684	36573	110	18	79992	5762.16
85	70	1950	57684	41347.2	110	18	79992	5762.16
90	70	1950	57684	46734.6	110	18	79992	5762.16
95	70	1950	57684	55056.6	110	18	79992	5762.16
80	75	1950	58368	27900.6	110	18	80704.8	5781.72
80.6	75	1950	58368	28820.4	110	18	80704.8	5781.72
85	75	1950	58368	35784.6	110	18	80704.8	5781.72
90	75	1950	58368	43055.4	110	18	80704.8	5781.72
95	75	1950	58368	50764.2	110	18	80704.8	5781.72
70	60	2400	51890.9	44415.3	110	18	73628.1	5572.46
75	60	2400	51890.9	50255.7	110	18	73628.1	5572.46
80	60	2400	51890.9	56143.2	110	18	73628.1	5572.46
80.6	60	2400	51890.9	58404	110	18	73628.1	5572.46
85	60	2400	51890.9	51890.9	110	18	73628.1	5572.46
90	60	2400	51890.9	51890.9	110	18	73628.1	5572.46
95	60	2400	51890.9	51890.9	110	18	73628.1	5572.46
70	65	2400	55366	37538.7	110	18	77723.1	5626.46
75	65	2400	55366	44839.2	110	18	77723.1	5626.46
80	65	2400	55366	52092.6	110	18	77723.1	5626.46
80.6	65	2400	55366	52987.5	110	18	77723.1	5626.46
85	65	2400	55366	59393.1	110	18	77723.1	5626.46
90	65	2400	55366	55366	110	18	77723.1	5626.46
95	65	2400	55366	55366	110	18	77723.1	5626.46
70	66.2	2400	57486.4	32640.3	110	18	80262	5666.96
75	66.2	2400	57486.4	40882.8	110	18	80262	5666.96
80	66.2	2400	57486.4	49125.3	110	18	80262	5666.96
80.6	66.2	2400	57486.4	50067.3	110	18	80262	5666.96
85	66.2	2400	57486.4	57320.7	110	18	80262	5666.96
90	66.2	2400	57486.4	57486.4	110	18	80262	5666.96
95	66.2	2400	57486.4	57486.4	110	18	80262	5666.96
70	67	2400	58900	29390.4	110	18	81900	5687.21
75	67	2400	58900	38245.2	110	18	81900	5687.21
80	67	2400	58900	47100	110	18	81900	5687.21
80.6	67	2400	58900	48183.3	110	18	81900	5687.21
85	67	2400	58900	55954.8	110	18	81900	5687.21
90	67	2400	58900	63255.3	110	18	81900	5687.21
95	67	2400	58900	63679.2	110	18	81900	5687.21
75	70	2400	59606.8	32828.7	110	18	82719	5700.71
80	70	2400	59606.8	38622	110	18	82719	5700.71
80.6	70	2400	59606.8	39328.5	110	18	82719	5700.71
85	70	2400	59606.8	44462.4	110	18	82719	5700.71
90	70	2400	59606.8	50255.7	110	18	82719	5700.71
95	70	2400	59606.8	59204.7	110	18	82719	5700.71
80	75	2400	60313.6	30002.7	110	18	83456.1	5720.96
80.6	75	2400	60313.6	30991.8	110	18	83456.1	5720.96
85	75	2400	60313.6	38480.7	110	18	83456.1	5720.96
90	75	2400	60313.6	46299.3	110	18	83456.1	5720.96
95	75	2400	60313.6	54588.9	110	18	83456.1	5720.96
70	60	800	19734.4	15842.4	110	6	26970	1937.83
75	60	800	19734.4	17925.6	110	6	26970	1937.83
80	60	800	19734.4	20025.6	110	6	26970	1937.83
80.6	60	800	19734.4	20832	110	6	26970	1937.83
85	60	800	19734.4	19734.4	110	6	26970	1937.83
90	60	800	19734.4	19734.4	110	6	26970	1937.83
95	60	800	19734.4	19734.4	110	6	26970	1937.83
70	65	800	21056	13389.6	110	6	28470	1955.75
75	65	800	21056	15993.6	110	6	28470	1955.75
80	65	800	21056	18580.8	110	6	28470	1955.75
80.6	65	800	21056	18900	110	6	28470	1955.75
85	65	800	21056	21184.8	110	6	28470	1955.75
90	65	800	21056	21056	110	6	28470	1955.75
95	65	800	21056	21056	110	6	28470	1955.75
70	66.2	800	21862.4	11642.4	110	6	29400	1969.19
75	66.2	800	21862.4	14582.4	110	6	29400	1969.19
80	66.2	800	21862.4	17522.4	110	6	29400	1969.19
80.6	66.2	800	21862.4	17858.4	110	6	29400	1969.19
85	66.2	800	21862.4	20445.6	110	6	29400	1969.19
90	66.2	800	21862.4	21862.4	110	6	29400	1969.19
95	66.2	800	21862.4	21862.4	110	6	29400	1969.19
70	67	800	22400	10483.2	110	6	30000	1975.91
75	67	800	22400	13641.6	110	6	30000	1975.91
80	67	800	22400	16800	110	6	30000	1975.91
80.6	67	800	22400	17186.4	110	6	30000	1975.91
85	67	800	22400	19958.4	110	6	30000	1975.91
90	67	800	22400	22562.4	110	6	30000	1975.91
95	67	800	22400	22713.6	110	6	30000	1975.91
75	70	800	22668.8	11709.6	110	6	30300	1980.39
80	70	800	22668.8	13776	110	6	30300	1980.39
80.6	70	800	22668.8	14028	110	6	30300	1980.39
85	70	800	22668.8	15859.2	110	6	30300	1980.39
90	70	800	22668.8	17925.6	110	6	30300	1980.39
95	70	800	22668.8	21117.6	110	6	30300	1980.39
80	75	800	22937.6	10701.6	110	6	30570	1987.11
80.6	75	800	22937.6	11054.4	110	6	30570	1987.11
85	75	800	22937.6	13725.6	110	6	30570	1987.11
90	75	800	22937.6	16514.4	110	6	30570	1987.11
95	75	800	22937.6	19471.2	110	6	30570	1987.11

## Sheet: INPUT
TABLE 2: UNSORTED COOLING CATALOG DATA (SI UNIT)													TABLE 3: SORTED COOLING CATALOG DATA (SI UNIT)
VARIABLE	TLIDB	TLIWB	VL	QLWET	QLSEN	QLLAT	TSI	VS	HR	ER	Cooling Coil Exit Air Relative Humidity (CHECK)		VARIABLE	TLIDB	TLIWB	VL	QLWET	QLSEN	QLLAT	TSI	VS	HR	ER	Cooling Coil Exit Air Relative Humidity (CHECK)
VARIABLE DEFINITION	Load Side Entering Air Dry Bulb Temp	Load Side Entering Air Wet Bulb Temp	Load Side Air Flow Rate	Q total	Qsensible	Qlatent	Source Side Entering Water Temperature	Source Side Mass Flow Rate	Heat Rejection	Power Input			VARIABLE DEFINITION	Load Side Entering Air Dry Bulb Temp	Load Side Entering Air Wet Bulb Temp	Load Side Air Flow Rate	Q total	Qsensible	Qlatent	Source Side Entering Water Temperature	Source Side Mass Flow Rate	Heat Rejection	Power Input
UNITS	(C)	(C)	(m^3/s)	(KW)	(KW)	(KW)	(C)	(m^3/s)	(KW)	(KW)			UNITS	(C)	(C)	(m^3/s)	(KW)	(KW)	(KW)	(C)	(m^3/s)	(KW)	(KW)
1	23.8889	17.2222	0.558786	11.4889	8.82181	2.66706	10	0.000283905	13.4525	2.08	0.99766		1	23.8889	17.2222	0.558786	11.4889	8.82181	2.66706	10	0.000283905	13.4525	2.08	0.99766	1.96366
2	26.6667	19.4444	0.592766	12.2802	9.08558	3.19461	10	0.000283905	14.3025	2.1	0.95444		2	26.6667	19.4444	0.592766	12.2802	9.08558	3.19461	10	0.000283905	14.3025	2.1	0.95444	2.02227
3	29.4444	21.6667	0.600789	13.1301	9.34935	3.78077	10	0.000283905	15.1817	2.14	0.943402		3	29.4444	21.6667	0.600789	13.1301	9.34935	3.78077	10	0.000283905	15.1817	2.14	0.943402	2.05158
4	23.8889	17.2222	0.562089	11.694	8.90973	2.78429	10	0.00037854	13.5991	2	0.993869		4	23.8889	17.2222	0.562089	11.694	8.90973	2.78429	10	0.00037854	13.5991	2	0.993869	1.90504
5	26.6667	19.4444	0.568697	12.544	9.1735	3.37046	10	0.00037854	14.4783	2.02	0.978812		5	26.6667	19.4444	0.568697	12.544	9.1735	3.37046	10	0.00037854	14.4783	2.02	0.978812	1.93435
6	29.4444	21.6667	0.603621	13.3939	9.46659	3.92731	10	0.00037854	15.3576	2.04	0.943617		6	29.4444	21.6667	0.603621	13.3939	9.46659	3.92731	10	0.00037854	15.3576	2.04	0.943617	1.96366
7	23.8889	17.2222	0.565865	11.9285	8.99765	2.93083	10	0.00056781	13.7456	1.92	0.987414		7	23.8889	17.2222	0.565865	11.9285	8.99765	2.93083	10	0.00056781	13.7456	1.92	0.987414	1.81712
8	26.6667	19.4444	0.581911	12.7784	9.29074	3.48769	10	0.00056781	14.6542	1.93	0.967774		8	26.6667	19.4444	0.581911	12.7784	9.29074	3.48769	10	0.00056781	14.6542	1.93	0.967774	1.87573
9	29.4444	21.6667	0.569169	13.6577	9.58382	4.07386	10	0.00056781	15.5627	1.95	0.984631		9	29.4444	21.6667	0.569169	13.6577	9.58382	4.07386	10	0.00056781	15.5627	1.95	0.984631	1.90504
10	23.8889	17.2222	0.588046	10.9613	8.58734	2.37397	15.5556	0.000283905	13.1008	2.27	0.962072		10	23.8889	17.2222	0.588046	10.9613	8.58734	2.37397	15.5556	0.000283905	13.1008	2.27	0.962072	2.13951
11	26.6667	19.4444	0.573416	11.7526	8.88042	2.87222	15.5556	0.000283905	13.9215	2.3	0.975288		11	26.6667	19.4444	0.573416	11.7526	8.88042	2.87222	15.5556	0.000283905	13.9215	2.3	0.975288	2.16882
12	29.4444	21.6667	0.59371	12.544	9.11489	3.42907	15.5556	0.000283905	14.7714	2.33	0.947		12	29.4444	21.6667	0.59371	12.544	9.11489	3.42907	15.5556	0.000283905	14.7714	2.33	0.947	2.22743
13	23.8889	17.2222	0.549819	11.1665	8.67526	2.49121	15.5556	0.00037854	13.2474	2.19	1.00695		13	26.6667	19.4444	0.55973	11.9871	8.96835	3.01876	15.5556	0.00037854	14.0973	2.21	0.991154	2.1102
14	26.6667	19.4444	0.55973	11.9871	8.96835	3.01876	15.5556	0.00037854	14.0973	2.21	0.991154		14	29.4444	21.6667	0.579551	12.8077	9.23212	3.57562	15.5556	0.00037854	14.9472	2.24	0.965563	2.13951
15	29.4444	21.6667	0.579551	12.8077	9.23212	3.57562	15.5556	0.00037854	14.9472	2.24	0.965563		15	23.8889	17.2222	0.591822	11.4009	8.76319	2.63775	15.5556	0.00056781	13.3939	2.11	0.956898	1.99297
16	23.8889	17.2222	0.591822	11.4009	8.76319	2.63775	15.5556	0.00056781	13.3939	2.11	0.956898		16	26.6667	19.4444	0.558314	12.2216	9.05627	3.1653	15.5556	0.00056781	14.2438	2.13	0.992468	2.02227
17	26.6667	19.4444	0.558314	12.2216	9.05627	3.1653	15.5556	0.00056781	14.2438	2.13	0.992468		17	29.4444	21.6667	0.576248	13.0715	9.32005	3.75147	15.5556	0.00056781	15.1524	2.15	0.968562	2.08089
18	29.4444	21.6667	0.576248	13.0715	9.32005	3.75147	15.5556	0.00056781	15.1524	2.15	0.968562		18	23.8889	17.2222	0.598901	10.4338	8.14771	2.28605	21.1111	0.000283905	12.7491	2.48	0.918428	2.31536
19	23.8889	17.2222	0.598901	10.4338	8.14771	2.28605	21.1111	0.000283905	12.7491	2.48	0.918428		19	26.6667	19.4444	0.585215	11.1665	8.67526	2.49121	21.1111	0.000283905	13.5404	2.5	0.9647	2.37397
20	26.6667	19.4444	0.585215	11.1665	8.67526	2.49121	21.1111	0.000283905	13.5404	2.5	0.9647		20	29.4444	21.6667	0.564449	11.9285	8.93904	2.98945	21.1111	0.000283905	14.3318	2.53	0.985124	2.40328
21	29.4444	21.6667	0.564449	11.9285	8.93904	2.98945	21.1111	0.000283905	14.3318	2.53	0.985124		21	23.8889	17.2222	0.604093	10.6389	8.23564	2.40328	21.1111	0.00037854	12.8957	2.4	0.914084	2.25674
22	23.8889	17.2222	0.604093	10.6389	8.23564	2.40328	21.1111	0.00037854	12.8957	2.4	0.914084		22	26.6667	19.4444	0.562561	11.4009	8.76319	2.63775	21.1111	0.00037854	13.687	2.42	0.990698	2.28605
23	26.6667	19.4444	0.562561	11.4009	8.76319	2.63775	21.1111	0.00037854	13.687	2.42	0.990698		23	29.4444	21.6667	0.590878	12.1923	9.02696	3.1653	21.1111	0.00037854	14.5076	2.44	0.954544	2.31536
24	29.4444	21.6667	0.590878	12.1923	9.02696	3.1653	21.1111	0.00037854	14.5076	2.44	0.954544		24	23.8889	17.2222	0.549819	10.8441	8.32356	2.52052	21.1111	0.00056781	13.0129	2.32	0.96968	2.16882
25	23.8889	17.2222	0.549819	10.8441	8.32356	2.52052	21.1111	0.00056781	13.0129	2.32	0.96968		25	26.6667	19.4444	0.604093	11.6061	8.85111	2.75498	21.1111	0.00056781	13.8335	2.34	0.946193	2.22743
26	26.6667	19.4444	0.604093	11.6061	8.85111	2.75498	21.1111	0.00056781	13.8335	2.34	0.946193		26	29.4444	21.6667	0.583799	12.456	9.1442	3.31184	21.1111	0.00056781	14.6835	2.35	0.965648	2.22743
27	29.4444	21.6667	0.583799	12.456	9.1442	3.31184	21.1111	0.00056781	14.6835	2.35	0.965648		27	23.8889	17.2222	0.586159	9.8476	7.94256	1.90504	26.6667	0.000283905	12.3681	2.7	0.935957	2.52052
28	23.8889	17.2222	0.586159	9.8476	7.94256	1.90504	26.6667	0.000283905	12.3681	2.7	0.935957		28	26.6667	19.4444	0.600317	10.6096	8.41149	2.19812	26.6667	0.000283905	13.1594	2.73	0.94135	2.54982
29	26.6667	19.4444	0.600317	10.6096	8.41149	2.19812	26.6667	0.000283905	13.1594	2.73	0.94135		29	29.4444	21.6667	0.580495	11.3423	8.70457	2.63775	26.6667	0.000283905	13.9215	2.76	0.961991	2.57913
30	29.4444	21.6667	0.580495	11.3423	8.70457	2.63775	26.6667	0.000283905	13.9215	2.76	0.961991		30	23.8889	17.2222	0.58899	10.0528	8.03048	2.02227	26.6667	0.00037854	12.4853	2.62	0.93371	2.43259
31	23.8889	17.2222	0.58899	10.0528	8.03048	2.02227	26.6667	0.00037854	12.4853	2.62	0.93371		31	26.6667	19.4444	0.573888	10.7855	8.52872	2.25674	26.6667	0.00037854	13.2767	2.64	0.976974	2.49121
32	26.6667	19.4444	0.573888	10.7855	8.52872	2.25674	26.6667	0.00037854	13.2767	2.64	0.976974		32	29.4444	21.6667	0.583799	11.5475	8.82181	2.72567	26.6667	0.00037854	14.068	2.66	0.964589	2.52052
33	29.4444	21.6667	0.583799	11.5475	8.82181	2.72567	26.6667	0.00037854	14.068	2.66	0.964589		33	23.8889	17.2222	0.57436	10.2579	8.05979	2.19812	26.6667	0.00056781	12.6319	2.55	0.939955	2.37397
34	23.8889	17.2222	0.57436	10.2579	8.05979	2.19812	26.6667	0.00056781	12.6319	2.55	0.939955		34	26.6667	19.4444	0.594654	11.0199	8.58734	2.43259	26.6667	0.00056781	13.4525	2.56	0.950068	2.43259
35	26.6667	19.4444	0.594654	11.0199	8.58734	2.43259	26.6667	0.00056781	13.4525	2.56	0.950068		35	29.4444	21.6667	0.563033	11.8113	8.90973	2.90152	26.6667	0.00056781	14.2438	2.57	0.988458	2.43259
36	29.4444	21.6667	0.563033	11.8113	8.90973	2.90152	26.6667	0.00056781	14.2438	2.57	0.988458		36	23.8889	17.2222	0.583799	9.58382	7.82532	1.7585	29.4444	0.000283905	12.2216	2.82	0.936912	2.63775
37	23.8889	17.2222	0.583799	9.58382	7.82532	1.7585	29.4444	0.000283905	12.2216	2.82	0.936912		37	26.6667	19.4444	0.567281	10.2872	8.32356	1.96366	29.4444	0.000283905	12.9543	2.85	0.981868	2.66706
38	26.6667	19.4444	0.567281	10.2872	8.32356	1.96366	29.4444	0.000283905	12.9543	2.85	0.981868		38	29.4444	21.6667	0.606452	10.9906	8.61665	2.37397	29.4444	0.000283905	13.7163	2.88	0.938798	2.72567
39	29.4444	21.6667	0.606452	10.9906	8.61665	2.37397	29.4444	0.000283905	13.7163	2.88	0.938798		39	23.8889	17.2222	0.587575	9.75967	7.91325	1.84642	29.4444	0.00037854	12.3095	2.74	0.935551	2.54982
40	23.8889	17.2222	0.587575	9.75967	7.91325	1.84642	29.4444	0.00037854	12.3095	2.74	0.935551		40	26.6667	19.4444	0.552179	10.4924	8.23564	2.25674	29.4444	0.00037854	13.0715	2.76	0.97488	2.57913
41	26.6667	19.4444	0.552179	10.4924	8.23564	2.25674	29.4444	0.00037854	13.0715	2.76	0.97488		41	29.4444	21.6667	0.581911	11.2544	8.70457	2.54982	29.4444	0.00037854	13.8628	2.78	0.964438	2.60844
42	29.4444	21.6667	0.581911	11.2544	8.70457	2.54982	29.4444	0.00037854	13.8628	2.78	0.964438		42	23.8889	17.2222	0.55265	9.96483	7.94256	2.02227	29.4444	0.00056781	12.456	2.67	0.963979	2.49121
43	23.8889	17.2222	0.55265	9.96483	7.94256	2.02227	29.4444	0.00056781	12.456	2.67	0.963979		43	26.6667	19.4444	0.566337	10.6975	8.49941	2.19812	29.4444	0.00056781	13.2181	2.68	0.986399	2.52052
44	26.6667	19.4444	0.566337	10.6975	8.49941	2.19812	29.4444	0.00056781	13.2181	2.68	0.986399		44	29.4444	21.6667	0.565865	11.4889	8.76319	2.72567	29.4444	0.00056781	14.0387	2.7	0.979997	2.54982
45	29.4444	21.6667	0.565865	11.4889	8.76319	2.72567	29.4444	0.00056781	14.0387	2.7	0.979997		45	23.8889	17.2222	0.570584	9.32005	7.67878	1.64127	32.2222	0.000283905	12.0457	2.95	0.944494	2.72567
46	23.8889	17.2222	0.570584	9.32005	7.67878	1.64127	32.2222	0.000283905	12.0457	2.95	0.944494		46	26.6667	19.4444	0.595126	9.99414	7.97186	2.02227	32.2222	0.000283905	12.7784	2.98	0.918384	2.78429
47	26.6667	19.4444	0.595126	9.99414	7.97186	2.02227	32.2222	0.000283905	12.7784	2.98	0.918384		47	29.4444	21.6667	0.582383	10.6975	8.49941	2.19812	32.2222	0.000283905	13.5111	3.01	0.961807	2.8136
48	29.4444	21.6667	0.582383	10.6975	8.49941	2.19812	32.2222	0.000283905	13.5111	3.01	0.961807		48	23.8889	17.2222	0.560674	9.4959	7.79601	1.69988	32.2222	0.00037854	12.1336	2.87	0.962329	2.63775
49	23.8889	17.2222	0.560674	9.4959	7.79601	1.69988	32.2222	0.00037854	12.1336	2.87	0.962329		49	26.6667	19.4444	0.581911	10.1993	8.26495	1.93435	32.2222	0.00037854	12.8957	2.89	0.961472	2.69637
50	26.6667	19.4444	0.581911	10.1993	8.26495	1.93435	32.2222	0.00037854	12.8957	2.89	0.961472		50	29.4444	21.6667	0.569169	10.932	8.58734	2.34467	32.2222	0.00037854	13.687	2.91	0.978079	2.75498
51	29.4444	21.6667	0.569169	10.932	8.58734	2.34467	32.2222	0.00037854	13.687	2.91	0.978079		51	23.8889	17.2222	0.578608	9.64244	7.85463	1.78781	32.2222	0.00056781	12.2509	2.79	0.942967	2.60844
52	23.8889	17.2222	0.578608	9.64244	7.85463	1.78781	32.2222	0.00056781	12.2509	2.79	0.942967		52	26.6667	19.4444	0.572944	10.4045	8.11841	2.28605	32.2222	0.00056781	13.0422	2.81	0.939338	2.63775
53	26.6667	19.4444	0.572944	10.4045	8.11841	2.28605	32.2222	0.00056781	13.0422	2.81	0.939338		53	29.4444	21.6667	0.556426	11.1665	8.64596	2.52052	32.2222	0.00056781	13.8335	2.82	0.990581	2.66706
54	29.4444	21.6667	0.556426	11.1665	8.64596	2.52052	32.2222	0.00056781	13.8335	2.82	0.990581		54	23.8889	17.2222	0.580495	8.76319	7.41501	1.34818	37.7778	0.000283905	11.7526	3.22	0.928711	2.98945
55	23.8889	17.2222	0.580495	8.76319	7.41501	1.34818	37.7778	0.000283905	11.7526	3.22	0.928711		55	26.6667	19.4444	0.569169	9.40797	7.76671	1.64127	37.7778	0.000283905	12.4267	3.25	0.94614	3.01876
56	26.6667	19.4444	0.569169	9.40797	7.76671	1.64127	37.7778	0.000283905	12.4267	3.25	0.94614		56	29.4444	21.6667	0.605981	10.0821	8.03048	2.05158	37.7778	0.000283905	13.1594	3.29	0.905523	3.07737
57	29.4444	21.6667	0.605981	10.0821	8.03048	2.05158	37.7778	0.000283905	13.1594	3.29	0.905523		57	23.8889	17.2222	0.574832	8.93904	7.50293	1.43611	37.7778	0.00037854	11.8406	3.14	0.936875	2.90152
58	23.8889	17.2222	0.574832	8.93904	7.50293	1.43611	37.7778	0.00037854	11.8406	3.14	0.936875		58	26.6667	19.4444	0.596542	9.58382	7.85463	1.72919	37.7778	0.00037854	12.5147	3.16	0.92169	2.93083
59	26.6667	19.4444	0.596542	9.58382	7.85463	1.72919	37.7778	0.00037854	12.5147	3.16	0.92169		59	29.4444	21.6667	0.600317	10.2872	8.14771	2.13951	37.7778	0.00037854	13.2474	3.19	0.916496	2.96014
60	29.4444	21.6667	0.600317	10.2872	8.14771	2.13951	37.7778	0.00037854	13.2474	3.19	0.916496		60	23.8889	17.2222	0.55737	9.08558	7.53224	1.55334	37.7778	0.00056781	11.9285	3.07	0.950602	2.84291
61	23.8889	17.2222	0.55737	9.08558	7.53224	1.55334	37.7778	0.00056781	11.9285	3.07	0.950602		61	26.6667	19.4444	0.57908	9.75967	7.91325	1.84642	37.7778	0.00056781	12.6319	3.08	0.938048	2.87222
62	26.6667	19.4444	0.57908	9.75967	7.91325	1.84642	37.7778	0.00056781	12.6319	3.08	0.938048		62	29.4444	21.6667	0.563505	10.4924	8.4408	2.05158	37.7778	0.00056781	13.3939	3.1	0.985188	2.90152
63	29.4444	21.6667	0.563505	10.4924	8.4408	2.05158	37.7778	0.00056781	13.3939	3.1	0.985188		63	23.8889	17.2222	0.59371	8.20633	7.18054	1.02579	43.3333	0.000283905	11.4596	3.52	0.914539	3.25322
64	23.8889	17.2222	0.59371	8.20633	7.18054	1.02579	43.3333	0.000283905	11.4596	3.52	0.914539		64	26.6667	19.4444	0.601733	8.7925	7.53224	1.26026	43.3333	0.000283905	12.1043	3.56	0.91274	3.31184
65	26.6667	19.4444	0.601733	8.7925	7.53224	1.26026	43.3333	0.000283905	12.1043	3.56	0.91274		65	29.4444	21.6667	0.587575	9.46659	7.76671	1.69988	43.3333	0.000283905	12.8077	3.6	0.915838	3.34115
66	29.4444	21.6667	0.587575	9.46659	7.76671	1.69988	43.3333	0.000283905	12.8077	3.6	0.915838		66	23.8889	17.2222	0.568225	8.35287	7.23916	1.11372	43.3333	0.00037854	11.5475	3.44	0.939378	3.19461
67	23.8889	17.2222	0.568225	8.35287	7.23916	1.11372	43.3333	0.00037854	11.5475	3.44	0.939378		67	26.6667	19.4444	0.588046	8.99765	7.56155	1.43611	43.3333	0.00037854	12.2216	3.47	0.919621	3.22392
68	26.6667	19.4444	0.588046	8.99765	7.56155	1.43611	43.3333	0.00037854	12.2216	3.47	0.919621		68	29.4444	21.6667	0.550763	9.64244	7.85463	1.78781	43.3333	0.00037854	12.925	3.49	0.958535	3.28253
69	29.4444	21.6667	0.550763	9.64244	7.85463	1.78781	43.3333	0.00037854	12.925	3.49	0.958535		69	23.8889	17.2222	0.567753	8.49941	7.29777	1.20164	43.3333	0.00056781	11.6061	3.37	0.939867	3.10668
70	23.8889	17.2222	0.567753	8.49941	7.29777	1.20164	43.3333	0.00056781	11.6061	3.37	0.939867		70	26.6667	19.4444	0.600789	9.1442	7.64947	1.49472	43.3333	0.00056781	12.2802	3.38	0.91213	3.13599
71	26.6667	19.4444	0.600789	9.1442	7.64947	1.49472	43.3333	0.00056781	12.2802	3.38	0.91213		71	29.4444	21.6667	0.588046	9.81829	7.91325	1.90504	43.3333	0.00056781	13.0129	3.41	0.918896	3.19461
72	29.4444	21.6667	0.588046	9.81829	7.91325	1.90504	43.3333	0.00056781	13.0129	3.41	0.918896		72	26.6667	19.4444	0.566337	8.88042	6.38921	2.49121	-1.11111	0.00044163	10.17	1.27	0.794207	1.28957
73	26.6667	19.4444	0.566337	8.88042	6.38921	2.49121	-1.11111	0.00044163	10.17	1.27	0.794207		73	26.6667	19.4444	0.592766	9.02696	6.35991	2.66706	-1.11111	0.00056781	10.2579	1.23	0.768777	1.23095
74	26.6667	19.4444	0.592766	9.02696	6.35991	2.66706	-1.11111	0.00056781	10.2579	1.23	0.768777		74	26.6667	19.4444	0.582383	9.75967	7.09261	2.66706	4.44444	0.00044163	11.1372	1.37	0.827986	1.37749
75	26.6667	19.4444	0.582383	9.75967	7.09261	2.66706	4.44444	0.00044163	11.1372	1.37	0.827986		75	26.6667	19.4444	0.618251	9.90621	7.06331	2.84291	4.44444	0.00056781	11.2251	1.33	0.794967	1.31887
76	26.6667	19.4444	0.618251	9.90621	7.06331	2.84291	4.44444	0.00056781	11.2251	1.33	0.794967		76	26.6667	19.4444	0.617779	10.5217	7.67878	2.84291	10	0.00031545	12.075	1.55	0.838521	1.55334
77	26.6667	19.4444	0.617779	10.5217	7.67878	2.84291	10	0.00031545	12.075	1.55	0.838521		77	26.6667	19.4444	0.586631	10.551	7.70809	2.84291	10	0.00044163	12.0457	1.49	0.863882	1.49472
78	26.6667	19.4444	0.586631	10.551	7.70809	2.84291	10	0.00044163	12.0457	1.49	0.863882		78	26.6667	19.4444	0.586631	10.6975	7.70809	2.98945	10	0.00056781	12.163	1.46	0.856632	1.46542
79	26.6667	19.4444	0.586631	10.6975	7.70809	2.98945	10	0.00056781	12.163	1.46	0.856632		79	26.6667	19.4444	0.612116	10.4631	7.85463	2.60844	15.5556	0.00031545	12.1336	1.67	0.866454	1.67057
80	26.6667	19.4444	0.612116	10.4631	7.85463	2.60844	15.5556	0.00031545	12.1336	1.67	0.866454		80	26.6667	19.4444	0.598901	10.4924	7.85463	2.63775	15.5556	0.00044163	12.075	1.61	0.87555	1.58265
81	26.6667	19.4444	0.598901	10.4924	7.85463	2.63775	15.5556	0.00044163	12.075	1.61	0.87555		81	26.6667	19.4444	0.570113	10.6096	7.88394	2.72567	15.5556	0.00056781	12.1923	1.58	0.89843	1.58265
82	26.6667	19.4444	0.570113	10.6096	7.88394	2.72567	15.5556	0.00056781	12.1923	1.58	0.89843		82	26.6667	19.4444	0.568225	10.6096	8.14771	2.4619	21.1111	0.00031545	12.4267	1.83	0.937364	1.81712
83	26.6667	19.4444	0.568225	10.6096	8.14771	2.4619	21.1111	0.00031545	12.4267	1.83	0.937364		83	26.6667	19.4444	0.561617	10.6389	8.14771	2.49121	21.1111	0.00044163	12.3974	1.77	0.942729	1.7585
84	26.6667	19.4444	0.561617	10.6389	8.14771	2.49121	21.1111	0.00044163	12.3974	1.77	0.942729		84	26.6667	19.4444	0.588046	10.7562	8.17702	2.57913	21.1111	0.00056781	12.4853	1.73	0.914087	1.72919
85	26.6667	19.4444	0.588046	10.7562	8.17702	2.57913	21.1111	0.00056781	12.4853	1.73	0.914087		85	26.6667	19.4444	0.59135	10.3458	8.11841	2.22743	26.6667	0.00031545	12.3388	2.01	0.92396	1.99297
86	26.6667	19.4444	0.59135	10.3458	8.11841	2.22743	26.6667	0.00031545	12.3388	2.01	0.92396		86	26.6667	19.4444	0.606452	10.3751	8.11841	2.25674	26.6667	0.00044163	12.3095	1.93	0.908473	1.93435
87	26.6667	19.4444	0.606452	10.3751	8.11841	2.25674	26.6667	0.00044163	12.3095	1.93	0.908473		87	26.6667	19.4444	0.572472	10.4924	8.14771	2.34467	26.6667	0.00056781	12.3974	1.9	0.939282	1.90504
88	26.6667	19.4444	0.572472	10.4924	8.14771	2.34467	26.6667	0.00056781	12.3974	1.9	0.939282		88	26.6667	19.4444	0.601261	9.70106	7.85463	1.84642	32.2222	0.00031545	11.8992	2.19	0.911631	2.19812
89	26.6667	19.4444	0.601261	9.70106	7.85463	1.84642	32.2222	0.00031545	11.8992	2.19	0.911631		89	26.6667	19.4444	0.611172	9.75967	7.85463	1.90504	32.2222	0.00044163	11.8699	2.11	0.900034	2.1102
90	26.6667	19.4444	0.611172	9.75967	7.85463	1.90504	32.2222	0.00044163	11.8699	2.11	0.900034		90	26.6667	19.4444	0.577664	9.8476	7.91325	1.93435	32.2222	0.00056781	11.9285	2.08	0.934963	2.08089
91	26.6667	19.4444	0.577664	9.8476	7.91325	1.93435	32.2222	0.00056781	11.9285	2.08	0.934963		91	26.6667	19.4444	0.571056	9.46659	7.79601	1.67058	37.7778	0.00031545	11.8113	2.34	0.945212	2.34467
92	26.6667	19.4444	0.571056	9.46659	7.79601	1.67058	37.7778	0.00031545	11.8113	2.34	0.945212		92	26.6667	19.4444	0.608812	9.58382	7.82532	1.7585	37.7778	0.00044163	11.8699	2.29	0.906635	2.28605
93	26.6667	19.4444	0.608812	9.58382	7.82532	1.7585	37.7778	0.00044163	11.8699	2.29	0.906635		93	26.6667	19.4444	0.592766	11.4596	7.23916	4.2204	43.3333	0.00056781	11.0785	2.57	0.759254	-0.381008
94	26.6667	19.4444	0.592766	11.4596	7.23916	4.2204	43.3333	0.00056781	11.0785	2.57	0.759254		94	26.6667	19.4444	0.607396	11.5475	7.26846	4.27902	43.3333	0.00031545	11.1372	2.51	0.751426	-0.410316
95	26.6667	19.4444	0.607396	11.5475	7.26846	4.27902	43.3333	0.00031545	11.1372	2.51	0.751426		95	26.6667	19.4444	0.607868	7.97186	7.15123	0.820633	48.8889	0.00044163	10.8148	2.84	0.896859	2.84291
96	26.6667	19.4444	0.607868	7.97186	7.15123	0.820633	48.8889	0.00044163	10.8148	2.84	0.896859		96	26.6667	19.4444	0.580967	8.0891	7.15123	0.937866	48.8889	0.00056781	10.8441	2.78	0.915932	2.75498
97	26.6667	19.4444	0.580967	8.0891	7.15123	0.937866	48.8889	0.00056781	10.8441	2.78	0.915932		97	26.6667	19.4444	0.506872	9.52521	6.65299	2.87222	-1.11111	0.00044163	10.8148	1.28	0.839434	1.28957
98	26.6667	19.4444	0.506872	9.52521	6.65299	2.87222	-1.11111	0.00044163	10.8148	1.28	0.839434		98	26.6667	19.4444	0.622499	9.67175	7.26846	2.40328	-1.11111	0.00044163	11.0199	1.35	0.825437	1.34818
99	26.6667	19.4444	0.622499	9.67175	7.26846	2.40328	-1.11111	0.00044163	11.0199	1.35	0.825437		99	26.6667	19.4444	0.538492	9.58382	6.65299	2.93083	-1.11111	0.00056781	10.8148	1.25	0.811779	1.23095
100	26.6667	19.4444	0.538492	9.58382	6.65299	2.93083	-1.11111	0.00056781	10.8148	1.25	0.811779		100	26.6667	19.4444	0.614004	9.81829	7.26846	2.54982	-1.11111	0.00056781	11.1079	1.31	0.824652	1.28957
101	26.6667	19.4444	0.614004	9.81829	7.26846	2.54982	-1.11111	0.00056781	11.1079	1.31	0.824652		101	26.6667	19.4444	0.529525	10.4045	7.29777	3.10668	4.44444	0.00044163	11.8699	1.44	0.863522	1.46542
102	26.6667	19.4444	0.529525	10.4045	7.29777	3.10668	4.44444	0.00044163	11.8699	1.44	0.863522		102	26.6667	19.4444	0.629578	10.6096	7.97186	2.63775	4.44444	0.00044163	12.1336	1.51	0.860653	1.52403
103	26.6667	19.4444	0.629578	10.6096	7.97186	2.63775	4.44444	0.00044163	12.1336	1.51	0.860653		103	26.6667	19.4444	0.513951	10.4924	7.29777	3.19461	4.44444	0.00056781	11.8992	1.4	0.872449	1.4068
104	26.6667	19.4444	0.513951	10.4924	7.29777	3.19461	4.44444	0.00056781	11.8992	1.4	0.872449		104	26.6667	19.4444	0.602205	10.7268	7.97186	2.75498	4.44444	0.00056781	12.1923	1.47	0.876358	1.46542
105	26.6667	19.4444	0.602205	10.7268	7.97186	2.75498	4.44444	0.00056781	12.1923	1.47	0.876358		105	26.6667	19.4444	0.510175	10.7268	7.20985	3.517	10	0.00031545	12.4267	1.68	0.8485	1.69988
106	26.6667	19.4444	0.510175	10.7268	7.20985	3.517	10	0.00031545	12.4267	1.68	0.8485		106	26.6667	19.4444	0.6107	11.313	8.03048	3.28253	10	0.00031545	13.0715	1.77	0.848987	1.7585
107	26.6667	19.4444	0.6107	11.313	8.03048	3.28253	10	0.00031545	13.0715	1.77	0.848987		107	26.6667	19.4444	0.535188	10.9613	7.29777	3.66354	10	0.00044163	12.544	1.58	0.827567	1.58265
108	26.6667	19.4444	0.535188	10.9613	7.29777	3.66354	10	0.00044163	12.544	1.58	0.827567		108	26.6667	19.4444	0.595598	11.5182	8.11841	3.39977	10	0.00044163	13.1887	1.66	0.861268	1.67057
109	26.6667	19.4444	0.595598	11.5182	8.11841	3.39977	10	0.00044163	13.1887	1.66	0.861268		109	26.6667	19.4444	0.52103	11.0785	7.79601	3.28253	10	0.00056781	12.6026	1.54	0.906533	1.52403
110	26.6667	19.4444	0.52103	11.0785	7.79601	3.28253	10	0.00056781	12.6026	1.54	0.906533		110	26.6667	19.4444	0.621555	11.6647	8.64596	3.01876	10	0.00056781	13.2767	1.62	0.900086	1.61196
111	26.6667	19.4444	0.621555	11.6647	8.64596	3.01876	10	0.00056781	13.2767	1.62	0.900086		111	26.6667	19.4444	0.537548	10.6389	7.35639	3.28253	15.5556	0.00031545	12.456	1.83	0.851875	1.81712
112	26.6667	19.4444	0.537548	10.6389	7.35639	3.28253	15.5556	0.00031545	12.456	1.83	0.851875		112	26.6667	19.4444	0.639489	11.1372	8.20633	2.93083	15.5556	0.00031545	13.0422	1.91	0.857307	1.90504
113	26.6667	19.4444	0.639489	11.1372	8.20633	2.93083	15.5556	0.00031545	13.0422	1.91	0.857307		113	26.6667	19.4444	0.500736	10.8734	7.44431	3.42907	15.5556	0.00044163	12.6026	1.74	0.884343	1.72919
114	26.6667	19.4444	0.500736	10.8734	7.44431	3.42907	15.5556	0.00044163	12.6026	1.74	0.884343		114	26.6667	19.4444	0.603149	11.4009	8.26495	3.13599	15.5556	0.00044163	13.1887	1.81	0.879852	1.78781
115	26.6667	19.4444	0.603149	11.4009	8.26495	3.13599	15.5556	0.00044163	13.1887	1.81	0.879852		115	26.6667	19.4444	0.498848	10.9906	7.85463	3.13599	15.5556	0.00056781	12.6905	1.7	0.946409	1.69988
116	26.6667	19.4444	0.498848	10.9906	7.85463	3.13599	15.5556	0.00056781	12.6905	1.7	0.946409		116	26.6667	19.4444	0.64232	11.5182	8.70457	2.8136	15.5556	0.00056781	13.306	1.77	0.897023	1.78781
117	26.6667	19.4444	0.64232	11.5182	8.70457	2.8136	15.5556	0.00056781	13.306	1.77	0.897023		117	26.6667	19.4444	0.532357	10.5217	7.53224	2.98945	21.1111	0.00031545	12.4853	1.98	0.888487	1.96366
118	26.6667	19.4444	0.532357	10.5217	7.53224	2.98945	21.1111	0.00031545	12.4853	1.98	0.888487		118	26.6667	19.4444	0.626746	10.9906	8.38218	2.60844	21.1111	0.00031545	13.0422	2.06	0.894921	2.05158
119	26.6667	19.4444	0.626746	10.9906	8.38218	2.60844	21.1111	0.00031545	13.0422	2.06	0.894921		119	26.6667	19.4444	0.510175	10.7855	7.62016	3.1653	21.1111	0.00044163	12.6905	1.9	0.908304	1.90504
120	26.6667	19.4444	0.510175	10.7855	7.62016	3.1653	21.1111	0.00044163	12.6905	1.9	0.908304		120	26.6667	19.4444	0.590406	11.2544	8.4408	2.8136	21.1111	0.00044163	13.2181	1.96	0.92186	1.96366
121	26.6667	19.4444	0.590406	11.2544	8.4408	2.8136	21.1111	0.00044163	13.2181	1.96	0.92186		121	26.6667	19.4444	0.54038	10.9027	7.91325	2.98945	21.1111	0.00056781	12.7491	1.85	0.9152	1.84642
122	26.6667	19.4444	0.54038	10.9027	7.91325	2.98945	21.1111	0.00056781	12.7491	1.85	0.9152		122	26.6667	19.4444	0.639489	11.4009	8.76319	2.63775	21.1111	0.00056781	13.306	1.93	0.912009	1.90504
123	26.6667	19.4444	0.639489	11.4009	8.76319	2.63775	21.1111	0.00056781	13.306	1.93	0.912009		123	26.6667	19.4444	0.539436	9.99414	7.09261	2.90152	26.6667	0.00031545	12.163	2.15	0.848812	2.16882
124	26.6667	19.4444	0.539436	9.99414	7.09261	2.90152	26.6667	0.00031545	12.163	2.15	0.848812		124	26.6667	19.4444	0.589934	10.4045	7.88394	2.52052	26.6667	0.00031545	12.6026	2.21	0.891192	2.19812
125	26.6667	19.4444	0.589934	10.4045	7.88394	2.52052	26.6667	0.00031545	12.6026	2.21	0.891192		125	26.6667	19.4444	0.494601	10.2872	7.18054	3.10668	26.6667	0.00044163	12.3388	2.07	0.885544	2.05158
126	26.6667	19.4444	0.494601	10.2872	7.18054	3.10668	26.6667	0.00044163	12.3388	2.07	0.885544		126	26.6667	19.4444	0.637129	10.6975	7.94256	2.75498	26.6667	0.00044163	12.837	2.13	0.847929	2.13951
127	26.6667	19.4444	0.637129	10.6975	7.94256	2.75498	26.6667	0.00044163	12.837	2.13	0.847929		127	26.6667	19.4444	0.532357	10.3751	7.35639	3.01876	26.6667	0.00056781	12.4267	2.03	0.87115	2.05158
128	26.6667	19.4444	0.532357	10.3751	7.35639	3.01876	26.6667	0.00056781	12.4267	2.03	0.87115		128	26.6667	19.4444	0.609756	10.8148	8.14771	2.66706	26.6667	0.00056781	12.8957	2.09	0.888126	2.08089
129	26.6667	19.4444	0.609756	10.8148	8.14771	2.66706	26.6667	0.00056781	12.8957	2.09	0.888126		129	26.6667	19.4444	0.528581	9.4959	6.62368	2.87222	32.2222	0.00031545	11.8113	2.31	0.819697	2.31536
130	26.6667	19.4444	0.528581	9.4959	6.62368	2.87222	32.2222	0.00031545	11.8113	2.31	0.819697		130	26.6667	19.4444	0.634769	9.81829	7.3857	2.43259	32.2222	0.00031545	12.1923	2.37	0.824402	2.37397
131	26.6667	19.4444	0.634769	9.81829	7.3857	2.43259	32.2222	0.00031545	12.1923	2.37	0.824402		131	26.6667	19.4444	0.493657	9.75967	6.71161	3.04807	32.2222	0.00044163	12.0164	2.25	0.845766	2.25674
132	26.6667	19.4444	0.493657	9.75967	6.71161	3.04807	32.2222	0.00044163	12.0164	2.25	0.845766		132	26.6667	19.4444	0.628634	10.1407	7.44431	2.69637	32.2222	0.00044163	12.4267	2.31	0.821145	2.28605
133	26.6667	19.4444	0.628634	10.1407	7.44431	2.69637	32.2222	0.00044163	12.4267	2.31	0.821145		133	26.6667	19.4444	0.511591	9.87691	6.77022	3.10668	32.2222	0.00056781	12.1043	2.21	0.832457	2.22743
134	26.6667	19.4444	0.511591	9.87691	6.77022	3.10668	32.2222	0.00056781	12.1043	2.21	0.832457		134	26.6667	19.4444	0.628634	10.2579	7.50293	2.75498	32.2222	0.00056781	12.5147	2.26	0.822691	2.25674
135	26.6667	19.4444	0.628634	10.2579	7.50293	2.75498	32.2222	0.00056781	12.5147	2.26	0.822691		135	26.6667	19.4444	0.507815	9.34935	6.91676	2.43259	37.7778	0.00044163	11.9285	2.56	0.888146	2.57913
136	26.6667	19.4444	0.507815	9.34935	6.91676	2.43259	37.7778	0.00044163	11.9285	2.56	0.888146		136	26.6667	19.4444	0.618723	9.67175	7.67878	1.99297	37.7778	0.00044163	12.2509	2.6	0.876172	2.57913
137	26.6667	19.4444	0.618723	9.67175	7.67878	1.99297	37.7778	0.00044163	12.2509	2.6	0.876172		137	26.6667	19.4444	0.515839	9.46659	6.91676	2.54982	37.7778	0.00056781	11.9871	2.52	0.873595	2.52052
138	26.6667	19.4444	0.515839	9.46659	6.91676	2.54982	37.7778	0.00056781	11.9871	2.52	0.873595		138	26.6667	19.4444	0.624386	9.75967	7.64947	2.1102	37.7778	0.00056781	12.3095	2.56	0.864371	2.54982
139	26.6667	19.4444	0.624386	9.75967	7.64947	2.1102	37.7778	0.00056781	12.3095	2.56	0.864371		139	26.6667	19.4444	0.539908	8.93904	7.15123	1.78781	43.3333	0.00044163	11.8113	2.88	0.91355	2.87222
140	26.6667	19.4444	0.539908	8.93904	7.15123	1.78781	43.3333	0.00044163	11.8113	2.88	0.91355		140	26.6667	19.4444	0.603149	9.1735	7.94256	1.23095	43.3333	0.00044163	12.1043	2.9	0.946637	2.93083
141	26.6667	19.4444	0.603149	9.1735	7.94256	1.23095	43.3333	0.00044163	12.1043	2.9	0.946637		141	26.6667	19.4444	0.527165	9.02696	7.034	1.99297	43.3333	0.00056781	11.8699	2.83	0.904608	2.84291
142	26.6667	19.4444	0.527165	9.02696	7.034	1.99297	43.3333	0.00056781	11.8699	2.83	0.904608		142	26.6667	19.4444	0.583799	9.29074	7.76671	1.52403	43.3333	0.00056781	12.1336	2.86	0.936895	2.84291
143	26.6667	19.4444	0.583799	9.29074	7.76671	1.52403	43.3333	0.00056781	12.1336	2.86	0.936895		143	26.6667	19.4444	0.523862	8.4408	6.97538	1.46542	48.8889	0.00044163	11.6061	3.18	0.932017	3.1653
144	26.6667	19.4444	0.523862	8.4408	6.97538	1.46542	48.8889	0.00044163	11.6061	3.18	0.932017		144	26.6667	19.4444	0.623443	8.58734	7.56155	1.02579	48.8889	0.00044163	11.8406	3.26	0.906314	3.25322
145	26.6667	19.4444	0.623443	8.58734	7.56155	1.02579	48.8889	0.00044163	11.8406	3.26	0.906314		145	26.6667	19.4444	0.540852	8.49941	6.97538	1.52403	48.8889	0.00056781	11.5768	3.08	0.910771	3.07737
146	26.6667	19.4444	0.540852	8.49941	6.97538	1.52403	48.8889	0.00056781	11.5768	3.08	0.910771		146	26.6667	19.4444	0.628634	8.67526	7.56155	1.11372	48.8889	0.00056781	11.8699	3.18	0.898052	3.19461
147	26.6667	19.4444	0.628634	8.67526	7.56155	1.11372	48.8889	0.00056781	11.8699	3.18	0.898052		147	26.6667	19.4444	0.478555	9.99414	6.38921	3.60492	-1.11111	0.00044163	11.5768	1.58	0.794768	1.58265
148	26.6667	19.4444	0.478555	9.99414	6.38921	3.60492	-1.11111	0.00044163	11.5768	1.58	0.794768		148	26.6667	19.4444	0.593238	10.17	7.00469	3.1653	-1.11111	0.00044163	11.8113	1.66	0.79136	1.64127
149	26.6667	19.4444	0.593238	10.17	7.00469	3.1653	-1.11111	0.00044163	11.8113	1.66	0.79136		149	26.6667	19.4444	0.45307	10.0528	6.38921	3.66354	-1.11111	0.00056781	11.5768	1.53	0.810587	1.52403
150	26.6667	19.4444	0.45307	10.0528	6.38921	3.66354	-1.11111	0.00056781	11.5768	1.53	0.810587		150	26.6667	19.4444	0.569641	10.2872	7.00469	3.28253	-1.11111	0.00056781	11.8992	1.61	0.800386	1.61196
151	26.6667	19.4444	0.569641	10.2872	7.00469	3.28253	-1.11111	0.00056781	11.8992	1.61	0.800386		151	26.6667	19.4444	0.469116	10.6096	7.034	3.57562	4.44444	0.00044163	12.3388	1.73	0.865591	1.72919
152	26.6667	19.4444	0.469116	10.6096	7.034	3.57562	4.44444	0.00044163	12.3388	1.73	0.865591		152	26.6667	19.4444	0.546515	10.8148	7.64947	3.1653	4.44444	0.00044163	12.6319	1.81	0.87587	1.81712
153	26.6667	19.4444	0.546515	10.8148	7.64947	3.1653	4.44444	0.00044163	12.6319	1.81	0.87587		153	26.6667	19.4444	0.453541	10.6975	7.034	3.66354	4.44444	0.00056781	12.3681	1.68	0.875077	1.67057
154	26.6667	19.4444	0.453541	10.6975	7.034	3.66354	4.44444	0.00056781	12.3681	1.68	0.875077		154	26.6667	19.4444	0.544155	10.932	7.64947	3.28253	4.44444	0.00056781	12.6905	1.75	0.871398	1.7585
155	26.6667	19.4444	0.544155	10.932	7.64947	3.28253	4.44444	0.00056781	12.6905	1.75	0.871398		155	26.6667	19.4444	0.490825	10.6389	6.94607	3.69285	10	0.00031545	12.6319	1.97	0.830049	1.99297
156	26.6667	19.4444	0.490825	10.6389	6.94607	3.69285	10	0.00031545	12.6319	1.97	0.830049		156	26.6667	19.4444	0.54274	11.1958	7.70809	3.48769	10	0.00031545	13.2767	2.08	0.86611	2.08089
157	26.6667	19.4444	0.54274	11.1958	7.70809	3.48769	10	0.00031545	13.2767	2.08	0.86611		157	26.6667	19.4444	0.471475	10.8734	7.034	3.83939	10	0.00044163	12.7491	1.86	0.84537	1.87573
158	26.6667	19.4444	0.471475	10.8734	7.034	3.83939	10	0.00044163	12.7491	1.86	0.84537		158	26.6667	19.4444	0.578608	11.4302	7.79601	3.63423	10	0.00044163	13.3939	1.95	0.837089	1.96366
159	26.6667	19.4444	0.578608	11.4302	7.79601	3.63423	10	0.00044163	13.3939	1.95	0.837089		159	26.6667	19.4444	0.449294	10.9906	7.50293	3.48769	10	0.00056781	12.8077	1.81	0.945007	1.81712
160	26.6667	19.4444	0.449294	10.9906	7.50293	3.48769	10	0.00056781	12.8077	1.81	0.945007		160	26.6667	19.4444	0.541796	11.5768	8.32356	3.25322	10	0.00056781	13.4818	1.9	0.936136	1.90504
161	26.6667	19.4444	0.541796	11.5768	8.32356	3.25322	10	0.00056781	13.4818	1.9	0.936136		161	26.6667	19.4444	0.468644	10.4924	7.06331	3.42907	15.5556	0.00031545	12.6319	2.14	0.879095	2.13951
162	26.6667	19.4444	0.468644	10.4924	7.06331	3.42907	15.5556	0.00031545	12.6319	2.14	0.879095		162	26.6667	19.4444	0.544155	10.9906	7.85463	3.13599	15.5556	0.00031545	13.2474	2.24	0.897705	2.25674
163	26.6667	19.4444	0.544155	10.9906	7.85463	3.13599	15.5556	0.00031545	13.2474	2.24	0.897705		163	26.6667	19.4444	0.480442	10.7268	7.15123	3.57562	15.5556	0.00044163	12.7784	2.04	0.866212	2.05158
164	26.6667	19.4444	0.480442	10.7268	7.15123	3.57562	15.5556	0.00044163	12.7784	2.04	0.866212		164	26.6667	19.4444	0.546515	11.2544	7.91325	3.34115	15.5556	0.00044163	13.3646	2.12	0.888944	2.1102
165	26.6667	19.4444	0.546515	11.2544	7.91325	3.34115	15.5556	0.00044163	13.3646	2.12	0.888944		165	26.6667	19.4444	0.4677	10.8441	7.53224	3.31184	15.5556	0.00056781	12.837	1.99	0.938026	1.99297
166	26.6667	19.4444	0.4677	10.8441	7.53224	3.31184	15.5556	0.00056781	12.837	1.99	0.938026		166	26.6667	19.4444	0.560202	11.3716	8.35287	3.01876	15.5556	0.00056781	13.4525	2.08	0.933097	2.08089
167	26.6667	19.4444	0.560202	11.3716	8.35287	3.01876	15.5556	0.00056781	13.4525	2.08	0.933097		167	26.6667	19.4444	0.459677	10.3165	7.18054	3.13599	21.1111	0.00031545	12.6319	2.32	0.922193	2.31536
168	26.6667	19.4444	0.459677	10.3165	7.18054	3.13599	21.1111	0.00031545	12.6319	2.32	0.922193		168	26.6667	19.4444	0.573888	10.7855	7.97186	2.8136	21.1111	0.00031545	13.1887	2.4	0.897767	2.40328
169	26.6667	19.4444	0.573888	10.7855	7.97186	2.8136	21.1111	0.00031545	13.1887	2.4	0.897767		169	26.6667	19.4444	0.46534	10.5803	7.26846	3.31184	21.1111	0.00044163	12.8077	2.22	0.912329	2.22743
170	26.6667	19.4444	0.46534	10.5803	7.26846	3.31184	21.1111	0.00044163	12.8077	2.22	0.912329		170	26.6667	19.4444	0.547931	11.0492	8.03048	3.01876	21.1111	0.00044163	13.3353	2.29	0.916519	2.28605
171	26.6667	19.4444	0.547931	11.0492	8.03048	3.01876	21.1111	0.00044163	13.3353	2.29	0.916519		171	26.6667	19.4444	0.454013	10.6975	7.53224	3.1653	21.1111	0.00056781	12.8664	2.16	0.967115	2.16882
172	26.6667	19.4444	0.454013	10.6975	7.53224	3.1653	21.1111	0.00056781	12.8664	2.16	0.967115		172	26.6667	19.4444	0.574832	11.1665	8.35287	2.8136	21.1111	0.00056781	13.4232	2.25	0.929574	2.25674
173	26.6667	19.4444	0.574832	11.1665	8.35287	2.8136	21.1111	0.00056781	13.4232	2.25	0.929574		173	26.6667	19.4444	0.466284	9.87691	7.12192	2.75498	26.6667	0.00031545	12.3974	2.53	0.934745	2.52052
174	26.6667	19.4444	0.466284	9.87691	7.12192	2.75498	26.6667	0.00031545	12.3974	2.53	0.934745		174	26.6667	19.4444	0.544627	10.2872	7.94256	2.34467	26.6667	0.00031545	12.8664	2.6	0.950704	2.57913
175	26.6667	19.4444	0.544627	10.2872	7.94256	2.34467	26.6667	0.00031545	12.8664	2.6	0.950704		175	26.6667	19.4444	0.455429	10.1407	7.20985	2.93083	26.6667	0.00044163	12.6026	2.44	0.94582	2.4619
176	26.6667	19.4444	0.455429	10.1407	7.20985	2.93083	26.6667	0.00044163	12.6026	2.44	0.94582		176	26.6667	19.4444	0.538492	10.551	8.00117	2.54982	26.6667	0.00044163	13.0715	2.51	0.951282	2.52052
177	26.6667	19.4444	0.538492	10.551	8.00117	2.54982	26.6667	0.00044163	13.0715	2.51	0.951282		177	26.6667	19.4444	0.487522	10.2579	7.41501	2.84291	26.6667	0.00056781	12.6612	2.39	0.933993	2.40328
178	26.6667	19.4444	0.487522	10.2579	7.41501	2.84291	26.6667	0.00056781	12.6612	2.39	0.933993		178	26.6667	19.4444	0.54274	10.6975	8.20633	2.49121	26.6667	0.00056781	13.1301	2.46	0.969567	2.43259
179	26.6667	19.4444	0.54274	10.6975	8.20633	2.49121	26.6667	0.00056781	13.1301	2.46	0.969567		179	26.6667	19.4444	0.481386	9.43728	7.09261	2.34467	32.2222	0.00031545	12.163	2.74	0.940588	2.72567
180	26.6667	19.4444	0.481386	9.43728	7.09261	2.34467	32.2222	0.00031545	12.163	2.74	0.940588		180	26.6667	19.4444	0.589934	9.75967	7.88394	1.87573	32.2222	0.00031545	12.5733	2.81	0.923256	2.8136
181	26.6667	19.4444	0.589934	9.75967	7.88394	1.87573	32.2222	0.00031545	12.5733	2.81	0.923256		181	26.6667	19.4444	0.476667	9.73036	7.20985	2.52052	32.2222	0.00044163	12.3681	2.66	0.94731	2.63775
182	26.6667	19.4444	0.476667	9.73036	7.20985	2.52052	32.2222	0.00044163	12.3681	2.66	0.94731		182	26.6667	19.4444	0.544627	10.0821	7.97186	2.1102	32.2222	0.00044163	12.8077	2.73	0.967008	2.72567
183	26.6667	19.4444	0.544627	10.0821	7.97186	2.1102	32.2222	0.00044163	12.8077	2.73	0.967008		183	26.6667	19.4444	0.480914	9.81829	7.26846	2.54982	32.2222	0.00056781	12.456	2.62	0.946248	2.63775
184	26.6667	19.4444	0.480914	9.81829	7.26846	2.54982	32.2222	0.00056781	12.456	2.62	0.946248		184	26.6667	19.4444	0.566337	10.1993	8.03048	2.16882	32.2222	0.00056781	12.8664	2.67	0.944768	2.66706
185	26.6667	19.4444	0.566337	10.1993	8.03048	2.16882	32.2222	0.00056781	12.8664	2.67	0.944768		185	26.6667	19.4444	0.475723	9.1442	7.034	2.1102	37.7778	0.00044163	12.1043	2.95	0.957039	2.96014
186	26.6667	19.4444	0.475723	9.1442	7.034	2.1102	37.7778	0.00044163	12.1043	2.95	0.957039		186	26.6667	19.4444	0.55973	9.46659	7.82532	1.64127	37.7778	0.00044163	12.456	3	0.961877	2.98945
187	26.6667	19.4444	0.55973	9.46659	7.82532	1.64127	37.7778	0.00044163	12.456	3	0.961877		187	26.6667	19.4444	0.464868	9.26143	7.034	2.22743	37.7778	0.00056781	12.163	2.9	0.963636	2.90152
188	26.6667	19.4444	0.464868	9.26143	7.034	2.22743	37.7778	0.00056781	12.163	2.9	0.963636		188	26.6667	19.4444	0.539436	9.55451	7.76671	1.78781	37.7778	0.00056781	12.5147	2.95	0.971944	2.96014
189	26.6667	19.4444	0.539436	9.55451	7.76671	1.78781	37.7778	0.00056781	12.5147	2.95	0.971944		189	26.6667	19.4444	0.494129	8.61665	6.88746	1.72919	43.3333	0.00044163	11.8406	3.25	0.942551	3.22392
190	26.6667	19.4444	0.494129	8.61665	6.88746	1.72919	43.3333	0.00044163	11.8406	3.25	0.942551		190	26.6667	19.4444	0.562561	8.85111	7.64947	1.20164	43.3333	0.00044163	12.1043	3.27	0.965876	3.25322
191	26.6667	19.4444	0.562561	8.85111	7.64947	1.20164	43.3333	0.00044163	12.1043	3.27	0.965876		191	26.6667	19.4444	0.472419	8.70457	6.79953	1.90504	43.3333	0.00056781	11.8699	3.19	0.949418	3.1653
192	26.6667	19.4444	0.472419	8.70457	6.79953	1.90504	43.3333	0.00056781	11.8699	3.19	0.949418		192	26.6667	19.4444	0.590878	8.93904	7.50293	1.43611	43.3333	0.00056781	12.163	3.22	0.912077	3.22392
193	26.6667	19.4444	0.590878	8.93904	7.50293	1.43611	43.3333	0.00056781	12.163	3.22	0.912077		193	26.6667	19.4444	0.488938	8.00117	6.62368	1.37749	48.8889	0.00044163	11.5768	3.57	0.9431	3.57562
194	26.6667	19.4444	0.488938	8.00117	6.62368	1.37749	48.8889	0.00044163	11.5768	3.57	0.9431		194	26.6667	19.4444	0.584271	8.14771	7.18054	0.967175	48.8889	0.00044163	11.8113	3.67	0.913849	3.66354
195	26.6667	19.4444	0.584271	8.14771	7.18054	0.967175	48.8889	0.00044163	11.8113	3.67	0.913849		195	26.6667	19.4444	0.473363	8.05979	6.62368	1.43611	48.8889	0.00056781	11.5182	3.46	0.959433	3.45838
196	26.6667	19.4444	0.473363	8.05979	6.62368	1.43611	48.8889	0.00056781	11.5182	3.46	0.959433		196	26.6667	19.4444	0.545571	8.23564	7.18054	1.0551	48.8889	0.00056781	11.8113	3.57	0.94938	3.57562
197	26.6667	19.4444	0.545571	8.23564	7.18054	1.0551	48.8889	0.00056781	11.8113	3.57	0.94938		197	26.6667	19.4444	0.39266	11.694	7.09261	4.60141	-1.11111	0.000283905	13.3353	1.63	0.867866	1.64127
198	26.6667	19.4444	0.39266	11.694	7.09261	4.60141	-1.11111	0.000283905	13.3353	1.63	0.867866		198	26.6667	19.4444	0.529053	12.163	8.03048	4.13247	-1.11111	0.000283905	13.8628	1.7	0.868175	1.69988
199	26.6667	19.4444	0.529053	12.163	8.03048	4.13247	-1.11111	0.000283905	13.8628	1.7	0.868175		199	26.6667	19.4444	0.425225	11.7526	7.12192	4.63072	-1.11111	0.000429012	13.3353	1.58	0.83667	1.58265
200	26.6667	19.4444	0.425225	11.7526	7.12192	4.63072	-1.11111	0.000429012	13.3353	1.58	0.83667		200	26.6667	19.4444	0.55501	12.2216	8.05979	4.16178	-1.11111	0.000429012	13.8628	1.65	0.847599	1.64127
201	26.6667	19.4444	0.55501	12.2216	8.05979	4.16178	-1.11111	0.000429012	13.8628	1.65	0.847599		201	26.6667	19.4444	0.399739	11.7233	7.12192	4.60141	-1.11111	0.00056781	13.2767	1.56	0.863936	1.55334
202	26.6667	19.4444	0.399739	11.7233	7.12192	4.60141	-1.11111	0.00056781	13.2767	1.56	0.863936		202	26.6667	19.4444	0.521974	12.2216	8.05979	4.16178	-1.11111	0.00056781	13.8628	1.63	0.875286	1.64127
203	26.6667	19.4444	0.521974	12.2216	8.05979	4.16178	-1.11111	0.00056781	13.8628	1.63	0.875286		203	26.6667	19.4444	0.426169	11.4889	7.034	4.45487	4.44444	0.000283905	13.2474	1.76	0.840881	1.7585
204	26.6667	19.4444	0.426169	11.4889	7.034	4.45487	4.44444	0.000283905	13.2474	1.76	0.840881		204	26.6667	19.4444	0.52103	11.9578	7.97186	3.98593	4.44444	0.000283905	13.8042	1.83	0.879178	1.84642
205	26.6667	19.4444	0.52103	11.9578	7.97186	3.98593	4.44444	0.000283905	13.8042	1.83	0.879178		205	26.6667	19.4444	0.405403	11.6354	7.09261	4.54279	4.44444	0.000429012	13.306	1.67	0.860063	1.67057
206	26.6667	19.4444	0.405403	11.6354	7.09261	4.54279	4.44444	0.000429012	13.306	1.67	0.860063		206	26.6667	19.4444	0.554538	12.1336	8.03048	4.10317	4.44444	0.000429012	13.8628	1.74	0.848851	1.72919
207	26.6667	19.4444	0.554538	12.1336	8.03048	4.10317	4.44444	0.000429012	13.8628	1.74	0.848851		207	26.6667	19.4444	0.407763	11.694	7.12192	4.5721	4.44444	0.00056781	13.3353	1.63	0.858412	1.64127
208	26.6667	19.4444	0.407763	11.694	7.12192	4.5721	4.44444	0.00056781	13.3353	1.63	0.858412		208	26.6667	19.4444	0.520086	12.1923	8.03048	4.16178	4.44444	0.00056781	13.8921	1.7	0.874318	1.69988
209	26.6667	19.4444	0.520086	12.1923	8.03048	4.16178	4.44444	0.00056781	13.8921	1.7	0.874318		209	26.6667	19.4444	0.403987	11.1372	6.91676	4.2204	10	0.000283905	13.0715	1.94	0.870035	1.93435
210	26.6667	19.4444	0.403987	11.1372	6.91676	4.2204	10	0.000283905	13.0715	1.94	0.870035		210	26.6667	19.4444	0.554538	11.5768	7.82532	3.75147	10	0.000283905	13.5991	2.02	0.851497	2.02227
211	26.6667	19.4444	0.554538	11.5768	7.82532	3.75147	10	0.000283905	13.5991	2.02	0.851497		211	26.6667	19.4444	0.419561	11.3716	7.00469	4.36694	10	0.000429012	13.1887	1.81	0.851279	1.81712
212	26.6667	19.4444	0.419561	11.3716	7.00469	4.36694	10	0.000429012	13.1887	1.81	0.851279		212	26.6667	19.4444	0.554066	11.8406	7.91325	3.92732	10	0.000429012	13.7163	1.88	0.849385	1.87573
213	26.6667	19.4444	0.554066	11.8406	7.91325	3.92732	10	0.000429012	13.7163	1.88	0.849385		213	26.6667	19.4444	0.406347	11.4889	7.034	4.45487	10	0.00056781	13.2474	1.75	0.860226	1.7585
214	26.6667	19.4444	0.406347	11.4889	7.034	4.45487	10	0.00056781	13.2474	1.75	0.860226		214	26.6667	19.4444	0.535188	11.9578	7.97186	3.98593	10	0.00056781	13.8042	1.83	0.866545	1.84642
215	26.6667	19.4444	0.535188	11.9578	7.97186	3.98593	10	0.00056781	13.8042	1.83	0.866545		215	26.6667	19.4444	0.411538	10.5803	6.71161	3.8687	15.5556	0.000283905	12.7491	2.16	0.868339	2.16882
216	26.6667	19.4444	0.411538	10.5803	6.71161	3.8687	15.5556	0.000283905	12.7491	2.16	0.868339		216	26.6667	19.4444	0.537076	11.0199	7.59086	3.42907	15.5556	0.000283905	13.2767	2.25	0.864183	2.25674
217	26.6667	19.4444	0.537076	11.0199	7.59086	3.42907	15.5556	0.000283905	13.2767	2.25	0.864183		217	26.6667	19.4444	0.403043	10.9906	6.88746	4.10317	15.5556	0.000429012	12.9836	2	0.87811	1.99297
218	26.6667	19.4444	0.403043	10.9906	6.88746	4.10317	15.5556	0.000429012	12.9836	2	0.87811		218	26.6667	19.4444	0.5064	11.4596	7.76671	3.69285	15.5556	0.000429012	13.5404	2.09	0.892665	2.08089
219	26.6667	19.4444	0.5064	11.4596	7.76671	3.69285	15.5556	0.000429012	13.5404	2.09	0.892665		219	26.6667	19.4444	0.425697	11.1372	6.91676	4.2204	15.5556	0.00056781	13.0715	1.93	0.847749	1.93435
220	26.6667	19.4444	0.425697	11.1372	6.91676	4.2204	15.5556	0.00056781	13.0715	1.93	0.847749		220	26.6667	19.4444	0.547931	11.6061	7.82532	3.78077	15.5556	0.00056781	13.6284	2.01	0.855176	2.02227
221	26.6667	19.4444	0.547931	11.6061	7.82532	3.78077	15.5556	0.00056781	13.6284	2.01	0.855176		221	26.6667	19.4444	0.418617	10.1407	6.59437	3.54631	21.1111	0.000283905	12.5733	2.42	0.873561	2.43259
222	26.6667	19.4444	0.418617	10.1407	6.59437	3.54631	21.1111	0.000283905	12.5733	2.42	0.873561		222	26.6667	19.4444	0.524806	10.551	7.47362	3.07737	21.1111	0.000283905	13.0715	2.52	0.88525	2.52052
223	26.6667	19.4444	0.524806	10.551	7.47362	3.07737	21.1111	0.000283905	13.0715	2.52	0.88525		223	26.6667	19.4444	0.40965	10.4924	6.71161	3.78077	21.1111	0.000429012	12.7491	2.24	0.877872	2.25674
224	26.6667	19.4444	0.40965	10.4924	6.71161	3.78077	21.1111	0.000429012	12.7491	2.24	0.877872		224	26.6667	19.4444	0.528581	10.932	7.59086	3.34115	21.1111	0.000429012	13.2767	2.34	0.876824	2.34467
225	26.6667	19.4444	0.528581	10.932	7.59086	3.34115	21.1111	0.000429012	13.2767	2.34	0.876824		225	26.6667	19.4444	0.415314	10.6682	6.77022	3.89801	21.1111	0.00056781	12.837	2.16	0.868516	2.16882
226	26.6667	19.4444	0.415314	10.6682	6.77022	3.89801	21.1111	0.00056781	12.837	2.16	0.868516		226	26.6667	19.4444	0.513007	11.1079	7.64947	3.45838	21.1111	0.00056781	13.3646	2.25	0.889883	2.25674
227	26.6667	19.4444	0.513007	11.1079	7.64947	3.45838	21.1111	0.00056781	13.3646	2.25	0.889883		227	26.6667	19.4444	0.419561	9.52521	6.38921	3.13599	26.6667	0.000283905	12.2509	2.72	0.881472	2.72567
228	26.6667	19.4444	0.419561	9.52521	6.38921	3.13599	26.6667	0.000283905	12.2509	2.72	0.881472		228	26.6667	19.4444	0.533301	9.90621	7.23916	2.66706	26.6667	0.000283905	12.7491	2.84	0.879674	2.84291
229	26.6667	19.4444	0.533301	9.90621	7.23916	2.66706	26.6667	0.000283905	12.7491	2.84	0.879674		229	26.6667	19.4444	0.408706	9.93552	6.53576	3.39977	26.6667	0.000429012	12.456	2.52	0.890209	2.52052
230	26.6667	19.4444	0.408706	9.93552	6.53576	3.39977	26.6667	0.000429012	12.456	2.52	0.890209		230	26.6667	19.4444	0.508759	10.3458	7.3857	2.96014	26.6667	0.000429012	12.9836	2.63	0.89999	2.63775
231	26.6667	19.4444	0.508759	10.3458	7.3857	2.96014	26.6667	0.000429012	12.9836	2.63	0.89999		231	26.6667	19.4444	0.388885	10.1114	6.59437	3.517	26.6667	0.00056781	12.544	2.43	0.912567	2.43259
232	26.6667	19.4444	0.388885	10.1114	6.59437	3.517	26.6667	0.00056781	12.544	2.43	0.912567		232	26.6667	19.4444	0.556426	10.5217	7.47362	3.04807	26.6667	0.00056781	13.0422	2.53	0.858889	2.52052
233	26.6667	19.4444	0.556426	10.5217	7.47362	3.04807	26.6667	0.00056781	13.0422	2.53	0.858889		233	26.6667	19.4444	0.421449	9.23212	6.30129	2.93083	29.4444	0.000283905	12.1043	2.86	0.885013	2.87222
234	26.6667	19.4444	0.421449	9.23212	6.30129	2.93083	29.4444	0.000283905	12.1043	2.86	0.885013		234	26.6667	19.4444	0.536604	9.61313	7.15123	2.4619	29.4444	0.000283905	12.6319	3.01	0.88017	3.01876
235	26.6667	19.4444	0.536604	9.61313	7.15123	2.4619	29.4444	0.000283905	12.6319	3.01	0.88017		235	26.6667	19.4444	0.396908	9.61313	6.41852	3.19461	29.4444	0.000429012	12.3095	2.68	0.908258	2.69637
236	26.6667	19.4444	0.396908	9.61313	6.41852	3.19461	29.4444	0.000429012	12.3095	2.68	0.908258		236	26.6667	19.4444	0.538492	9.99414	7.26846	2.72567	29.4444	0.000429012	12.8077	2.8	0.874274	2.8136
237	26.6667	19.4444	0.538492	9.99414	7.26846	2.72567	29.4444	0.000429012	12.8077	2.8	0.874274		237	26.6667	19.4444	0.424753	9.78898	6.47714	3.31184	29.4444	0.00056781	12.3681	2.58	0.87195	2.57913
238	26.6667	19.4444	0.424753	9.78898	6.47714	3.31184	29.4444	0.00056781	12.3681	2.58	0.87195		238	26.6667	19.4444	0.541796	10.17	7.32708	2.84291	29.4444	0.00056781	12.8664	2.69	0.869993	2.69637
239	26.6667	19.4444	0.541796	10.17	7.32708	2.84291	29.4444	0.00056781	12.8664	2.69	0.869993		239	26.6667	19.4444	0.416258	8.93904	6.21336	2.72567	32.2222	0.000283905	11.9871	3.06	0.89683	3.04807
240	26.6667	19.4444	0.416258	8.93904	6.21336	2.72567	32.2222	0.000283905	11.9871	3.06	0.89683		240	26.6667	19.4444	0.528581	9.32005	7.034	2.28605	32.2222	0.000283905	12.5147	3.19	0.886948	3.19461
241	26.6667	19.4444	0.528581	9.32005	7.034	2.28605	32.2222	0.000283905	12.5147	3.19	0.886948		241	26.6667	19.4444	0.41673	9.29074	6.3306	2.96014	32.2222	0.000429012	12.1336	2.84	0.891757	2.84291
242	26.6667	19.4444	0.41673	9.29074	6.3306	2.96014	32.2222	0.000429012	12.1336	2.84	0.891757		242	26.6667	19.4444	0.53802	9.67175	7.15123	2.52052	32.2222	0.000429012	12.6319	2.96	0.875681	2.96014
243	26.6667	19.4444	0.53802	9.67175	7.15123	2.52052	32.2222	0.000429012	12.6319	2.96	0.875681		243	26.6667	19.4444	0.386997	9.43728	6.35991	3.07737	32.2222	0.00056781	12.1923	2.74	0.924774	2.75498
244	26.6667	19.4444	0.386997	9.43728	6.35991	3.07737	32.2222	0.00056781	12.1923	2.74	0.924774		244	26.6667	19.4444	0.528581	9.81829	7.18054	2.63775	32.2222	0.00056781	12.6612	2.85	0.880483	2.84291
245	26.6667	19.4444	0.528581	9.81829	7.18054	2.63775	32.2222	0.00056781	12.6612	2.85	0.880483		245	26.6667	19.4444	0.393604	8.29426	6.00821	2.28605	37.7778	0.000283905	11.7233	3.43	0.937549	3.42907
246	26.6667	19.4444	0.393604	8.29426	6.00821	2.28605	37.7778	0.000283905	11.7233	3.43	0.937549		246	26.6667	19.4444	0.539908	8.64596	6.77022	1.87573	37.7778	0.000283905	12.2216	3.58	0.87512	3.57562
247	26.6667	19.4444	0.539908	8.64596	6.77022	1.87573	37.7778	0.000283905	12.2216	3.58	0.87512		247	26.6667	19.4444	0.406819	8.64596	6.09613	2.54982	37.7778	0.000429012	11.8406	3.2	0.908664	3.19461
248	26.6667	19.4444	0.406819	8.64596	6.09613	2.54982	37.7778	0.000429012	11.8406	3.2	0.908664		248	26.6667	19.4444	0.544627	8.99765	6.88746	2.1102	37.7778	0.000429012	12.3388	3.33	0.868814	3.34115
249	26.6667	19.4444	0.544627	8.99765	6.88746	2.1102	37.7778	0.000429012	12.3388	3.33	0.868814		249	26.6667	19.4444	0.412954	8.82181	6.15475	2.66706	37.7778	0.00056781	11.9285	3.09	0.898598	3.10668
250	26.6667	19.4444	0.412954	8.82181	6.15475	2.66706	37.7778	0.00056781	11.9285	3.09	0.898598		250	26.6667	19.4444	0.504984	9.1735	6.94607	2.22743	37.7778	0.00056781	12.3974	3.21	0.905969	3.22392
251	26.6667	19.4444	0.504984	9.1735	6.94607	2.22743	37.7778	0.00056781	12.3974	3.21	0.905969		251	26.6667	19.4444	0.422393	7.67878	5.80305	1.87573	43.3333	0.000283905	11.5182	3.84	0.904269	3.83939
252	26.6667	19.4444	0.422393	7.67878	5.80305	1.87573	43.3333	0.000283905	11.5182	3.84	0.904269		252	26.6667	19.4444	0.508759	8.00117	6.56506	1.43611	43.3333	0.000283905	12.0164	4	0.910973	4.01524
253	26.6667	19.4444	0.508759	8.00117	6.56506	1.43611	43.3333	0.000283905	12.0164	4	0.910973		253	26.6667	19.4444	0.393604	7.97186	5.86166	2.1102	43.3333	0.000429012	11.5768	3.59	0.933054	3.60492
254	26.6667	19.4444	0.393604	7.97186	5.86166	2.1102	43.3333	0.000429012	11.5768	3.59	0.933054		254	26.6667	19.4444	0.521502	8.32356	6.62368	1.69988	43.3333	0.000429012	12.075	3.74	0.88878	3.75147
255	26.6667	19.4444	0.521502	8.32356	6.62368	1.69988	43.3333	0.000429012	12.075	3.74	0.88878		255	26.6667	19.4444	0.391716	8.0891	5.86166	2.22743	43.3333	0.00056781	11.5475	3.47	0.926274	3.45838
256	26.6667	19.4444	0.391716	8.0891	5.86166	2.22743	43.3333	0.00056781	11.5475	3.47	0.926274		256	26.6667	19.4444	0.514423	8.4408	6.65299	1.78781	43.3333	0.00056781	12.0457	3.61	0.893685	3.60492
257	26.6667	19.4444	0.514423	8.4408	6.65299	1.78781	43.3333	0.00056781	12.0457	3.61	0.893685		257	26.6667	19.4444	0.403987	7.06331	5.56858	1.49472	48.8889	0.000283905	11.3423	4.27	0.928726	4.27902
258	26.6667	19.4444	0.403987	7.06331	5.56858	1.49472	48.8889	0.000283905	11.3423	4.27	0.928726		258	26.6667	19.4444	0.547459	7.35639	6.27198	1.08441	48.8889	0.000283905	11.8113	4.45	0.86564	4.45487
259	26.6667	19.4444	0.547459	7.35639	6.27198	1.08441	48.8889	0.000283905	11.8113	4.45	0.86564		259	26.6667	19.4444	0.404459	7.35639	5.6272	1.72919	48.8889	0.000429012	11.3716	4.01	0.917801	4.01524
260	26.6667	19.4444	0.404459	7.35639	5.6272	1.72919	48.8889	0.000429012	11.3716	4.01	0.917801		260	26.6667	19.4444	0.551707	7.64947	6.38921	1.26026	48.8889	0.000429012	11.8113	4.17	0.863285	4.16178
261	26.6667	19.4444	0.551707	7.64947	6.38921	1.26026	48.8889	0.000429012	11.8113	4.17	0.863285		261	26.6667	19.4444	0.388413	7.44431	5.6272	1.81712	48.8889	0.00056781	11.313	3.88	0.934149	3.8687
262	26.6667	19.4444	0.388413	7.44431	5.6272	1.81712	48.8889	0.00056781	11.313	3.88	0.934149		262	26.6667	19.4444	0.553122	7.76671	6.38921	1.37749	48.8889	0.00056781	11.8113	4.04	0.856447	4.04455
263	26.6667	19.4444	0.553122	7.76671	6.38921	1.37749	48.8889	0.00056781	11.8113	4.04	0.856447		263												0
264													264												0
265													265												0
266													266												0
267													267												0
268													268												0
269													269												0
270													270												0
271													271												0
272													272												0
273													273												0
274													274												0
275													275												0
276													276												0
277													277												0
278													278												0
279													279												0
280													280												0
281													281												0
282													282												0
283													283												0
284													284												0
285													285												0
286													286												0
287													287												0
288													288												0
289													289												0
290													290												0
291													291												0
292													292												0
293													293												0
294													294												0
295													295												0
296													296												0
297													297												0
298													298												0
299													299												0
300													300												0
301													301												0
302													302												0
303													303												0
304													304												0
305													305												0
306													306												0
307													307												0
308													308												0
309													309												0
310													310												0
311													311												0
312													312												0
313													313												0
314													314												0
315													315												0
316													316												0
317													317												0
318													318												0
319													319												0
320													320												0
321													321												0
322													322												0
323													323												0
324													324												0
325													325												0
326													326												0
327													327												0
328													328												0
329													329												0
330													330												0
331													331												0
332													332												0
333													333												0
334													334												0
335													335												0
336													336												0
337													337												0
338													338												0
339													339												0
340													340												0
341													341												0
342													342												0
343													343												0
344													344												0
345													345												0
346													346												0
347													347												0
348													348												0
349
350
351
352
353
354
355
356
357
358
359
360
361
362
363
364
365
366
367
368
369
370
371
372
373
374
375
376
377
378
379
380
381
382
383
384
385
386
387
388
389
390
391
392
393
394
395
396
397
398
399
400
401
402
403
404
405
406
407
408
409
410
411
412
413
414
415
416
417
418
419
420
421
422
423
424
425
426
427
428
429
430
431
432
433
434
435
436
437
438
439
440
441
442
443
444
445
446
447
448
449
450
451
452
453
454
455
456
457
458
459
460
461
462
463
464
465
466
467
468
469
470
471
472
473
474
475
476
477
478
479
480
481
482
483
484
485
486
487
488
489
490
491
492
493
494
495
496
497
498
499
500
501
502
503
504
505
506
507
508
509
510
511
512
513
514
515
516
517
518
519
520
521
522
523
524
525
526
527
528
529
530
531
532
533
534
535
536
537
538
539
540
541
542
543
544
545
546
547
548
549
550
551
552
553
554
555
556
557
558
559
560
561
562
563
564
565
566
567
568
569
570
571
572
573
574
575
576
577
578
579
580
581
582
583
584
585
586
587
588
589
590
591
592
593
594
595
596
597
598
599
600
601
602
603
604
605
606
607
608
609
610
611
612
613
614
615
616
617
618
619
620
621
622
623
624
625
626
627
628
629
630
631
632
633
634
635
636
637
638
639
640
641
642
643
644
645
646
647
648
649
650
651
652
653
654
655
656
657
658
	21.1111	18.3333	0.920298	15.7034	10.2311	5.47227	43.3333	0.00113562	22.0284	5.69044	1.16952
	23.8889	18.3333	0.920298	15.7034	12.2209	3.48253	43.3333	0.00113562	22.0284	5.69044	1.04982
	26.6667	18.3333	0.920298	15.7034	14.1978	1.50563	43.3333	0.00113562	22.0284	5.69044	0.939869
	27	18.3333	0.920298	15.7034	14.4417	1.26172	43.3333	0.00113562	22.0284	5.69044	0.927977
	29.4444	18.3333	0.920298	15.7034	16.1875	-0.484116	43.3333	0.00113562	22.0284	5.69044	0.841112
	32.2222	18.3333	0.920298	15.7034	15.7034	0	43.3333	0.00113562	22.0284	5.69044	0.583744
	35	18.3333	0.920298	15.7034	15.7034	0	43.3333	0.00113562	22.0284	5.69044	0.416854
	21.1111	19	0.920298	16.3048	8.89607	7.40873	43.3333	0.00113562	22.7479	5.72956	1.09686
	23.8889	19	0.920298	16.3048	11.1426	5.16225	43.3333	0.00113562	22.7479	5.72956	1.00999
	26.6667	19	0.920298	16.3048	13.389	2.91577	43.3333	0.00113562	22.7479	5.72956	0.929222
	27	19	0.920298	16.3048	13.6458	2.65903	43.3333	0.00113562	22.7479	5.72956	0.918792
	29.4444	19	0.920298	16.3048	15.6227	0.68212	43.3333	0.00113562	22.7479	5.72956	0.853069
	32.2222	19	0.920298	16.3048	16.3048	0	43.3333	0.00113562	22.7479	5.72956	0.671453
	35	19	0.920298	16.3048	16.3048	0	43.3333	0.00113562	22.7479	5.72956	0.487692
	21.1111	19.4444	0.920298	16.7057	8.01032	8.69543	43.3333	0.00113562	23.2122	5.74912	1.05297
	23.8889	19.4444	0.920298	16.7057	10.4237	6.28206	43.3333	0.00113562	23.2122	5.74912	0.985446
	26.6667	19.4444	0.920298	16.7057	12.837	3.8687	43.3333	0.00113562	23.2122	5.74912	0.921746
	27	19.4444	0.920298	16.7057	13.1323	3.57345	43.3333	0.00113562	23.2122	5.74912	0.914836
	29.4444	19.4444	0.920298	16.7057	15.2504	1.45533	43.3333	0.00113562	23.2122	5.74912	0.861652
	32.2222	19.4444	0.920298	16.7057	17.2402	-0.534409	43.3333	0.00113562	23.2122	5.74912	0.772846
	35	19.4444	0.920298	16.7057	17.3557	-0.649942	43.3333	0.00113562	23.2122	5.74912	0.574701
	23.8889	21.1111	0.920298	16.9062	8.94742	7.95879	43.3333	0.00113562	23.4443	5.76216	1.051
	26.6667	21.1111	0.920298	16.9062	10.5264	6.37983	43.3333	0.00113562	23.4443	5.76216	0.916747
	27	21.1111	0.920298	16.9062	10.7189	6.18728	43.3333	0.00113562	23.4443	5.76216	0.901982
	29.4444	21.1111	0.920298	16.9062	12.1182	4.78804	43.3333	0.00113562	23.4443	5.76216	0.799178
	32.2222	21.1111	0.920298	16.9062	13.6971	3.20908	43.3333	0.00113562	23.4443	5.76216	0.694469
	35	21.1111	0.920298	16.9062	16.1362	0.770046	43.3333	0.00113562	23.4443	5.76216	0.65187
	26.6667	23.8889	0.920298	17.1067	8.1772	8.92949	43.3333	0.00113562	23.6532	5.78172	1.02869
	27	23.8889	0.920298	17.1067	8.44678	8.65991	43.3333	0.00113562	23.6532	5.78172	1.01997
	29.4444	23.8889	0.920298	17.1067	10.4879	6.61882	43.3333	0.00113562	23.6532	5.78172	0.963079
	32.2222	23.8889	0.920298	17.1067	12.6188	4.48787	43.3333	0.00113562	23.6532	5.78172	0.888318
	35	23.8889	0.920298	17.1067	14.8781	2.22855	43.3333	0.00113562	23.6532	5.78172	0.827652
	21.1111	15.5556	1.13267	15.2084	13.0174	2.19097	43.3333	0.00113562	21.5792	5.57246	0.960927
	23.8889	15.5556	1.13267	15.2084	14.7291	0.479248	43.3333	0.00113562	21.5792	5.57246	0.801132
	26.6667	15.5556	1.13267	15.2084	16.4546	-1.24628	43.3333	0.00113562	21.5792	5.57246	0.664729
	27	15.5556	1.13267	15.2084	17.1172	-1.90888	43.3333	0.00113562	21.5792	5.57246	0.676808
	29.4444	15.5556	1.13267	15.2084	15.2084	0	43.3333	0.00113562	21.5792	5.57246	0.410928
	32.2222	15.5556	1.13267	15.2084	15.2084	0	43.3333	0.00113562	21.5792	5.57246	0.272757
	35	15.5556	1.13267	15.2084	15.2084	0	43.3333	0.00113562	21.5792	5.57246	0.168688
	21.1111	18.3333	1.13267	16.2268	11.002	5.22488	43.3333	0.00113562	22.7793	5.62646	1.12872
	23.8889	18.3333	1.13267	16.2268	13.1416	3.08523	43.3333	0.00113562	22.7793	5.62646	0.991991
	26.6667	18.3333	1.13267	16.2268	15.2675	0.959379	43.3333	0.00113562	22.7793	5.62646	0.869251
	27	18.3333	1.13267	16.2268	15.5297	0.697099	43.3333	0.00113562	22.7793	5.62646	0.855936
	29.4444	18.3333	1.13267	16.2268	17.4071	-1.18027	43.3333	0.00113562	22.7793	5.62646	0.760832
	32.2222	18.3333	1.13267	16.2268	16.2268	0	43.3333	0.00113562	22.7793	5.62646	0.506013
	35	18.3333	1.13267	16.2268	16.2268	0	43.3333	0.00113562	22.7793	5.62646	0.362429
	21.1111	19	1.13267	16.8483	9.56633	7.28198	43.3333	0.00113562	23.5234	5.66696	1.07854
	23.8889	19	1.13267	16.8483	11.9821	4.86624	43.3333	0.00113562	23.5234	5.66696	0.969443
	26.6667	19	1.13267	16.8483	14.3978	2.4505	43.3333	0.00113562	23.5234	5.66696	0.870293
	27	19	1.13267	16.8483	14.6739	2.17442	43.3333	0.00113562	23.5234	5.66696	0.858118
	29.4444	19	1.13267	16.8483	16.7997	0.0485649	43.3333	0.00113562	23.5234	5.66696	0.779351
	32.2222	19	1.13267	16.8483	16.8483	0	43.3333	0.00113562	23.5234	5.66696	0.578539
	35	19	1.13267	16.8483	16.8483	0	43.3333	0.00113562	23.5234	5.66696	0.421521
	21.1111	19.4444	1.13267	17.2626	8.61383	8.64877	43.3333	0.00113562	24.0035	5.68721	1.04791
	23.8889	19.4444	1.13267	17.2626	11.209	6.05358	43.3333	0.00113562	24.0035	5.68721	0.95549
	26.6667	19.4444	1.13267	17.2626	13.8042	3.45838	43.3333	0.00113562	24.0035	5.68721	0.870418
	27	19.4444	1.13267	17.2626	14.1217	3.14088	43.3333	0.00113562	24.0035	5.68721	0.861066
	29.4444	19.4444	1.13267	17.2626	16.3994	0.86319	43.3333	0.00113562	24.0035	5.68721	0.792104
	32.2222	19.4444	1.13267	17.2626	18.5391	-1.27647	43.3333	0.00113562	24.0035	5.68721	0.695257
	35	19.4444	1.13267	17.2626	18.6633	-1.4007	43.3333	0.00113562	24.0035	5.68721	0.518931
	23.8889	21.1111	1.13267	17.4698	9.62154	7.84821	43.3333	0.00113562	24.2436	5.70071	1.03054
	26.6667	21.1111	1.13267	17.4698	11.3195	6.15029	43.3333	0.00113562	24.2436	5.70071	0.886139
	27	21.1111	1.13267	17.4698	11.5265	5.94323	43.3333	0.00113562	24.2436	5.70071	0.870329
	29.4444	21.1111	1.13267	17.4698	13.0312	4.43857	43.3333	0.00113562	24.2436	5.70071	0.761263
	32.2222	21.1111	1.13267	17.4698	14.7291	2.74065	43.3333	0.00113562	24.2436	5.70071	0.651842
	35	21.1111	1.13267	17.4698	17.3519	0.117849	43.3333	0.00113562	24.2436	5.70071	0.595889
	26.6667	23.8889	1.13267	17.6769	8.79329	8.88362	43.3333	0.00113562	24.4596	5.72096	1.01041
	27	23.8889	1.13267	17.6769	9.08318	8.59373	43.3333	0.00113562	24.4596	5.72096	0.999294
	29.4444	23.8889	1.13267	17.6769	11.278	6.39886	43.3333	0.00113562	24.4596	5.72096	0.925378
	32.2222	23.8889	1.13267	17.6769	13.5695	4.10736	43.3333	0.00113562	24.4596	5.72096	0.836583
	35	23.8889	1.13267	17.6769	15.9991	1.67781	43.3333	0.00113562	24.4596	5.72096	0.762718
	21.1111	15.5556	0.377558	5.78382	4.64314	1.14068	43.3333	0.00037854	7.90445	1.93783	0.961183
	23.8889	15.5556	0.377558	5.78382	5.25369	0.530129	43.3333	0.00037854	7.90445	1.93783	0.806329
	26.6667	15.5556	0.377558	5.78382	5.86917	-0.0853453	43.3333	0.00037854	7.90445	1.93783	0.673316
	27	15.5556	0.377558	5.78382	6.10551	-0.321688	43.3333	0.00037854	7.90445	1.93783	0.688759
	29.4444	15.5556	0.377558	5.78382	5.78382	0	43.3333	0.00037854	7.90445	1.93783	0.454176
	32.2222	15.5556	0.377558	5.78382	5.78382	0	43.3333	0.00037854	7.90445	1.93783	0.300828
	35	15.5556	0.377558	5.78382	5.78382	0	43.3333	0.00037854	7.90445	1.93783	0.185669
	21.1111	18.3333	0.377558	6.17116	3.92427	2.24689	43.3333	0.00037854	8.34408	1.95575	1.12363
	23.8889	18.3333	0.377558	6.17116	4.68746	1.4837	43.3333	0.00037854	8.34408	1.95575	0.996512
	26.6667	18.3333	0.377558	6.17116	5.44572	0.72544	43.3333	0.00037854	8.34408	1.95575	0.881191
	27	18.3333	0.377558	6.17116	5.53927	0.631887	43.3333	0.00037854	8.34408	1.95575	0.868693
	29.4444	18.3333	0.377558	6.17116	6.20891	-0.0377493	43.3333	0.00037854	8.34408	1.95575	0.778529
	32.2222	18.3333	0.377558	6.17116	6.17116	0	43.3333	0.00037854	8.34408	1.95575	0.562119
	35	18.3333	0.377558	6.17116	6.17116	0	43.3333	0.00037854	8.34408	1.95575	0.40173
	21.1111	19	0.377558	6.4075	3.41219	2.99531	43.3333	0.00037854	8.61665	1.96919	1.06372
	23.8889	19	0.377558	6.4075	4.27386	2.13365	43.3333	0.00037854	8.61665	1.96919	0.9664
	26.6667	19	0.377558	6.4075	5.13552	1.27198	43.3333	0.00037854	8.61665	1.96919	0.877003
	27	19	0.377558	6.4075	5.234	1.17351	43.3333	0.00037854	8.61665	1.96919	0.865785
	29.4444	19	0.377558	6.4075	5.99226	0.415241	43.3333	0.00037854	8.61665	1.96919	0.793965
	32.2222	19	0.377558	6.4075	6.4075	0	43.3333	0.00037854	8.61665	1.96919	0.645542
	35	19	0.377558	6.4075	6.4075	0	43.3333	0.00037854	8.61665	1.96919	0.469261
	21.1111	19.4444	0.377558	6.56506	3.07245	3.49261	43.3333	0.00037854	8.7925	1.97591	1.02736
	23.8889	19.4444	0.377558	6.56506	3.99812	2.56694	43.3333	0.00037854	8.7925	1.97591	0.947818
	26.6667	19.4444	0.377558	6.56506	4.9238	1.64127	43.3333	0.00037854	8.7925	1.97591	0.873742
	27	19.4444	0.377558	6.56506	5.03705	1.52802	43.3333	0.00037854	8.7925	1.97591	0.865632
	29.4444	19.4444	0.377558	6.56506	5.84947	0.715592	43.3333	0.00037854	8.7925	1.97591	0.804759
	32.2222	19.4444	0.377558	6.56506	6.61266	-0.0475969	43.3333	0.00037854	8.7925	1.97591	0.712805
	35	19.4444	0.377558	6.56506	6.65698	-0.0919108	43.3333	0.00037854	8.7925	1.97591	0.529144
	23.8889	21.1111	0.377558	6.64385	3.43189	3.21196	43.3333	0.00037854	8.88042	1.98039	1.01995
	26.6667	21.1111	0.377558	6.64385	4.03751	2.60633	43.3333	0.00037854	8.88042	1.98039	0.882098
	27	21.1111	0.377558	6.64385	4.11137	2.53247	43.3333	0.00037854	8.88042	1.98039	0.866974
	29.4444	21.1111	0.377558	6.64385	4.64807	1.99578	43.3333	0.00037854	8.88042	1.98039	0.762202
	32.2222	21.1111	0.377558	6.64385	5.25369	1.39015	43.3333	0.00037854	8.88042	1.98039	0.65637
	35	21.1111	0.377558	6.64385	6.18921	0.454631	43.3333	0.00037854	8.88042	1.98039	0.607201
	26.6667	23.8889	0.377558	6.72263	3.13646	3.58617	43.3333	0.00037854	8.95955	1.98711	1.00271
	27	23.8889	0.377558	6.72263	3.23986	3.48277	43.3333	0.00037854	8.95955	1.98711	0.99284
	29.4444	23.8889	0.377558	6.72263	4.02274	2.69988	43.3333	0.00037854	8.95955	1.98711	0.927677
	32.2222	23.8889	0.377558	6.72263	4.84009	1.88253	43.3333	0.00037854	8.95955	1.98711	0.846328
	35	23.8889	0.377558	6.72263	5.70668	1.01594	43.3333	0.00037854	8.95955	1.98711	0.779285

## Sheet: ParamEstimator
Accuracy	0.001
Number of Data Set	262
Compressor Type	SCROLL
Refrigerant	R22
Source Side Fluid	0
	Which Initial Guess?
	1
Initial Guess	Initial Guess 1	Initial Guess 2	Initial Guess 3	Initial Guess 4	Initial Guess 5
LoadSideOutsideUACoeff (KW/K)	1.7					1.15787
LoadSideTotalUACoeff (KW/K)	1					1.29311
SuperheatTemp (C)	1					2.17331
PowerLosses (KW)	1					0.890262
LossFactor (~)	0.6					0.993824
X(1)	1					0.0449366
X(2)	1					1.23555
X(3)	1					0.0289719
X(4)	1					1.36483
X(5)	1
Parameters	Parameters 1	Parameters 2	Parameters 3	Parameters 4	Parameters 5
LoadSideOutsideUACoeff (KW/K)
LoadSideTotalUACoeff (KW/K)
SuperheatTemp (C)
PowerLosses (KW)
LossFactor (~)
X(1)
X(2)
X(3)
X(4)
X(5)
Error Analysis	Error 1	Error 2	Error 3	Error 4	Error 5
Total Capacity RMS error
Sensible Capacity RMS error
Heat Rejection RMS error
Power RMS error
Total Capacity RMS error (%)
Sensible Capacity RMS error (%)
Heat Rejection RMS error (%)
Power RMS error (%)
Total Capacity Average error (%)
Sensible Capacity Average error (%)
Heat Rejection Average error (%)
Power Average error (%)
E+ Input Parameter	SCROLL
[truncated: 9 more columns]

## Sheet: CoeffCalculator
Number of Data Set	262
RatedAirVolFlowRate (m3/s)	0.592766	1256
RatedWaterVolFlowRate (m3/s)	0.000567812	9
RatedTotalCap (W)	13657.1	46600
RatedSensCap (W)	9583.42	32700
RatedPower (W)	1950	1950
	TotalCoolCapCoeff	SensCoolCapCoeff	CoolPowerCoeff
Coefficient 1	-5.33174	3.13538	-6.72197
Coefficient 2	7.0626	30.9915	1.91664
Coefficient 3	-1.30151	-34.0715	6.20129
Coefficient 4	0.163219	-0.474941	-0.363062
Coefficient 5	0.0094862	0.53648	-0.25644
Coefficient 6		0.0800771
Error Analysis	Error
Total Capacity RMS error	0.743197
Sensible Capacity RMS error	0.550155
Heat Rejection RMS error	0.744413
Power RMS error	0.263314
Total Capacity RMS error (%)	7.48297
Sensible Capacity RMS error (%)	7.38724
Heat Rejection RMS error (%)	6.25261
Power RMS error (%)	11.4439
Total Capacity Average error (%)	5.13625
Sensible Capacity Average error (%)	5.38732
Heat Rejection Average error (%)	4.37527
Power Average error (%)	9.08739

## Sheet: RESULT
	CATALOG DATA				Result 1				Analysis Result 1				Result 2				Analysis Result 2				Result 3				Analysis Result 3				Result 4				Analysis Result 4				Result 5				Analysis Result 5
	QLWET	QLSEN	HR	ER	QLWET	QLSEN	HR	ER	QLWET	QLSEN	HR	ER	QLWET	QLSEN	HR	ER	QLWET	QLSEN	HR	ER	QLWET	QLSEN	HR	ER	QLWET	QLSEN	HR	ER	QLWET	QLSEN	HR	ER	QLWET	QLSEN	HR	ER	QLWET	QLSEN	HR	ER	QLWET	QLSEN	HR	ER
	Q total	Qsen	Heat Rejection	Power Input	Q total	Qsen	Heat Rejection	Power Input	Q total	Qsen	Heat Rejection	Power Input	Q total	Qsen	Heat Rejection	Power Input	Q total	Qsen	Heat Rejection	Power Input	Q total	Qsen	Heat Rejection	Power Input	Q total	Qsen	Heat Rejection	Power Input	Q total	Qsen	Heat Rejection	Power Input	Q total	Qsen	Heat Rejection	Power Input	Q total	Qsen	Heat Rejection	Power Input	Q total	Qsen	Heat Rejection	Power Input
	(KW)	(KW)	(KW)	(KW)	(KW)	(KW)	(KW)	(KW)	(%error)	(%error)	(%error)	(%error)	(KW)	(KW)	(KW)	(KW)	(%error)	(%error)	(%error)	(%error)	(KW)	(KW)	(KW)	(KW)	(%error)	(%error)	(%error)	(%error)	(KW)	(KW)	(KW)	(KW)	(%error)	(%error)	(%error)	(%error)	(KW)	(KW)	(KW)	(KW)	(%error)	(%error)	(%error)	(%error)
1	11.4889	8.82181	13.4525	2.08	10.4899	7.44854	12.3899	1.90004	-8.69545	-15.5667	-7.89906	-8.65174
2	12.2802	9.08558	14.3025	2.1	11.3746	8.09434	13.2634	1.88879	-7.3741	-10.91	-7.26473	-10.0575
3	13.1301	9.34935	15.1817	2.14	12.1618	8.51501	14.0703	1.90854	-7.37485	-8.92413	-7.32043	-10.8158
4	11.694	8.90973	13.5991	2	10.5239	7.6051	12.3366	1.81276	-10.0064	-14.6428	-9.28326	-9.36222
5	12.544	9.1735	14.4783	2.02	11.3057	8.01348	13.1399	1.8342	-9.87127	-12.6454	-9.24418	-9.19819
6	13.3939	9.46659	15.3576	2.04	12.194	8.66747	14.0159	1.82182	-8.95826	-8.44149	-8.73642	-10.6952
7	11.9285	8.99765	13.7456	1.92	10.5813	7.89365	12.2228	1.64156	-11.2943	-12.27	-11.0784	-14.502
8	12.7784	9.29074	14.6542	1.93	11.3986	8.3839	13.0503	1.65173	-10.7982	-9.7607	-10.9446	-14.4182
9	13.6577	9.58382	15.5627	1.95	12.1077	8.62445	13.804	1.69628	-11.349	-10.0103	-11.3012	-13.0113
10	10.9613	8.58734	13.1008	2.27	10.2511	7.61303	12.3535	2.10236	-6.47894	-11.3459	-5.70443	-7.38512
11	11.7526	8.88042	13.9215	2.3	10.9531	7.83721	13.1023	2.14916	-6.80291	-11.7474	-5.88425	-6.55808
12	12.544	9.11489	14.7714	2.33	11.7864	8.3643	13.9407	2.15426	-6.03904	-8.23474	-5.62376	-7.54255
13	11.9871	8.96835	14.0973	2.21	10.9232	7.8464	13.0054	2.08217	-8.87506	-12.5101	-7.74541	-5.78426
14	12.8077	9.23212	14.9472	2.24	11.7548	8.3694	13.8426	2.08783	-8.22128	-9.34478	-7.39026	-6.79347
15	11.4009	8.76319	13.3939	2.11	10.3301	8.02948	12.1779	1.84782	-9.39244	-8.37263	-9.07855	-12.4256
16	12.2216	9.05627	14.2438	2.13	10.9611	8.08992	12.8783	1.91717	-10.3135	-10.6705	-9.58709	-9.99185
17	13.0715	9.32005	15.1524	2.15	11.7855	8.59655	13.7106	1.92509	-9.83799	-7.7628	-9.51518	-10.4611
18	10.4338	8.14771	12.7491	2.48	9.9432	7.61787	12.2699	2.32666	-4.70166	-6.50295	-3.75918	-6.18325
19	11.1665	8.67526	13.5404	2.5	10.6487	7.85024	13.0211	2.37233	-4.63655	-9.5101	-3.83576	-5.10664
20	11.9285	8.93904	14.3318	2.53	11.3276	8.02121	13.7541	2.42647	-5.03709	-10.2677	-4.03064	-4.09217
21	10.6389	8.23564	12.8957	2.4	9.98432	7.7908	12.2214	2.23711	-6.15292	-5.40138	-5.22837	-6.78699
22	11.4009	8.76319	13.687	2.42	10.5851	7.78165	12.9012	2.31605	-7.15557	-11.2006	-5.74125	-4.29554
23	12.1923	9.02696	14.5076	2.44	11.4486	8.37834	13.7602	2.31156	-6.09932	-7.18542	-5.15207	-5.26394
24	10.8441	8.32356	13.0129	2.32	9.82341	7.57586	11.9587	2.13525	-9.41228	-8.98295	-8.10151	-7.96339
25	11.6061	8.85111	13.8335	2.34	10.7845	8.39768	12.8843	2.09976	-7.07901	-5.12292	-6.86208	-10.2667
26	12.456	9.1442	14.6835	2.35	11.4652	8.57274	13.6185	2.15333	-7.95483	-6.24938	-7.25277	-8.36895
27	9.8476	7.94256	12.3681	2.7	9.54653	7.41805	12.1257	2.57914	-3.05725	-6.6038	-1.96025	-4.47645
28	10.6096	8.41149	13.1594	2.73	10.3568	7.89192	12.9483	2.59156	-2.38314	-6.17687	-1.60423	-5.07112
29	11.3423	8.70457	13.9215	2.76	11.0392	8.07108	13.6838	2.64456	-2.67223	-7.27772	-1.70715	-4.18243
30	10.0528	8.03048	12.4853	2.62	9.57877	7.57051	12.0712	2.49241	-4.71495	-5.72784	-3.31719	-4.86978
31	10.7855	8.52872	13.2767	2.64	10.279	7.79059	12.8188	2.53978	-4.69601	-8.65463	-3.44899	-3.79617
32	11.5475	8.82181	14.068	2.66	11.0732	8.22763	13.6305	2.55728	-4.10683	-6.73527	-3.10971	-3.86178
33	10.2579	8.05979	12.6319	2.55	9.56694	7.69942	11.9101	2.3432	-6.73601	-4.47125	-5.71369	-8.1098
34	11.0199	8.58734	13.4525	2.56	10.4003	8.22651	12.7485	2.34829	-5.62325	-4.20191	-5.23304	-8.26974
35	11.8113	8.90973	14.2438	2.57	11.0383	8.30333	13.4537	2.41539	-6.54389	-6.80608	-5.54705	-6.01584
36	9.58382	7.82532	12.2216	2.82	9.36328	7.35293	12.0639	2.70059	-2.30118	-6.03677	-1.29037	-4.23456
37	10.2872	8.32356	12.9543	2.85	10.0582	7.56073	12.8078	2.74965	-2.22665	-9.16473	-1.13067	-3.52118
38	10.9906	8.61665	13.7163	2.88	10.9625	8.25156	13.6947	2.73219	-0.256193	-4.23698	-0.157746	-5.13216
39	9.75967	7.91325	12.3095	2.74	9.39907	7.51357	12.0118	2.61273	-3.6948	-5.05068	-2.41839	-4.64477
40	10.4924	8.23564	13.0715	2.76	10.023	7.55764	12.7073	2.68434	-4.4739	-8.23245	-2.78628	-2.74127
41	11.2544	8.70457	13.8628	2.78	10.8918	8.16661	13.5699	2.67816	-3.2221	-6.18026	-2.11288	-3.66323
42	9.96483	7.94256	12.456	2.67	9.31092	7.46647	11.7987	2.48776	-6.56215	-5.99415	-5.2774	-6.82548
43	10.6975	8.49941	13.2181	2.68	10.1194	7.93625	12.6201	2.50075	-5.4045	-6.62591	-4.52351	-6.6886
44	11.4889	8.76319	14.0387	2.7	10.8746	8.28323	13.4053	2.53064	-5.3465	-5.47693	-4.51206	-6.27254
45	9.32005	7.67878	12.0457	2.95	9.13921	7.19366	11.9742	2.835	-1.94028	-6.31769	-0.593657	-3.89834
46	9.99414	7.97186	12.7784	2.98	9.9885	7.75759	12.8235	2.83502	-0.056462	-2.68788	0.352843	-4.86508
47	10.6975	8.49941	13.5111	3.01	10.6976	7.99815	13.5771	2.87957	0.000338766	-5.89767	0.488556	-4.33316
48	9.4959	7.79601	12.1336	2.87	9.12353	7.2356	11.887	2.76349	-3.9213	-7.18848	-2.03252	-3.71103
49	10.1993	8.26495	12.8957	2.89	9.9604	7.77088	12.7279	2.76746	-2.34233	-5.9779	-1.30126	-4.24012
50	10.932	8.58734	13.687	2.91	10.6695	8.01143	13.4815	2.81201	-2.40149	-6.70645	-1.50143	-3.36728
51	9.64244	7.85463	12.2509	2.79	9.23416	7.64695	11.8095	2.57539	-4.23419	-2.64404	-3.60245	-7.69216
52	10.4045	8.11841	13.0422	2.81	9.96986	7.94891	12.5813	2.61149	-4.17702	-2.08785	-3.5336	-7.06459
53	11.1665	8.64596	13.8335	2.82	10.6647	8.15671	13.3253	2.66055	-4.4932	-5.65861	-3.674	-5.6544
54	8.76319	7.41501	11.7526	3.22	8.82773	7.19032	11.8882	3.06042	0.736489	-3.03021	1.15305	-4.95578
55	9.40797	7.76671	12.4267	3.25	9.54213	7.44315	12.6454	3.10328	1.426	-4.16594	1.7598	-4.51433
56	10.0821	8.03048	13.1594	3.29	10.4376	8.11351	13.5262	3.08865	3.52602	1.03396	2.78715	-6.12005
57	8.93904	7.50293	11.8406	3.14	8.82802	7.2691	11.8119	2.98385	-1.2419	-3.11657	-0.242338	-4.97308
58	9.58382	7.85463	12.5147	3.16	9.66666	7.80847	12.6539	2.98725	0.864343	-0.587718	1.11272	-5.46682
59	10.2872	8.14771	13.2474	3.19	10.4379	8.19229	13.4499	3.01207	1.46427	0.547141	1.52908	-5.57769
60	9.08558	7.53224	11.9285	3.07	8.80554	7.37345	11.6436	2.83802	-3.08222	-2.10819	-2.38865	-7.55649
61	9.75967	7.91325	12.6319	3.08	9.64418	7.91282	12.4856	2.84142	-1.18339	-0.00546541	-1.15811	-7.74613
62	10.4924	8.4408	13.3939	3.1	10.3426	8.12881	13.232	2.88935	-1.42744	-3.69617	-1.20908	-6.79507
63	8.20633	7.18054	11.4596	3.52	8.52867	7.21563	11.8106	3.2819	3.92793	0.488662	3.06309	-6.76413
64	8.7925	7.53224	12.1043	3.56	9.31584	7.63629	12.6175	3.30165	5.95212	1.3814	4.2394	-7.25695
65	9.46659	7.76671	12.8077	3.6	10.0196	7.86457	13.3675	3.34789	5.84161	1.25999	4.37039	-7.00292
66	8.35287	7.23916	11.5475	3.44	8.45442	7.12249	11.6834	3.229	1.21577	-1.61166	1.17725	-6.13378
67	8.99765	7.56155	12.2216	3.47	9.28596	7.64548	12.5206	3.23466	3.20424	1.11002	2.44687	-6.78223
68	9.64244	7.85463	12.925	3.49	9.90275	7.67318	13.2113	3.30852	2.69966	-2.31009	2.21509	-5.20003
69	8.49941	7.29777	11.6061	3.37	8.49583	7.3742	11.5587	3.06288	-0.0421104	1.04721	-0.408279	-9.11345
70	9.1442	7.64947	12.2802	3.38	9.37706	8.01181	12.4298	3.05275	2.54661	4.73673	1.21845	-9.6819
71	9.81829	7.91325	13.0129	3.41	10.0861	8.25236	13.1834	3.0973	2.7281	4.28543	1.31062	-9.16999
72	8.88042	6.38921	10.17	1.27	12.0087	8.25689	13.3157	1.30693	35.2272	29.2316	30.931	2.90785
73	9.02696	6.35991	10.2579	1.23	12.1369	8.65665	13.3012	1.16424	34.4518	36.1129	29.6673	-5.3463
74	9.75967	7.09261	11.1372	1.37	11.7203	8.30676	13.2454	1.52503	20.0894	17.1184	18.9294	11.3158
75	9.90621	7.06331	11.2251	1.33	11.884	8.78839	13.2551	1.37106	19.9651	24.4232	18.0843	3.08751
76	10.5217	7.67878	12.075	1.55	11.4759	8.35392	13.307	1.83114	9.06895	8.79232	10.2029	18.1378
77	10.551	7.70809	12.0457	1.49	11.3875	8.2543	13.1448	1.75722	7.92866	7.08615	9.12394	17.9339
78	10.6975	7.70809	12.163	1.46	11.4163	8.42483	13.0624	1.64609	6.71932	9.29856	7.39522	12.746
79	10.4631	7.85463	12.1336	1.67	11.1058	8.2155	13.181	2.07516	6.14325	4.59433	8.63187	24.2612
80	10.4924	7.85463	12.075	1.61	11.0849	8.27142	13.0648	1.97982	5.64753	5.30627	8.19652	22.9703
81	10.6096	7.88394	12.1923	1.58	11.0055	8.19226	12.9086	1.90308	3.73111	3.91071	5.87495	20.4482
82	10.6096	8.14771	12.4267	1.83	10.592	7.74551	12.9569	2.36485	-0.165654	-4.93642	4.26624	29.2265
83	10.6389	8.14771	12.3974	1.77	10.596	7.85874	12.8576	2.26161	-0.403614	-3.54673	3.71185	27.7748
84	10.7562	8.17702	12.4853	1.73	10.7242	8.2585	12.8431	2.11892	-0.297474	0.996451	2.86525	22.4812
85	10.3458	8.11841	12.3388	2.01	10.3302	7.85678	12.9047	2.57449	-0.150686	-3.22261	4.58661	28.0839
86	10.3751	8.11841	12.3095	1.93	10.4158	8.15831	12.8612	2.44533	0.392127	0.491474	4.48159	26.7008
87	10.4924	8.14771	12.3974	1.9	10.3168	8.03412	12.6916	2.37479	-1.67304	-1.39423	2.3731	24.9888
88	9.70106	7.85463	11.8992	2.19	10.0188	7.85344	12.8187	2.79991	3.275	-0.0151952	7.72741	27.8499
89	9.75967	7.85463	11.8699	2.11	10.0848	8.10993	12.7618	2.67695	3.3316	3.25036	7.51402	26.8697
90	9.8476	7.91325	11.9285	2.08	9.98761	7.98984	12.5935	2.60585	1.42177	0.967889	5.57463	25.2812
91	9.46659	7.79601	11.8113	2.34	9.55643	7.50216	12.6297	3.07325	0.949011	-3.76933	6.92917	31.3354
92	9.58382	7.82532	11.8699	2.29	9.7272	8.00016	12.6442	2.91703	1.49602	2.2343	6.52373	27.3813
93	11.4596	7.23916	11.0785	2.57	9.34689	7.94222	12.4092	3.06233	-18.4358	9.71196	12.0113	19.157
94	11.5475	7.26846	11.1372	2.51	9.34433	7.72804	12.6114	3.26711	-19.079	6.32293	13.2374	30.1637
95	7.97186	7.15123	10.8148	2.84	9.02614	7.81337	12.4188	3.39268	13.225	9.25908	14.8321	19.4606
96	8.0891	7.15123	10.8441	2.78	8.95377	7.75058	12.2675	3.31369	10.6894	8.38107	13.1259	19.1974
97	9.52521	6.65299	10.8148	1.28	11.7851	7.74112	13.1631	1.37795	23.7256	16.3555	21.7138	7.65251
98	9.67175	7.26846	11.0199	1.35	12.2199	8.744	13.4598	1.23985	26.3467	20.3006	22.1404	-8.15905
99	9.58382	6.65299	10.8148	1.25	11.9328	8.18591	13.1619	1.22906	24.51	23.0411	21.7028	-1.67498
100	9.81829	7.26846	11.1079	1.31	12.2168	8.84086	13.3557	1.13888	24.4288	21.6331	20.2362	-13.0629
101	10.4045	7.29777	11.8699	1.44	11.5216	7.8483	13.1097	1.58816	10.7368	7.54374	10.4453	10.2887
102	10.6096	7.97186	12.1336	1.51	11.8978	8.7161	13.3665	1.46866	12.1417	9.33577	10.1603	-2.73779
103	10.4924	7.29777	11.8992	1.4	11.4918	7.88375	12.9874	1.49564	9.52501	8.02955	9.14548	6.8311
104	10.7268	7.97186	12.1923	1.47	11.8237	8.64922	13.2139	1.39023	10.2249	8.49679	8.3793	-5.42661
105	10.7268	7.20985	12.4267	1.68	11.0712	7.42063	13.0309	1.95965	3.21066	2.92351	4.86188	16.6461
106	11.313	8.03048	13.0715	1.77	11.4493	8.29252	13.2889	1.83959	1.20445	3.26309	1.6628	3.93172
107	10.9613	7.29777	12.544	1.58	11.1941	7.80811	13.0128	1.81866	2.12372	6.99311	3.73721	15.1048
108	11.5182	8.11841	13.1887	1.66	11.4213	8.33207	13.1678	1.74651	-0.841288	2.63185	-0.158995	5.21118
109	11.0785	7.79601	12.6026	1.54	11.1696	7.85585	12.8941	1.72444	0.822325	0.767489	2.31311	11.9768
110	11.6647	8.64596	13.2767	1.62	11.5477	8.72774	13.1521	1.60438	-1.00337	0.945958	-0.938628	-0.964197
111	10.6389	7.35639	12.456	1.83	10.8254	7.56874	12.9897	2.16422	1.7531	2.88664	4.28401	18.2635
112	11.1372	8.20633	13.0422	1.91	11.2088	8.45292	13.2513	2.04247	0.643046	3.00482	1.60285	6.93557
113	10.8734	7.44431	12.6026	1.74	10.7158	7.41999	12.8129	2.09707	-1.44939	-0.326726	1.66853	20.521
114	11.4009	8.26495	13.1887	1.81	11.1009	8.30826	13.0757	1.97475	-2.63158	0.524057	-0.857427	9.10213
115	10.9906	7.85463	12.6905	1.7	10.7375	7.57415	12.7257	1.9882	-2.30324	-3.57086	0.277163	16.9527
116	11.5182	8.70457	13.306	1.77	11.277	8.81855	13.0938	1.81684	-2.09376	1.30938	-1.59426	2.64634
117	10.5217	7.53224	12.4853	1.98	10.4572	7.43441	12.8648	2.40768	-0.613317	-1.29881	3.03953	21.6002
118	10.9906	8.38218	13.0422	2.06	10.8121	8.25309	13.1071	2.29495	-1.62424	-1.54006	0.497267	11.4054
119	10.7855	7.62016	12.6905	1.9	10.4025	7.41256	12.7256	2.32305	-3.55043	-2.72446	0.276449	22.266
120	11.2544	8.4408	13.2181	1.96	10.7042	8.10843	12.9315	2.22723	-4.88835	-3.93758	-2.16811	13.6341
121	10.9027	7.91325	12.7491	1.85	10.5449	7.84507	12.7208	2.17585	-3.28166	-0.861576	-0.222442	17.6138
122	11.4009	8.76319	13.306	1.93	10.9176	8.70468	12.9751	2.05748	-4.2394	-0.667634	-2.48676	6.6054
123	9.99414	7.09261	12.163	2.15	10.135	7.40651	12.7715	2.63649	1.40969	4.42562	5.00341	22.6275
124	10.4045	7.88394	12.6026	2.21	10.3249	7.8445	12.9011	2.57618	-0.764391	-0.500241	2.36876	16.5692
125	10.2872	7.18054	12.3388	2.07	9.99521	7.18817	12.5741	2.57892	-2.83856	0.106258	1.90719	24.5853
126	10.6975	7.94256	12.837	2.13	10.5312	8.42438	12.9399	2.40869	-1.55501	6.0663	0.801055	13.0839
127	10.3751	7.35639	12.4267	2.03	10.166	7.68618	12.5887	2.4227	-2.01601	4.48301	1.30326	19.3448
128	10.8148	8.14771	12.8957	2.09	10.457	8.3575	12.7873	2.33026	-3.30777	2.57473	-0.840292	11.4956
129	9.4959	6.62368	11.8113	2.31	9.74545	7.22305	12.6322	2.88672	2.62804	9.04895	6.95028	24.9661
130	9.81829	7.3857	12.1923	2.37	10.1448	8.14407	12.9047	2.75989	3.32527	10.2681	5.84306	16.4511
131	9.75967	6.71161	12.0164	2.25	9.64291	7.09068	12.4602	2.81731	-1.19637	5.64801	3.69331	25.2136
132	10.1407	7.44431	12.4267	2.31	10.1505	8.26139	12.8066	2.6561	0.0967435	10.9758	3.05678	14.9825
133	9.87691	6.77022	12.1043	2.21	9.73914	7.41676	12.4239	2.68476	-1.39482	9.54976	2.64009	21.4825
134	10.2579	7.50293	12.5147	2.26	10.1793	8.43193	12.7243	2.54497	-0.766553	12.3818	1.67482	12.6094
135	9.34935	6.91676	11.9285	2.56	9.3474	7.12418	12.3851	3.03766	-0.0209109	2.99868	3.82755	18.6585
136	9.67175	7.67878	12.2509	2.6	9.76447	8.08613	12.6697	2.90519	0.958679	5.30481	3.41839	11.7382
137	9.46659	6.91676	11.9871	2.52	9.40636	7.3643	12.3233	2.91695	-0.63622	6.47029	2.80474	15.752
138	9.75967	7.64947	12.3095	2.56	9.81455	8.30578	12.6019	2.78731	0.562335	8.57981	2.37512	8.87916
139	8.93904	7.15123	11.8113	2.88	9.11933	7.31322	12.3559	3.23659	2.01691	2.26524	4.6114	12.3816
140	9.1735	7.94256	12.1043	2.9	9.35715	7.86174	12.5182	3.16106	2.00189	-1.01752	3.41916	9.00197
141	9.02696	7.034	11.8699	2.83	9.1002	7.37324	12.2409	3.14068	0.811329	4.82285	3.12568	10.9783
142	9.29074	7.76671	12.1336	2.86	9.31317	7.86445	12.3862	3.07304	0.241479	1.25844	2.08158	7.44911
143	8.4408	6.97538	11.6061	3.18	8.71024	7.08474	12.2033	3.49302	3.1921	1.56783	5.14518	9.84325
144	8.58734	7.56155	11.8406	3.26	9.08471	7.94845	12.4588	3.37408	5.79192	5.11673	5.22127	3.49942
145	8.49941	6.97538	11.5768	3.08	8.80292	7.40264	12.1645	3.3616	3.57086	6.12527	5.07678	9.14287
146	8.67526	7.56155	11.8699	3.18	9.13302	8.16401	12.3898	3.25676	5.27659	7.9675	4.38006	2.41374
147	9.99414	6.38921	11.5768	1.58	11.6786	7.49551	13.0904	1.41177	16.8549	17.3151	13.0746	-10.6473
148	10.17	7.00469	11.8113	1.66	12.1099	8.49021	13.3847	1.2748	19.0749	21.2075	13.3216	-23.2048
149	10.0528	6.38921	11.5768	1.53	11.6116	7.44501	12.9427	1.33109	15.5065	16.5246	11.7985	-13.0008
150	10.2872	7.00469	11.8992	1.61	12.05	8.45608	13.2418	1.19186	17.1352	20.7202	11.2834	-25.9714
151	10.6096	7.034	12.3388	1.73	11.2944	7.32434	12.9547	1.66031	6.45428	4.12773	4.9915	-4.02846
152	10.8148	7.64947	12.6319	1.81	11.5854	7.99566	13.1533	1.56787	7.12615	4.52565	4.12786	-13.3776
153	10.6975	7.034	12.3681	1.68	11.2646	7.3598	12.8324	1.56779	5.30096	4.63176	3.75387	-6.67945
154	10.932	7.64947	12.6905	1.75	11.6054	8.14573	13.0649	1.45956	6.15952	6.48745	2.9504	-16.5965
155	10.6389	6.94607	12.6319	1.97	10.9985	7.2528	12.9812	1.98276	3.37969	4.41583	2.7657	0.647918
156	11.1958	7.70809	13.2767	2.08	11.1937	7.70307	13.1145	1.92076	-0.0185014	-0.0650787	-1.22171	-7.65575
157	10.8734	7.034	12.7491	1.86	10.9545	7.25551	12.8493	1.89475	0.746046	3.1491	0.785455	1.86834
158	11.4302	7.79601	13.3939	1.95	11.3574	8.18471	13.1242	1.7668	-0.637496	4.98579	-2.0138	-9.39499
159	10.9906	7.50293	12.8077	1.81	10.8999	7.23365	12.71	1.81012	-0.82558	-3.589	-0.763074	0.00663225
160	11.5768	8.32356	13.4818	1.9	11.2477	8.03596	12.9474	1.69964	-2.84233	-3.45533	-3.96423	-10.5452
161	10.4924	7.06331	12.6319	2.14	10.5663	6.97111	12.8128	2.24652	0.704677	-1.30535	1.43247	4.97749
162	10.9906	7.85463	13.2474	2.24	10.8503	7.62605	13.0066	2.15633	-1.27693	-2.91015	-1.81736	-3.73523
163	10.7268	7.15123	12.7784	2.04	10.6395	7.24398	12.7608	2.1213	-0.814498	1.2969	-0.138121	3.98545
164	11.2544	7.91325	13.3646	2.12	10.8879	7.81705	12.9303	2.04239	-3.2561	-1.21563	-3.24936	-3.66088
165	10.8441	7.53224	12.837	1.99	10.6203	7.30399	12.6457	2.0254	-2.06317	-3.0303	-1.49021	1.77882
166	11.3716	8.35287	13.4525	2.08	10.9682	8.1063	12.8831	1.91492	-3.54769	-2.95199	-4.23267	-7.93658
167	10.3165	7.18054	12.6319	2.32	10.1838	6.80403	12.6783	2.49449	-1.28616	-5.24353	0.367695	7.52111
168	10.7855	7.97186	13.1887	2.4	10.6133	7.79463	12.9714	2.35808	-1.59592	-2.22326	-1.64783	-1.74661
169	10.5803	7.26846	12.8077	2.22	10.2339	7.02368	12.6105	2.3766	-3.27377	-3.36773	-1.53973	7.05416
170	11.0492	8.03048	13.3353	2.29	10.5445	7.74003	12.8225	2.27796	-4.56796	-3.61688	-3.84554	-0.52577
171	10.6975	7.53224	12.8664	2.16	10.2201	7.09598	12.4991	2.27901	-4.46282	-5.79194	-2.85412	5.50957
172	11.1665	8.35287	13.4232	2.25	10.6745	8.14389	12.8092	2.13471	-4.4061	-2.50196	-4.57447	-5.12413
173	9.87691	7.12192	12.3974	2.53	9.85994	6.77203	12.5838	2.72386	-0.171792	-4.9129	1.50335	7.66245
174	10.2872	7.94256	12.8664	2.6	10.1545	7.45153	12.7848	2.63029	-1.2897	-6.18216	-0.633554	1.16503
175	10.1407	7.20985	12.6026	2.44	9.84791	6.84842	12.4736	2.6257	-2.88711	-5.01301	-1.02336	7.61069
176	10.551	8.00117	13.0715	2.51	10.1603	7.56886	12.6868	2.52649	-3.70326	-5.40317	-2.94343	0.657171
177	10.2579	7.41501	12.6612	2.39	9.99738	7.2973	12.4736	2.47625	-2.53982	-1.58735	-1.48143	3.60869
178	10.6975	8.20633	13.1301	2.46	10.205	7.77623	12.6153	2.4103	-4.60395	-5.24106	-3.92078	-2.02039
179	9.43728	7.09261	12.163	2.74	9.56798	6.81371	12.5111	2.94308	1.38489	-3.93226	2.86202	7.41184
180	9.75967	7.88394	12.5733	2.81	9.97617	7.7552	12.7896	2.81344	2.2183	-1.63298	1.72063	0.122416
181	9.73036	7.20985	12.3681	2.66	9.57902	6.94332	12.4166	2.8376	-1.55539	-3.69677	0.392169	6.6766
182	10.0821	7.97186	12.8077	2.73	9.83458	7.53277	12.591	2.75643	-2.45465	-5.50811	-1.69214	0.968093
183	9.81829	7.26846	12.456	2.62	9.62378	7.15069	12.3452	2.7214	-1.98107	-1.62032	-0.889979	3.87027
184	10.1993	8.03048	12.8664	2.67	9.94501	7.8916	12.5644	2.61938	-2.49315	-1.72944	-2.34694	-1.89602
185	9.1442	7.034	12.1043	2.95	9.22672	6.84582	12.3027	3.07599	0.902425	-2.67519	1.63879	4.27074
186	9.46659	7.82532	12.456	3	9.54262	7.57445	12.5183	2.97565	0.803188	-3.20591	0.499667	-0.811553
187	9.26143	7.034	12.163	2.9	9.21469	6.92221	12.1925	2.97783	-0.50471	-1.58922	0.243026	2.68371
188	9.55451	7.76671	12.5147	2.95	9.4951	7.56897	12.3839	2.88877	-0.621851	-2.54595	-1.04508	-2.07568
189	8.61665	6.88746	11.8406	3.25	8.94718	6.91616	12.2384	3.29127	3.83597	0.416802	3.36032	1.2697
190	8.85111	7.64947	12.1043	3.27	9.20452	7.50971	12.4141	3.20953	3.99277	-1.82714	2.55871	-1.84914
191	8.70457	6.79953	11.8699	3.19	8.89433	6.8984	12.1004	3.20607	2.17997	1.45409	1.94213	0.503781
192	8.93904	7.50293	12.163	3.22	9.33979	7.92585	12.4044	3.06459	4.48321	5.63667	1.98495	-4.82643
193	8.00117	6.62368	11.5768	3.57	8.5789	6.78183	12.1136	3.53473	7.22058	2.38766	4.63724	-0.988028
194	8.14771	7.18054	11.8113	3.67	8.9374	7.6087	12.3583	3.42087	9.69218	5.96278	4.6313	-6.7884
195	8.05979	6.62368	11.5182	3.46	8.54913	6.81729	11.9913	3.44221	6.07134	2.92291	4.10794	-0.514302
196	8.23564	7.18054	11.8113	3.57	8.82066	7.44358	12.1766	3.35596	7.10359	3.66319	3.09343	-5.99542
197	11.694	7.09261	13.3353	1.63	11.3196	6.53735	12.9729	1.65326	-3.20144	-7.82882	-2.71744	1.4273
198	12.163	8.03048	13.8628	1.7	11.8325	7.72034	13.3229	1.49036	-2.71649	-3.86205	-3.89476	-12.3315
199	11.7526	7.12192	13.3353	1.58	11.4752	7.01591	12.9618	1.48658	-2.36056	-1.48859	-2.80082	-5.91268
200	12.2216	8.05979	13.8628	1.65	11.9633	8.14159	13.2948	1.33157	-2.1135	1.01496	-4.09727	-19.2988
201	11.7233	7.12192	13.2767	1.56	11.411	6.98245	12.8058	1.39478	-2.66382	-1.95833	-3.54642	-10.5909
202	12.2216	8.05979	13.8628	1.63	11.8707	8.04264	13.1195	1.24879	-2.87089	-0.212736	-5.36212	-23.387
203	11.4889	7.034	13.2474	1.76	11.0969	6.73867	12.9474	1.85051	-3.4117	-4.19853	-2.26429	5.14239
204	11.9578	7.97186	13.8042	1.83	11.4536	7.56145	13.1908	1.73721	-4.21626	-5.14833	-4.44348	-5.07059
205	11.6354	7.09261	13.306	1.67	11.0519	6.75468	12.7994	1.74752	-5.01476	-4.7646	-3.80691	4.64166
206	12.1336	8.03048	13.8628	1.74	11.6127	8.04819	13.1821	1.5694	-4.29307	0.220579	-4.91026	-9.80485
207	11.694	7.12192	13.3353	1.63	11.0925	6.96274	12.7149	1.62246	-5.14419	-2.23517	-4.65207	-0.462488
208	12.1923	8.03048	13.8921	1.7	11.5149	7.93697	13.0032	1.48831	-5.55607	-1.1645	-6.3992	-12.4525
209	11.1372	6.91676	13.0715	1.94	10.6647	6.45698	12.779	2.11426	-4.24194	-6.64741	-2.23784	8.98249
210	11.5768	7.82532	13.5991	2.02	11.2309	7.76277	13.1653	1.93445	-2.98795	-0.799311	-3.18944	-4.23518
211	11.3716	7.00469	13.1887	1.81	10.7564	6.78818	12.7243	1.96787	-5.41016	-3.09096	-3.52173	8.72194
212	11.8406	7.91325	13.7163	1.88	11.2622	7.9548	13.0694	1.80722	-4.88448	0.525053	-4.71601	-3.87123
213	11.4889	7.034	13.2474	1.75	10.7384	6.86115	12.5998	1.86141	-6.53225	-2.4573	-4.88826	6.36653
214	11.9578	7.97186	13.8042	1.83	11.2229	7.97865	12.9304	1.70753	-6.14583	0.0851168	-6.32993	-6.69225
215	10.5803	6.71161	12.7491	2.16	10.3444	6.43317	12.6869	2.3425	-2.22991	-4.14858	-0.488218	8.44922
216	11.0199	7.59086	13.2767	2.25	10.8165	7.52201	13.009	2.19257	-1.84638	-0.906906	-2.01589	-2.55258
217	10.9906	6.88746	12.9836	2	10.3455	6.5556	12.5704	2.22486	-5.86941	-4.81821	-3.18242	11.2429
218	11.4596	7.76671	13.5404	2.09	10.7342	7.45206	12.8356	2.10141	-6.32961	-4.05122	-5.20532	0.546093
219	11.1372	6.91676	13.0715	1.93	10.4624	6.93968	12.538	2.07557	-6.05872	0.331254	-4.0818	7.54225
220	11.6061	7.82532	13.6284	2.01	10.9221	7.99987	12.8516	1.92957	-5.8938	2.23051	-5.69943	-4.00127
221	10.1407	6.59437	12.5733	2.42	10.0222	6.40527	12.5936	2.57131	-1.16795	-2.86769	0.161309	6.25248
222	10.551	7.47362	13.0715	2.52	10.4216	7.32628	12.866	2.44448	-1.22674	-1.97148	-1.57185	-2.99666
223	10.4924	6.71161	12.7491	2.24	10.0216	6.52361	12.4759	2.45423	-4.48659	-2.8011	-2.14339	9.56374
224	10.932	7.59086	13.2767	2.34	10.4689	7.55514	12.7811	2.31218	-4.23651	-0.470451	-3.73301	-1.18877
225	10.6682	6.77022	12.837	2.16	10.0746	6.76032	12.3998	2.32523	-5.56451	-0.146307	-3.40594	7.64943
226	11.1079	7.64947	13.3646	2.25	10.442	7.60765	12.6505	2.20855	-5.99471	-0.546717	-5.34305	-1.84232
227	9.52521	6.38921	12.2509	2.72	9.67704	6.32415	12.4845	2.80744	1.59402	-1.01836	1.90684	3.21486
228	9.90621	7.23916	12.7491	2.84	10.1048	7.31066	12.7764	2.6716	2.00421	0.987721	0.213623	-5.92959
229	9.93552	6.53576	12.456	2.52	9.66933	6.42612	12.3619	2.69262	-2.67922	-1.67754	-0.755396	6.84988
230	10.3458	7.3857	12.9836	2.63	10.0456	7.29392	12.6187	2.57312	-2.90225	-1.24267	-2.81041	-2.16279
231	10.1114	6.59437	12.544	2.43	9.62646	6.44178	12.2205	2.59406	-4.79575	-2.31394	-2.57854	6.75124
232	10.5217	7.47362	13.0422	2.53	10.2565	7.89494	12.6504	2.39395	-2.52043	5.6374	-3.00376	-5.37739
233	9.23212	6.30129	12.1043	2.86	9.50976	6.29587	12.4336	2.92382	3.00733	-0.0859947	2.72005	2.23149
234	9.61313	7.15123	12.6319	3.01	9.9428	7.29466	12.7291	2.78628	3.42939	2.00566	0.769484	-7.43239
235	9.61313	6.41852	12.3095	2.68	9.45058	6.27913	12.2759	2.82534	-1.6909	-2.17174	-0.27275	5.42312
236	9.99414	7.26846	12.8077	2.8	9.98301	7.50715	12.6392	2.65624	-0.111359	3.28385	-1.31553	-5.13434
237	9.78898	6.47714	12.3681	2.58	9.58696	6.70823	12.2568	2.66985	-2.06374	3.56778	-0.899929	3.48245
238	10.17	7.32708	12.8664	2.69	10.0271	7.72339	12.5572	2.53006	-1.40499	5.40886	-2.40313	-5.94585
239	8.93904	6.21336	11.9871	3.06	9.31586	6.20619	12.3645	3.04865	4.21549	-0.115453	3.14846	-0.37085
240	9.32005	7.034	12.5147	3.19	9.73825	7.18042	12.6528	2.9145	4.48719	2.08165	1.1035	-8.63643
241	9.29074	6.3306	12.1336	2.84	9.35075	6.4064	12.271	2.9203	0.645881	1.1974	1.13235	2.82733
242	9.67175	7.15123	12.6319	2.96	9.80686	7.4584	12.5823	2.77543	1.39696	4.29539	-0.392632	-6.23539
243	9.43728	6.35991	12.1923	2.74	9.2706	6.3361	12.1042	2.83357	-1.76615	-0.37424	-0.722483	3.41502
244	9.81829	7.18054	12.6612	2.85	9.80303	7.56413	12.4675	2.66447	-0.155392	5.34203	-1.52982	-6.50981
245	8.29426	6.00821	11.7233	3.43	8.88192	5.9204	12.1949	3.31297	7.08521	-1.46138	4.02242	-3.41196
246	8.64596	6.77022	12.2216	3.58	9.4321	7.18936	12.5703	3.13823	9.09259	6.19086	2.85362	-12.3399
247	8.64596	6.09613	11.8406	3.2	8.96472	6.23113	12.1341	3.16939	3.6869	2.21458	2.47923	-0.956409
248	8.99765	6.88746	12.3388	3.33	9.48295	7.42641	12.4878	3.0048	5.3936	7.82512	1.20717	-9.76568
249	8.82181	6.15475	11.9285	3.09	9.01946	6.47194	12.0593	3.03983	2.24056	5.15358	1.09659	-1.62357
250	9.1735	6.94607	12.3974	3.21	9.36554	7.27015	12.2955	2.92992	2.09338	4.66564	-0.822461	-8.72538
251	7.67878	5.80305	11.5182	3.84	8.64143	6.0808	12.1573	3.51585	12.5365	4.78625	5.54867	-8.44146
252	8.00117	6.56506	12.0164	4	8.96621	6.82989	12.3789	3.4127	12.0612	4.03385	3.01664	-14.6826
253	7.97186	5.86166	11.5768	3.59	8.56628	6.02722	11.9887	3.42244	7.45638	2.8243	3.55823	-4.66743
254	8.32356	6.62368	12.075	3.74	9.04724	7.13653	12.3169	3.26968	8.69426	7.74261	2.00323	-12.5753
255	8.0891	5.86166	11.5475	3.47	8.59085	6.19843	11.8933	3.30246	6.20278	5.74523	2.9948	-4.82829
256	8.4408	6.65299	12.0457	3.61	9.05228	7.26272	12.2082	3.1559	7.24442	9.16469	1.34874	-12.5788
257	7.06331	5.56858	11.3423	4.27	8.22346	5.83185	11.9986	3.77509	16.4251	4.72775	5.78568	-11.5903
258	7.35639	6.27198	11.8113	4.45	8.76299	7.07624	12.3667	3.60374	19.1208	12.8231	4.70288	-19.0172
259	7.35639	5.6272	11.3716	4.01	8.25834	6.03206	11.9051	3.64674	12.2608	7.19473	4.69106	-9.05894
260	7.64947	6.38921	11.8113	4.17	8.81207	7.3092	12.2829	3.47087	15.1984	14.399	3.99353	-16.7657
261	7.44431	5.6272	11.313	3.88	8.22967	6.08047	11.7733	3.54367	10.5497	8.05506	4.06895	-8.66841
262	7.76671	6.38921	11.8113	4.04	8.84906	7.50907	12.196	3.34694	13.9358	17.5273	3.25749	-17.1548
263
264
265
266
267
268
269
270
271
272
273
274
275
276
277
278
279
280
281
282
283
284
285
286
287
288
289
290
291
292
293
294
295
296
297
298
299
300
301
302
303
304
305
306
307
308
309
310
311
312
313
314
315
316
317
318
319
320
321
322
323
324
325
326
327
328
329
330
331
332
333
334
335
336
337
338
339
340
341
342
343
344
345
346
347
348
