# Supplementary material for: Datasets for residential GSHP analysis by climate in the United States
Source: Data Brief. 2020 Nov 14;33:106523. doi: 10.1016/j.dib.2020.106523 (PMC7708925; doi:10.1016/j.dib.2020.106523)
Supplement: Supplementary file 1 [file mmc1.zip › WaterAir_PE_Cooling 048 - Combined.xls]

## Sheet: CATALOG DATA
TABLE 1: GENERAL HEAT PUMP COOLING CATALOG DATA
Load Side Entering Air Dry Bulb Temp	Load Side Entering Air Wet Bulb Temp	Load Side Air Flow Rate	Q total	Qsensible	Source Side Entering Water Temperature	Source Side Mass Flow Rate	Heat Rejection	Power Input
(oF)	(oF)	(CFM)	(BTU/hr)	(BTU/hr)	(oF)	(GPM)	(BTU/hr)	(W)	(IP)
(C)	(C)	(m^3/s)	(KW)	(KW)	(C)	(m^3/s)	(KW)	(KW)	(SI)
75	63	1642	52300	40100	50	6	60400	2480
80	67	1558	55600	41300	50	6	63900	2500
85	71	1542	59200	42300	50	6	67600	2530
75	63	1594	53600	40600	50	8	61400	2360
80	67	1545	57100	41800	50	8	64900	2380
85	71	1604	60800	42800	50	8	68800	2400
75	63	1527	54900	41300	50	12	62300	2240
80	67	1679	58700	42400	50	12	66200	2260
85	71	1592	62500	43500	50	12	70100	2270
75	63	1616	49900	39100	60	6	58700	2690
80	67	1527	53200	40300	60	6	62100	2720
85	71	1647	56700	41400	60	6	65700	2750
75	63	1563	51200	39600	60	8	59600	2570
80	67	1591	54600	40900	60	8	63100	2590
85	71	1592	58100	42000	60	8	66700	2610
75	63	1605	52500	40200	60	12	60500	2460
80	67	1534	56100	41300	60	12	64300	2470
85	71	1521	59800	42500	60	12	68000	2480
75	63	1663	47500	38100	70	6	57000	2930
80	67	1648	50800	39300	70	6	60400	2960
85	71	1673	53900	40500	70	6	63700	2990
75	63	1637	48700	38600	70	8	57900	2810
80	67	1622	52000	39900	70	8	61300	2830
85	71	1528	55400	41000	70	8	64700	2850
75	63	1638	50100	39000	70	12	58800	2690
80	67	1646	53500	40300	70	12	62300	2700
85	71	1670	57100	41500	70	12	66000	2710
75	63	1542	45200	37000	80	6	55500	3210
80	67	1550	48200	38300	80	6	58700	3240
85	71	1536	51300	39400	80	6	62000	3270
75	63	1565	46200	37600	80	8	56200	3080
80	67	1648	49500	38700	80	8	59500	3100
85	71	1631	52600	40100	80	8	62800	3120
75	63	1611	47500	38000	80	12	57000	2950
80	67	1598	50800	39200	80	12	60400	2960
85	71	1526	54100	40600	80	12	63800	2970
75	63	1621	43800	36600	85	6	54700	3370
80	67	1573	46800	37900	85	6	57800	3400
85	71	1627	49800	39100	85	6	61000	3430
75	63	1650	45000	36900	85	8	55400	3230
80	67	1672	48100	38200	85	8	58700	3250
85	71	1657	51300	39400	85	8	62000	3270
75	63	1640	46100	37500	85	12	56100	3100
80	67	1642	49400	38700	85	12	59500	3110
85	71	1612	52600	40100	85	12	62800	3120
75	63	1638	42600	36100	90	6	54000	3530
80	67	1576	45500	37400	90	6	57000	3560
85	71	1621	48500	38600	90	6	60100	3600
75	63	1647	43600	36500	90	8	54600	3390
80	67	1633	46800	37700	90	8	57800	3420
85	71	1615	49800	39100	90	8	60900	3440
75	63	1662	44700	37000	90	12	55200	3250
80	67	1595	48000	38200	90	12	58600	3270
85	71	1667	51300	39400	90	12	62000	3280
75	63	1535	40000	35000	100	6	52500	3900
80	67	1603	42700	36300	100	6	55400	3940
85	71	1635	45500	37600	100	6	58400	3970
75	63	1533	41000	35500	100	8	53100	3750
80	67	1565	43900	36800	100	8	56100	3780
85	71	1659	46800	38000	100	8	59100	3800
75	63	1609	42100	35800	100	12	53700	3610
80	67	1613	45100	37100	100	12	56800	3620
85	71	1675	48100	38500	100	12	59900	3630
75	63	1526	37400	34000	110	6	51300	4330
80	67	1619	39900	35300	110	6	54000	4380
85	71	1574	42700	36600	110	6	57000	4420
75	63	1605	38300	34400	110	8	51700	4170
80	67	1630	41100	35700	110	8	54600	4200
85	71	1588	43800	37000	110	8	57500	4230
75	63	1578	39400	34700	110	12	52300	4020
80	67	1655	42000	36100	110	12	55000	4030
85	71	1649	45100	37400	110	12	58100	4040
80	67	1500	49700	34100	30	9	56300	1940
80	67	1539	50200	34100	30	12	56600	1890
80	67	1443	51500	36000	40	9	58700	2100
80	67	1465	52100	36000	40	12	59000	2050
80	67	1443	52500	37400	50	6	60700	2400
80	67	1529	53100	37800	50	9	60900	2300
80	67	1528	53600	37800	50	12	61300	2240
80	67	1497	51100	37000	60	6	60100	2630
80	67	1528	51800	37300	60	9	60400	2520
80	67	1511	52300	37300	60	12	60700	2450
80	67	1515	50800	37400	70	6	60700	2910
80	67	1553	51500	37800	70	9	61000	2780
80	67	1526	52100	37800	70	12	61300	2700
80	67	1431	48500	36600	80	6	59500	3230
80	67	1491	49400	36900	80	9	59800	3070
80	67	1494	49900	36900	80	12	60100	2990
80	67	1478	45100	34900	90	6	57300	3570
80	67	1454	46000	35200	90	9	57600	3390
80	67	1504	46500	35200	90	12	57700	3300
80	67	1547	44300	34800	100	6	57100	3760
80	67	1520	44800	34800	100	9	57200	3650
80	67	1535	39900	32300	110	12	54000	4150
80	67	1452	40300	32300	110	6	54000	4030
80	67	1555	37600	31700	120	9	53300	4590
80	67	1520	38000	31700	120	12	53200	4460
80	67	1561	45900	31600	30	9	52100	1820
80	67	1760	46700	34500	30	9	53200	1920
80	67	1530	46200	31600	30	12	52200	1770
80	67	1722	47300	34500	30	12	53600	1850
80	67	1487	49400	34200	40	9	56400	2040
80	67	1663	50400	37400	40	9	57600	2140
80	67	1446	49800	34200	40	12	56600	1980
80	67	1691	50900	37400	40	12	58000	2070
80	67	1557	51500	33900	50	6	60600	2660
80	67	1723	53100	40000	50	6	62600	2770
80	67	1571	52700	34100	50	9	60500	2300
80	67	1687	54300	40200	50	9	62500	2410
80	67	1469	53000	34100	50	12	60400	2170
80	67	1736	54600	40200	50	12	62400	2280
80	67	1536	50400	33700	60	6	60100	2850
80	67	1725	52000	39700	60	6	62100	2980
80	67	1533	51200	33900	60	9	59900	2530
80	67	1637	52800	39900	60	9	61800	2650
80	67	1434	51800	34000	60	12	60000	2400
80	67	1690	53400	40000	60	12	62000	2510
80	67	1512	49300	33400	70	6	59700	3050
80	67	1679	50800	39300	70	6	61700	3190
80	67	1430	49800	33800	70	9	59200	2760
80	67	1753	51300	39700	70	9	61200	2880
80	67	1439	50700	33900	70	12	59700	2640
80	67	1649	52200	39800	70	12	61600	2740
80	67	1502	46900	32700	80	6	58000	3250
80	67	1647	48400	38400	80	6	60000	3400
80	67	1448	47200	33000	80	9	57500	3020
80	67	1691	48500	38800	80	9	59300	3140
80	67	1437	48200	33300	80	12	58100	2890
80	67	1736	49700	39100	80	12	60000	3010
80	67	1532	44500	31900	90	6	56300	3470
80	67	1688	45900	37500	90	6	58200	3610
80	67	1493	44500	32300	90	9	55700	3290
80	67	1748	45700	38000	90	9	57400	3410
80	67	1461	45700	32600	90	12	56500	3150
80	67	1721	47200	38400	90	12	58400	3290
80	67	1457	41700	31200	100	9	54100	3640
80	67	1717	42900	36700	100	9	55900	3780
80	67	1453	43200	31600	100	12	55200	3510
80	67	1734	44500	37200	100	12	57000	3660
80	67	1496	38800	30100	110	9	52500	3990
80	67	1719	40100	35400	110	9	54300	4160
80	67	1451	40700	30700	110	12	53900	3870
80	67	1730	41800	36000	110	12	55600	4030
80	67	1483	38900	32000	120	9	54300	4500
80	67	1673	39600	34700	120	9	55400	4620
80	67	1453	39100	32000	120	12	53900	4360
80	67	1690	40100	34700	120	12	55400	4490
80	67	1334	47500	30000	30	9	54600	2080
80	67	1700	48300	32700	30	9	55800	2190
80	67	1382	47700	30000	30	12	54600	2020
80	67	1684	48900	32700	30	12	56100	2120
80	67	1424	50000	32600	40	9	57800	2280
80	67	1656	51000	35600	40	9	59100	2390
80	67	1414	50400	32600	40	12	58000	2210
80	67	1751	51600	35600	40	12	59400	2310
80	67	1358	51200	32500	50	6	61100	2920
80	67	1766	52800	38400	50	6	63200	3040
80	67	1442	52300	32700	50	9	60900	2530
80	67	1713	53900	38500	50	9	62900	2650
80	67	1370	52600	32700	50	12	60700	2380
80	67	1706	54200	38500	50	12	62700	2500
80	67	1390	50500	32600	60	6	61100	3100
80	67	1621	52100	38400	60	6	63100	3240
80	67	1421	51400	32800	60	9	60700	2750
80	67	1758	52900	38600	60	9	62800	2880
80	67	1408	51900	32900	60	12	60800	2610
80	67	1775	53500	38700	60	12	62800	2730
80	67	1350	49900	32600	70	6	61100	3280
80	67	1698	51400	38300	70	6	63200	3440
80	67	1363	50400	32900	70	9	60500	2970
80	67	1752	52000	38700	70	9	62600	3110
80	67	1360	51300	33100	70	12	61000	2840
80	67	1639	52800	38900	70	12	62900	2950
80	67	1457	47900	32000	80	6	59800	3500
80	67	1622	49400	37600	80	6	61900	3650
80	67	1465	48200	32400	80	9	59300	3250
80	67	1773	49600	38100	80	9	61100	3380
80	67	1440	49200	32600	80	12	59900	3110
80	67	1761	50800	38300	80	12	61800	3240
80	67	1450	45900	31400	90	6	58600	3720
80	67	1696	47400	36900	90	6	60600	3870
80	67	1386	45900	31800	90	9	58000	3530
80	67	1629	47200	37500	90	9	59700	3660
80	67	1443	47200	32200	90	12	58800	3380
80	67	1776	48700	37800	90	12	60700	3530
80	67	1408	43000	31300	100	9	56200	3880
80	67	1709	44300	36900	100	9	58100	4030
80	67	1377	44600	31800	100	12	57400	3740
80	67	1641	45900	37300	100	12	59200	3900
80	67	1343	40100	30800	110	9	54500	4220
80	67	1649	41400	36300	110	9	56400	4400
80	67	1386	42000	31400	110	12	56000	4090
80	67	1728	43200	36800	110	12	57700	4270
80	67	1431	38900	31900	120	9	55100	4740
80	67	1617	39600	34700	120	9	56200	4870
80	67	1461	39300	31900	120	12	54900	4590
80	67	1754	40100	34700	120	12	56300	4740
80	67	1233	56400	34400	30	6	63800	2160
80	67	1499	58800	39000	30	6	66500	2250
80	67	1208	57500	34600	30	9	64400	2020
80	67	1544	59800	39100	30	9	67000	2110
80	67	1257	57900	34500	30	12	64600	1960
80	67	1526	60300	39100	30	12	67300	2050
80	67	1222	54800	34000	40	6	62900	2380
80	67	1531	57100	38500	40	6	65600	2480
80	67	1255	56000	34300	40	9	63600	2220
80	67	1546	58300	38900	40	9	66200	2310
80	67	1140	56600	34500	40	12	63900	2140
80	67	1541	58900	39000	40	12	66500	2230
80	67	1248	52900	33300	50	6	61900	2630
80	67	1496	55100	37700	50	6	64500	2740
80	67	1244	54300	33800	50	9	62600	2440
80	67	1524	56500	38300	50	9	65200	2550
80	67	1168	55000	34000	50	12	63100	2360
80	67	1531	57200	38500	50	12	65600	2460
80	67	1142	50700	32500	60	6	60700	2930
80	67	1549	52800	36800	60	6	63300	3060
80	67	1176	52300	33100	60	9	61600	2720
80	67	1492	54500	37500	60	9	64200	2830
80	67	1256	53000	33400	60	12	61900	2610
80	67	1442	55200	37800	60	12	64500	2720
80	67	1200	48300	31500	70	6	59500	3290
80	67	1528	50300	35700	70	6	62000	3430
80	67	1258	50000	32200	70	9	60400	3040
80	67	1436	52100	36400	70	9	62900	3160
80	67	1172	50900	32500	70	12	60900	2920
80	67	1501	53000	36800	70	12	63400	3040
80	67	1222	45700	30500	80	6	58300	3700
80	67	1494	47600	34500	80	6	60800	3850
80	67	1192	47500	31200	80	9	59200	3410
80	67	1431	49500	35300	80	9	61600	3550
80	67	1165	48400	31600	80	12	59600	3280
80	67	1533	50400	35700	80	12	62100	3410
80	67	1152	44300	29900	85	6	57700	3930
80	67	1524	46100	33800	85	6	60100	4100
80	67	1216	46200	30600	85	9	58600	3630
80	67	1549	48100	34700	85	9	61000	3780
80	67	1148	47100	31000	85	12	59000	3480
80	67	1454	49000	35100	85	12	61400	3630
80	67	1201	42900	29300	90	6	57100	4170
80	67	1492	44600	33200	90	6	59400	4340
80	67	1257	44800	30100	90	9	57900	3840
80	67	1479	46600	34100	90	9	60300	4010
80	67	1162	45700	30500	90	12	58300	3690
80	67	1495	47600	34500	90	12	60800	3850
80	67	1148	39800	28200	100	6	55900	4700
80	67	1469	41400	31900	100	6	58100	4900
80	67	1159	41800	28900	100	9	56600	4340
80	67	1438	43500	32700	100	9	59000	4530
80	67	1187	42800	29300	100	12	57000	4170
80	67	1563	44600	33200	100	12	59500	4350
80	67	1158	36500	26900	110	6	54600	5310
80	67	1562	38000	30400	110	6	56900	5530
80	67	1166	38600	27700	110	9	55400	4910
80	67	1458	40200	31400	110	9	57700	5120
80	67	1159	39700	28100	110	12	55800	4720
80	67	1485	41300	31800	110	12	58100	4920
80	67	1249	33000	25500	120	6	53500	6000
80	67	1496	34400	28900	120	6	55700	6250
80	67	1241	35200	26400	120	9	54200	5560
80	67	1452	36700	29900	120	9	56500	5790
80	67	1244	36300	26800	120	12	54600	5350
80	67	1481	37800	30300	120	12	56800	5570
80.6	60	1950	50217	54312	110	18	71200.8	5638.28
85	60	1950	50217	50217	110	18	71200.8	5638.28
90	60	1950	50217	50217	110	18	71200.8	5638.28
95	60	1950	50217	50217	110	18	71200.8	5638.28
70	65	1950	53580	34908.6	110	18	75160.8	5690.44
75	65	1950	53580	41697.6	110	18	75160.8	5690.44
80	65	1950	53580	48442.8	110	18	75160.8	5690.44
80.6	65	1950	53580	49275	110	18	75160.8	5690.44
85	65	1950	53580	55231.8	110	18	75160.8	5690.44
90	65	1950	53580	53580	110	18	75160.8	5690.44
95	65	1950	53580	53580	110	18	75160.8	5690.44
70	66.2	1950	55632	30353.4	110	18	77616	5729.56
75	66.2	1950	55632	38018.4	110	18	77616	5729.56
80	66.2	1950	55632	45683.4	110	18	77616	5729.56
80.6	66.2	1950	55632	46559.4	110	18	77616	5729.56
85	66.2	1950	55632	53304.6	110	18	77616	5729.56
90	66.2	1950	55632	55632	110	18	77616	5729.56
95	66.2	1950	55632	55632	110	18	77616	5729.56
70	67	1950	57000	27331.2	110	18	79200	5749.12
75	67	1950	57000	35565.6	110	18	79200	5749.12
80	67	1950	57000	43800	110	18	79200	5749.12
80.6	67	1950	57000	44807.4	110	18	79200	5749.12
85	67	1950	57000	52034.4	110	18	79200	5749.12
90	67	1950	57000	58823.4	110	18	79200	5749.12
95	67	1950	57000	59217.6	110	18	79200	5749.12
75	70	1950	57684	30528.6	110	18	79992	5762.16
80	70	1950	57684	35916	110	18	79992	5762.16
80.6	70	1950	57684	36573	110	18	79992	5762.16
85	70	1950	57684	41347.2	110	18	79992	5762.16
90	70	1950	57684	46734.6	110	18	79992	5762.16
95	70	1950	57684	55056.6	110	18	79992	5762.16
80	75	1950	58368	27900.6	110	18	80704.8	5781.72
80.6	75	1950	58368	28820.4	110	18	80704.8	5781.72
85	75	1950	58368	35784.6	110	18	80704.8	5781.72
90	75	1950	58368	43055.4	110	18	80704.8	5781.72
95	75	1950	58368	50764.2	110	18	80704.8	5781.72
70	60	2400	51890.9	44415.3	110	18	73628.1	5572.46
75	60	2400	51890.9	50255.7	110	18	73628.1	5572.46
80	60	2400	51890.9	56143.2	110	18	73628.1	5572.46
80.6	60	2400	51890.9	58404	110	18	73628.1	5572.46
85	60	2400	51890.9	51890.9	110	18	73628.1	5572.46
90	60	2400	51890.9	51890.9	110	18	73628.1	5572.46
95	60	2400	51890.9	51890.9	110	18	73628.1	5572.46
70	65	2400	55366	37538.7	110	18	77723.1	5626.46
75	65	2400	55366	44839.2	110	18	77723.1	5626.46
80	65	2400	55366	52092.6	110	18	77723.1	5626.46
80.6	65	2400	55366	52987.5	110	18	77723.1	5626.46
85	65	2400	55366	59393.1	110	18	77723.1	5626.46
90	65	2400	55366	55366	110	18	77723.1	5626.46
95	65	2400	55366	55366	110	18	77723.1	5626.46
70	66.2	2400	57486.4	32640.3	110	18	80262	5666.96
75	66.2	2400	57486.4	40882.8	110	18	80262	5666.96
80	66.2	2400	57486.4	49125.3	110	18	80262	5666.96
80.6	66.2	2400	57486.4	50067.3	110	18	80262	5666.96
85	66.2	2400	57486.4	57320.7	110	18	80262	5666.96
90	66.2	2400	57486.4	57486.4	110	18	80262	5666.96
95	66.2	2400	57486.4	57486.4	110	18	80262	5666.96
70	67	2400	58900	29390.4	110	18	81900	5687.21
75	67	2400	58900	38245.2	110	18	81900	5687.21
80	67	2400	58900	47100	110	18	81900	5687.21
80.6	67	2400	58900	48183.3	110	18	81900	5687.21
85	67	2400	58900	55954.8	110	18	81900	5687.21
90	67	2400	58900	63255.3	110	18	81900	5687.21
95	67	2400	58900	63679.2	110	18	81900	5687.21
75	70	2400	59606.8	32828.7	110	18	82719	5700.71
80	70	2400	59606.8	38622	110	18	82719	5700.71
80.6	70	2400	59606.8	39328.5	110	18	82719	5700.71
85	70	2400	59606.8	44462.4	110	18	82719	5700.71
90	70	2400	59606.8	50255.7	110	18	82719	5700.71
95	70	2400	59606.8	59204.7	110	18	82719	5700.71
80	75	2400	60313.6	30002.7	110	18	83456.1	5720.96
80.6	75	2400	60313.6	30991.8	110	18	83456.1	5720.96
85	75	2400	60313.6	38480.7	110	18	83456.1	5720.96
90	75	2400	60313.6	46299.3	110	18	83456.1	5720.96
95	75	2400	60313.6	54588.9	110	18	83456.1	5720.96
70	60	800	19734.4	15842.4	110	6	26970	1937.83
75	60	800	19734.4	17925.6	110	6	26970	1937.83
80	60	800	19734.4	20025.6	110	6	26970	1937.83
80.6	60	800	19734.4	20832	110	6	26970	1937.83
85	60	800	19734.4	19734.4	110	6	26970	1937.83
90	60	800	19734.4	19734.4	110	6	26970	1937.83
95	60	800	19734.4	19734.4	110	6	26970	1937.83
70	65	800	21056	13389.6	110	6	28470	1955.75
75	65	800	21056	15993.6	110	6	28470	1955.75
80	65	800	21056	18580.8	110	6	28470	1955.75
80.6	65	800	21056	18900	110	6	28470	1955.75
85	65	800	21056	21184.8	110	6	28470	1955.75
90	65	800	21056	21056	110	6	28470	1955.75
95	65	800	21056	21056	110	6	28470	1955.75
70	66.2	800	21862.4	11642.4	110	6	29400	1969.19
75	66.2	800	21862.4	14582.4	110	6	29400	1969.19
80	66.2	800	21862.4	17522.4	110	6	29400	1969.19
80.6	66.2	800	21862.4	17858.4	110	6	29400	1969.19
85	66.2	800	21862.4	20445.6	110	6	29400	1969.19
90	66.2	800	21862.4	21862.4	110	6	29400	1969.19
95	66.2	800	21862.4	21862.4	110	6	29400	1969.19
70	67	800	22400	10483.2	110	6	30000	1975.91
75	67	800	22400	13641.6	110	6	30000	1975.91
80	67	800	22400	16800	110	6	30000	1975.91
80.6	67	800	22400	17186.4	110	6	30000	1975.91
85	67	800	22400	19958.4	110	6	30000	1975.91
90	67	800	22400	22562.4	110	6	30000	1975.91
95	67	800	22400	22713.6	110	6	30000	1975.91
75	70	800	22668.8	11709.6	110	6	30300	1980.39
80	70	800	22668.8	13776	110	6	30300	1980.39
80.6	70	800	22668.8	14028	110	6	30300	1980.39
85	70	800	22668.8	15859.2	110	6	30300	1980.39
90	70	800	22668.8	17925.6	110	6	30300	1980.39
95	70	800	22668.8	21117.6	110	6	30300	1980.39
80	75	800	22937.6	10701.6	110	6	30570	1987.11
80.6	75	800	22937.6	11054.4	110	6	30570	1987.11
85	75	800	22937.6	13725.6	110	6	30570	1987.11
90	75	800	22937.6	16514.4	110	6	30570	1987.11
95	75	800	22937.6	19471.2	110	6	30570	1987.11

## Sheet: INPUT
TABLE 2: UNSORTED COOLING CATALOG DATA (SI UNIT)													TABLE 3: SORTED COOLING CATALOG DATA (SI UNIT)
VARIABLE	TLIDB	TLIWB	VL	QLWET	QLSEN	QLLAT	TSI	VS	HR	ER	Cooling Coil Exit Air Relative Humidity (CHECK)		VARIABLE	TLIDB	TLIWB	VL	QLWET	QLSEN	QLLAT	TSI	VS	HR	ER	Cooling Coil Exit Air Relative Humidity (CHECK)
VARIABLE DEFINITION	Load Side Entering Air Dry Bulb Temp	Load Side Entering Air Wet Bulb Temp	Load Side Air Flow Rate	Q total	Qsensible	Qlatent	Source Side Entering Water Temperature	Source Side Mass Flow Rate	Heat Rejection	Power Input			VARIABLE DEFINITION	Load Side Entering Air Dry Bulb Temp	Load Side Entering Air Wet Bulb Temp	Load Side Air Flow Rate	Q total	Qsensible	Qlatent	Source Side Entering Water Temperature	Source Side Mass Flow Rate	Heat Rejection	Power Input
UNITS	(C)	(C)	(m^3/s)	(KW)	(KW)	(KW)	(C)	(m^3/s)	(KW)	(KW)			UNITS	(C)	(C)	(m^3/s)	(KW)	(KW)	(KW)	(C)	(m^3/s)	(KW)	(KW)
1	23.8889	17.2222	0.730575	15.3283	11.7526	3.57561	10	0.00037854	17.7022	2.48	1.00947		1	26.6667	19.4444	0.766443	16.2954	12.1043	4.19109	10	0.00037854	18.728	2.5	0.976292	2.43259
2	26.6667	19.4444	0.766443	16.2954	12.1043	4.19109	10	0.00037854	18.728	2.5	0.976292		2	23.8889	17.2222	0.752756	15.7093	11.8992	3.81008	10	0.00050472	17.9953	2.36	0.987075	2.28605
3	29.4444	21.6667	0.723495	17.3505	12.3974	4.95311	10	0.00037854	19.8124	2.53	1.00981		3	26.6667	19.4444	0.785792	16.7351	12.2509	4.48417	10	0.00050472	19.0211	2.38	0.957682	2.28605
4	23.8889	17.2222	0.752756	15.7093	11.8992	3.81008	10	0.00050472	17.9953	2.36	0.987075		4	29.4444	21.6667	0.765027	17.8195	12.544	5.2755	10	0.00050472	20.1641	2.4	0.96911	2.34467
5	26.6667	19.4444	0.785792	16.7351	12.2509	4.48417	10	0.00050472	19.0211	2.38	0.957682		5	26.6667	19.4444	0.747565	17.204	12.4267	4.77726	10	0.00075708	19.4021	2.26	0.989262	2.19813
6	29.4444	21.6667	0.765027	17.8195	12.544	5.2755	10	0.00050472	20.1641	2.4	0.96911		6	29.4444	21.6667	0.77305	18.3177	12.7491	5.56858	10	0.00075708	20.5451	2.27	0.965177	2.22743
7	23.8889	17.2222	0.723967	16.0903	12.1043	3.98593	10	0.00075708	18.2591	2.24	1.01974		7	23.8889	17.2222	0.773994	14.6249	11.4596	3.1653	15.5556	0.00037854	17.204	2.69	0.970906	2.57913
8	26.6667	19.4444	0.747565	17.204	12.4267	4.77726	10	0.00075708	19.4021	2.26	0.989262		8	26.6667	19.4444	0.748037	15.592	11.8113	3.78077	15.5556	0.00037854	18.2005	2.72	0.989991	2.60844
9	29.4444	21.6667	0.77305	18.3177	12.7491	5.56858	10	0.00075708	20.5451	2.27	0.965177		9	29.4444	21.6667	0.789568	16.6178	12.1336	4.48417	15.5556	0.00037854	19.2556	2.75	0.950378	2.63775
10	23.8889	17.2222	0.773994	14.6249	11.4596	3.1653	15.5556	0.00037854	17.204	2.69	0.970906		10	23.8889	17.2222	0.772106	15.0059	11.6061	3.39977	15.5556	0.00050472	17.4678	2.57	0.970969	2.4619
11	26.6667	19.4444	0.748037	15.592	11.8113	3.78077	15.5556	0.00037854	18.2005	2.72	0.989991		11	26.6667	19.4444	0.761251	16.442	12.1043	4.33763	15.5556	0.00075708	18.8453	2.47	0.974296	2.40328
12	29.4444	21.6667	0.789568	16.6178	12.1336	4.48417	15.5556	0.00037854	19.2556	2.75	0.950378		12	29.4444	21.6667	0.773994	17.5264	12.456	5.07034	15.5556	0.00075708	19.9297	2.48	0.963251	2.40328
13	23.8889	17.2222	0.772106	15.0059	11.6061	3.39977	15.5556	0.00050472	17.4678	2.57	0.970969		13	23.8889	17.2222	0.777297	13.9215	11.1665	2.75498	21.1111	0.00037854	16.7057	2.93	0.967955	2.78429
14	26.6667	19.4444	0.735766	16.0023	11.9871	4.01524	15.5556	0.00050472	18.4936	2.59	1.00365		14	26.6667	19.4444	0.740486	14.8886	11.5182	3.37046	21.1111	0.00037854	17.7022	2.96	0.994023	2.8136
15	29.4444	21.6667	0.725383	17.0281	12.3095	4.71864	15.5556	0.00050472	19.5487	2.61	1.01096		15	29.4444	21.6667	0.752284	15.7972	11.8699	3.92732	21.1111	0.00037854	18.6694	2.99	0.984165	2.87221
16	23.8889	17.2222	0.731519	15.3869	11.7819	3.60492	15.5556	0.00075708	17.7315	2.46	1.00916		16	26.6667	19.4444	0.781545	15.2403	11.694	3.54631	21.1111	0.00050472	17.966	2.83	0.962997	2.72567
17	26.6667	19.4444	0.761251	16.442	12.1043	4.33763	15.5556	0.00075708	18.8453	2.47	0.974296		17	29.4444	21.6667	0.752284	16.2368	12.0164	4.2204	21.1111	0.00050472	18.9625	2.85	0.98352	2.72568
18	29.4444	21.6667	0.773994	17.5264	12.456	5.07034	15.5556	0.00075708	19.9297	2.48	0.963251		18	23.8889	17.2222	0.789568	14.6835	11.4302	3.25322	21.1111	0.00075708	17.2333	2.69	0.952234	2.54982
19	23.8889	17.2222	0.777297	13.9215	11.1665	2.75498	21.1111	0.00037854	16.7057	2.93	0.967955		19	26.6667	19.4444	0.7924	15.68	11.8113	3.8687	21.1111	0.00075708	18.2591	2.7	0.949023	2.57913
20	26.6667	19.4444	0.740486	14.8886	11.5182	3.37046	21.1111	0.00037854	17.7022	2.96	0.994023		20	29.4444	21.6667	0.780601	16.7351	12.163	4.5721	21.1111	0.00075708	19.3435	2.71	0.956383	2.60844
21	29.4444	21.6667	0.752284	15.7972	11.8699	3.92732	21.1111	0.00037854	18.6694	2.99	0.984165		21	26.6667	19.4444	0.745677	14.1266	11.2251	2.90152	26.6667	0.00037854	17.204	3.24	0.98854	3.07737
22	23.8889	17.2222	0.718304	14.2732	11.313	2.96014	21.1111	0.00050472	16.9695	2.81	1.02189		22	26.6667	19.4444	0.743789	14.5076	11.3423	3.1653	26.6667	0.00050472	17.4385	3.1	0.987264	2.93083
23	26.6667	19.4444	0.781545	15.2403	11.694	3.54631	21.1111	0.00050472	17.966	2.83	0.962997		23	29.4444	21.6667	0.754172	15.4162	11.7526	3.66354	26.6667	0.00050472	18.4056	3.12	0.983958	2.98945
24	29.4444	21.6667	0.752284	16.2368	12.0164	4.2204	21.1111	0.00050472	18.9625	2.85	0.98352		24	23.8889	17.2222	0.779657	13.9215	11.1372	2.78429	26.6667	0.00075708	16.7057	2.95	0.962634	2.78429
25	23.8889	17.2222	0.789568	14.6835	11.4302	3.25322	21.1111	0.00075708	17.2333	2.69	0.952234		25	26.6667	19.4444	0.769274	14.8886	11.4889	3.39977	26.6667	0.00075708	17.7022	2.96	0.965309	2.8136
26	26.6667	19.4444	0.7924	15.68	11.8113	3.8687	21.1111	0.00075708	18.2591	2.7	0.949023		26	29.4444	21.6667	0.752284	15.8558	11.8992	3.95662	26.6667	0.00075708	18.6987	2.97	0.98513	2.84291
27	29.4444	21.6667	0.780601	16.7351	12.163	4.5721	21.1111	0.00075708	19.3435	2.71	0.956383		27	23.8889	17.2222	0.770218	12.837	10.7268	2.1102	29.4444	0.00037854	16.0317	3.37	0.974161	3.19461
28	23.8889	17.2222	0.723495	13.2474	10.8441	2.40328	26.6667	0.00037854	16.2661	3.21	1.01049		28	26.6667	19.4444	0.77305	13.7163	11.1079	2.60844	29.4444	0.00037854	16.9402	3.4	0.968567	3.22392
29	26.6667	19.4444	0.745677	14.1266	11.2251	2.90152	26.6667	0.00037854	17.204	3.24	0.98854		29	29.4444	21.6667	0.770218	14.5955	11.4596	3.13599	29.4444	0.00037854	17.8781	3.43	0.968544	3.28253
30	29.4444	21.6667	0.724439	15.0352	11.5475	3.48769	26.6667	0.00037854	18.1712	3.27	1.00406		30	26.6667	19.4444	0.755116	14.0973	11.1958	2.90152	29.4444	0.00050472	17.204	3.25	0.977991	3.10668
31	23.8889	17.2222	0.719248	13.5404	11.0199	2.52052	26.6667	0.00050472	16.4713	3.08	1.02215		31	29.4444	21.6667	0.748509	15.0352	11.5475	3.48769	29.4444	0.00050472	18.1712	3.27	0.981206	3.13599
32	26.6667	19.4444	0.743789	14.5076	11.3423	3.1653	26.6667	0.00050472	17.4385	3.1	0.987264		32	23.8889	17.2222	0.761251	13.5111	10.9906	2.52052	29.4444	0.00075708	16.442	3.1	0.980555	2.93083
33	29.4444	21.6667	0.754172	15.4162	11.7526	3.66354	26.6667	0.00050472	18.4056	3.12	0.983958		33	29.4444	21.6667	0.742373	15.4162	11.7526	3.66354	29.4444	0.00075708	18.4056	3.12	0.994893	2.98945
34	23.8889	17.2222	0.779657	13.9215	11.1372	2.78429	26.6667	0.00075708	16.7057	2.95	0.962634		34	23.8889	17.2222	0.781073	12.4853	10.5803	1.90504	32.2222	0.00037854	15.8265	3.53	0.964688	3.34115
35	26.6667	19.4444	0.769274	14.8886	11.4889	3.39977	26.6667	0.00075708	17.7022	2.96	0.965309		35	26.6667	19.4444	0.73907	13.3353	10.9613	2.37397	32.2222	0.00037854	16.7057	3.56	0.99825	3.37046
36	29.4444	21.6667	0.752284	15.8558	11.8992	3.95662	26.6667	0.00075708	18.6987	2.97	0.98513		36	23.8889	17.2222	0.758891	13.1008	10.8441	2.25674	32.2222	0.00075708	16.1782	3.25	0.985112	3.07737
37	23.8889	17.2222	0.770218	12.837	10.7268	2.1102	29.4444	0.00037854	16.0317	3.37	0.974161		37	29.4444	21.6667	0.738598	15.0352	11.5475	3.48769	32.2222	0.00075708	18.1712	3.28	0.990365	3.13599
38	26.6667	19.4444	0.77305	13.7163	11.1079	2.60844	29.4444	0.00037854	16.9402	3.4	0.968567		38	23.8889	17.2222	0.762195	11.7233	10.2579	1.46542	37.7778	0.00037854	15.3869	3.9	0.978399	3.66354
39	29.4444	21.6667	0.770218	14.5955	11.4596	3.13599	29.4444	0.00037854	17.8781	3.43	0.968544		39	26.6667	19.4444	0.762667	12.5147	10.6389	1.87573	37.7778	0.00037854	16.2368	3.94	0.974575	3.72216
40	23.8889	17.2222	0.730575	13.1887	10.8148	2.37397	29.4444	0.00050472	16.2368	3.23	1.00294		40	29.4444	21.6667	0.78768	13.3353	11.0199	2.31536	37.7778	0.00037854	17.1161	3.97	0.952645	3.78077
41	26.6667	19.4444	0.755116	14.0973	11.1958	2.90152	29.4444	0.00050472	17.204	3.25	0.977991		41	23.8889	17.2222	0.7537	12.0164	10.4045	1.61196	37.7778	0.00050472	15.5627	3.75	0.989368	3.54631
42	29.4444	21.6667	0.748509	15.0352	11.5475	3.48769	29.4444	0.00050472	18.1712	3.27	0.981206		42	26.6667	19.4444	0.776354	12.8664	10.7855	2.08089	37.7778	0.00050472	16.442	3.78	0.964919	3.57561
43	23.8889	17.2222	0.761251	13.5111	10.9906	2.52052	29.4444	0.00075708	16.442	3.1	0.980555		43	29.4444	21.6667	0.774466	13.7163	11.1372	2.57913	37.7778	0.00050472	17.3212	3.8	0.962422	3.60492
44	26.6667	19.4444	0.730103	14.4783	11.3423	3.13599	29.4444	0.00075708	17.4385	3.11	1.00143		44	26.6667	19.4444	0.733878	13.2181	10.8734	2.34467	37.7778	0.00075708	16.6471	3.62	0.99799	3.42907
45	29.4444	21.6667	0.742373	15.4162	11.7526	3.66354	29.4444	0.00075708	18.4056	3.12	0.994893		45	23.8889	17.2222	0.748509	10.9613	9.96483	0.996483	43.3333	0.00037854	15.0352	4.33	0.991438	4.07386
46	23.8889	17.2222	0.781073	12.4853	10.5803	1.90504	32.2222	0.00037854	15.8265	3.53	0.964688		46	26.6667	19.4444	0.764083	11.694	10.3458	1.34818	43.3333	0.00037854	15.8265	4.38	0.973885	4.13247
47	26.6667	19.4444	0.73907	13.3353	10.9613	2.37397	32.2222	0.00037854	16.7057	3.56	0.99825		47	29.4444	21.6667	0.752284	12.5147	10.7268	1.78781	43.3333	0.00037854	16.7057	4.42	0.980639	4.19109
48	29.4444	21.6667	0.719248	14.2145	11.313	2.90152	32.2222	0.00037854	17.6143	3.6	1.01441		48	23.8889	17.2222	0.780601	11.2251	10.0821	1.14302	43.3333	0.00050472	15.1524	4.17	0.965526	3.92731
49	23.8889	17.2222	0.726799	12.7784	10.6975	2.08089	32.2222	0.00050472	16.0023	3.39	1.01298		49	26.6667	19.4444	0.760307	12.0457	10.4631	1.58265	43.3333	0.00050472	16.0023	4.2	0.976066	3.95662
50	26.6667	19.4444	0.727271	13.7163	11.0492	2.66706	32.2222	0.00050472	16.9402	3.42	1.00329		50	29.4444	21.6667	0.740957	12.837	10.8441	1.99297	43.3333	0.00050472	16.8523	4.23	0.992189	4.01524
51	29.4444	21.6667	0.720192	14.5955	11.4596	3.13599	32.2222	0.00050472	17.8488	3.44	1.01541		51	23.8889	17.2222	0.737182	11.5475	10.17	1.37749	43.3333	0.00075708	15.3283	4.02	0.998661	3.78077
52	23.8889	17.2222	0.758891	13.1008	10.8441	2.25674	32.2222	0.00075708	16.1782	3.25	0.985112		52	26.6667	19.4444	0.789096	12.3095	10.5803	1.72919	43.3333	0.00075708	16.1196	4.03	0.95447	3.81008
53	26.6667	19.4444	0.719248	14.068	11.1958	2.87222	32.2222	0.00075708	17.1747	3.27	1.01308		53	29.4444	21.6667	0.757004	13.2181	10.9613	2.25674	43.3333	0.00075708	17.0281	4.04	0.976526	3.81008
54	29.4444	21.6667	0.738598	15.0352	11.5475	3.48769	32.2222	0.00075708	18.1712	3.28	0.990365		54	26.6667	19.4444	0.680548	14.5662	9.99414	4.5721	-1.11111	0.00056781	16.5006	1.94	0.879802	1.93435
55	23.8889	17.2222	0.762195	11.7233	10.2579	1.46542	37.7778	0.00037854	15.3869	3.9	0.978399		55	26.6667	19.4444	0.694707	14.7128	9.99414	4.71864	-1.11111	0.00075708	16.5885	1.89	0.863372	1.87573
56	26.6667	19.4444	0.762667	12.5147	10.6389	1.87573	37.7778	0.00037854	16.2368	3.94	0.974575		56	26.6667	19.4444	0.715472	15.0938	10.551	4.54279	4.44444	0.00056781	17.204	2.1	0.89443	2.1102
57	29.4444	21.6667	0.78768	13.3353	11.0199	2.31536	37.7778	0.00037854	17.1161	3.97	0.952645		57	26.6667	19.4444	0.685268	15.2696	10.551	4.71864	4.44444	0.00075708	17.2919	2.05	0.908929	2.02227
58	23.8889	17.2222	0.7537	12.0164	10.4045	1.61196	37.7778	0.00050472	15.5627	3.75	0.989368		58	26.6667	19.4444	0.706505	15.3869	10.9613	4.42556	10	0.00037854	17.7902	2.4	0.935333	2.40328
59	26.6667	19.4444	0.776354	12.8664	10.7855	2.08089	37.7778	0.00050472	16.442	3.78	0.964919		59	26.6667	19.4444	0.695179	15.5627	11.0785	4.48417	10	0.00056781	17.8488	2.3	0.950764	2.28605
60	29.4444	21.6667	0.774466	13.7163	11.1372	2.57913	37.7778	0.00050472	17.3212	3.8	0.962422		60	26.6667	19.4444	0.724911	15.7093	11.0785	4.63072	10	0.00075708	17.966	2.24	0.919549	2.25674
61	23.8889	17.2222	0.725855	12.3388	10.4924	1.84642	37.7778	0.00075708	15.7386	3.61	1.01031		61	26.6667	19.4444	0.740957	14.9766	10.8441	4.13247	15.5556	0.00037854	17.6143	2.63	0.913353	2.63775
62	26.6667	19.4444	0.733878	13.2181	10.8734	2.34467	37.7778	0.00075708	16.6471	3.62	0.99799		62	26.6667	19.4444	0.696122	15.1817	10.932	4.24971	15.5556	0.00056781	17.7022	2.52	0.95034	2.52052
63	29.4444	21.6667	0.728215	14.0973	11.2837	2.8136	37.7778	0.00075708	17.5557	3.63	1.0065		63	26.6667	19.4444	0.691403	15.3283	10.932	4.39625	15.5556	0.00075708	17.7902	2.45	0.947394	2.4619
64	23.8889	17.2222	0.748509	10.9613	9.96483	0.996483	43.3333	0.00037854	15.0352	4.33	0.991438		64	26.6667	19.4444	0.715944	14.8886	10.9613	3.92731	21.1111	0.00037854	17.7902	2.91	0.950411	2.90152
65	26.6667	19.4444	0.764083	11.694	10.3458	1.34818	43.3333	0.00037854	15.8265	4.38	0.973885		65	26.6667	19.4444	0.743317	15.0938	11.0785	4.01524	21.1111	0.00056781	17.8781	2.78	0.932361	2.78429
66	29.4444	21.6667	0.752284	12.5147	10.7268	1.78781	43.3333	0.00037854	16.7057	4.42	0.980639		66	26.6667	19.4444	0.715472	15.2696	11.0785	4.19109	21.1111	0.00075708	17.966	2.7	0.947173	2.69637
67	23.8889	17.2222	0.780601	11.2251	10.0821	1.14302	43.3333	0.00050472	15.1524	4.17	0.965526		67	26.6667	19.4444	0.698954	14.2145	10.7268	3.48769	26.6667	0.00037854	17.4385	3.23	0.968519	3.22392
68	26.6667	19.4444	0.760307	12.0457	10.4631	1.58265	43.3333	0.00050472	16.0023	4.2	0.976066		68	26.6667	19.4444	0.711225	14.4783	10.8148	3.66354	26.6667	0.00056781	17.5264	3.07	0.955888	3.04807
69	29.4444	21.6667	0.740957	12.837	10.8441	1.99297	43.3333	0.00050472	16.8523	4.23	0.992189		69	26.6667	19.4444	0.728687	14.6249	10.8148	3.81008	26.6667	0.00075708	17.6143	2.99	0.934704	2.98945
70	23.8889	17.2222	0.737182	11.5475	10.17	1.37749	43.3333	0.00075708	15.3283	4.02	0.998661		70	26.6667	19.4444	0.696594	13.2181	10.2286	2.98945	32.2222	0.00037854	16.7937	3.57	0.956305	3.57561
71	26.6667	19.4444	0.789096	12.3095	10.5803	1.72919	43.3333	0.00075708	16.1196	4.03	0.95447		71	26.6667	19.4444	0.728215	13.4818	10.3165	3.1653	32.2222	0.00056781	16.8816	3.39	0.928269	3.39977
72	29.4444	21.6667	0.757004	13.2181	10.9613	2.25674	43.3333	0.00075708	17.0281	4.04	0.976526		72	26.6667	19.4444	0.714528	13.6284	10.3165	3.31184	32.2222	0.00075708	16.9109	3.3	0.933003	3.28253
73	26.6667	19.4444	0.680548	14.5662	9.99414	4.5721	-1.11111	0.00056781	16.5006	1.94	0.879802		73	26.6667	19.4444	0.731519	12.9836	10.1993	2.78429	37.7778	0.00037854	16.7351	3.76	0.933476	3.75146
74	26.6667	19.4444	0.694707	14.7128	9.99414	4.71864	-1.11111	0.00075708	16.5885	1.89	0.863372		74	26.6667	19.4444	0.740957	13.1301	10.1993	2.93083	37.7778	0.00056781	16.7644	3.65	0.920114	3.63423
75	26.6667	19.4444	0.715472	15.0938	10.551	4.54279	4.44444	0.00056781	17.204	2.1	0.89443		75	26.6667	19.4444	0.73199	11.694	9.46659	2.22743	43.3333	0.00075708	15.8265	4.15	0.906061	4.13247
76	26.6667	19.4444	0.685268	15.2696	10.551	4.71864	4.44444	0.00075708	17.2919	2.05	0.908929		76	26.6667	19.4444	0.726327	11.8113	9.46659	2.34467	43.3333	0.00037854	15.8265	4.03	0.905635	4.01524
77	26.6667	19.4444	0.706505	15.3869	10.9613	4.42556	10	0.00037854	17.7902	2.4	0.935333		77	26.6667	19.4444	0.68338	11.0199	9.29074	1.72919	48.8889	0.00056781	15.6213	4.59	0.95406	4.60141
78	26.6667	19.4444	0.695179	15.5627	11.0785	4.48417	10	0.00056781	17.8488	2.3	0.950764		78	26.6667	19.4444	0.702258	11.1372	9.29074	1.84643	48.8889	0.00075708	15.592	4.46	0.932642	4.45486
79	26.6667	19.4444	0.724911	15.7093	11.0785	4.63072	10	0.00075708	17.966	2.24	0.919549		79	26.6667	19.4444	0.696122	13.4525	9.26143	4.19109	-1.11111	0.00056781	15.2696	1.82	0.837142	1.81712
80	26.6667	19.4444	0.740957	14.9766	10.8441	4.13247	15.5556	0.00037854	17.6143	2.63	0.913353		80	26.6667	19.4444	0.780129	13.687	10.1114	3.57561	-1.11111	0.00056781	15.592	1.92	0.863215	1.90504
81	26.6667	19.4444	0.696122	15.1817	10.932	4.24971	15.5556	0.00056781	17.7022	2.52	0.95034		81	26.6667	19.4444	0.737654	13.5404	9.26143	4.27902	-1.11111	0.00075708	15.2989	1.77	0.810426	1.7585
82	26.6667	19.4444	0.691403	15.3283	10.932	4.39625	15.5556	0.00075708	17.7902	2.45	0.947394		82	26.6667	19.4444	0.827324	13.8628	10.1114	3.75146	-1.11111	0.00075708	15.7093	1.85	0.831139	1.84643
83	26.6667	19.4444	0.715944	14.8886	10.9613	3.92731	21.1111	0.00037854	17.7902	2.91	0.950411		83	26.6667	19.4444	0.740014	14.4783	10.0234	4.45486	4.44444	0.00056781	16.5299	2.04	0.84805	2.05158
84	26.6667	19.4444	0.743317	15.0938	11.0785	4.01524	21.1111	0.00056781	17.8781	2.78	0.932361		84	26.6667	19.4444	0.826852	14.7714	10.9613	3.81008	4.44444	0.00056781	16.8816	2.14	0.876279	2.1102
85	26.6667	19.4444	0.715472	15.2696	11.0785	4.19109	21.1111	0.00075708	17.966	2.7	0.947173		85	26.6667	19.4444	0.735766	14.5955	10.0234	4.5721	4.44444	0.00075708	16.5885	1.98	0.845834	1.99297
86	26.6667	19.4444	0.698954	14.2145	10.7268	3.48769	26.6667	0.00037854	17.4385	3.23	0.968519		86	26.6667	19.4444	0.782017	14.9179	10.9613	3.95662	4.44444	0.00075708	16.9988	2.07	0.8991	2.08089
87	26.6667	19.4444	0.711225	14.4783	10.8148	3.66354	26.6667	0.00056781	17.5264	3.07	0.955888		87	26.6667	19.4444	0.681964	15.0938	9.93552	5.15826	10	0.00037854	17.7608	2.66	0.84771	2.66706
88	26.6667	19.4444	0.728687	14.6249	10.8148	3.81008	26.6667	0.00075708	17.6143	2.99	0.934704		88	26.6667	19.4444	0.778713	15.5627	11.7233	3.83939	10	0.00037854	18.347	2.77	0.955178	2.78429
89	26.6667	19.4444	0.696594	13.2181	10.2286	2.98945	32.2222	0.00037854	16.7937	3.57	0.956305		89	26.6667	19.4444	0.692347	15.4455	9.99414	5.45135	10	0.00056781	17.7315	2.3	0.831926	2.28605
90	26.6667	19.4444	0.728215	13.4818	10.3165	3.1653	32.2222	0.00056781	16.8816	3.39	0.928269		90	26.6667	19.4444	0.812222	15.9144	11.7819	4.13247	10	0.00056781	18.3177	2.41	0.922274	2.40328
91	26.6667	19.4444	0.714528	13.6284	10.3165	3.31184	32.2222	0.00075708	16.9109	3.3	0.933003		91	26.6667	19.4444	0.716888	15.5334	9.99414	5.53927	10	0.00075708	17.7022	2.17	0.814497	2.16882
92	26.6667	19.4444	0.731519	12.9836	10.1993	2.78429	37.7778	0.00037854	16.7351	3.76	0.933476		92	26.6667	19.4444	0.798535	16.0023	11.7819	4.2204	10	0.00075708	18.2884	2.28	0.928519	2.28605
93	26.6667	19.4444	0.740957	13.1301	10.1993	2.93083	37.7778	0.00056781	16.7644	3.65	0.920114		93	26.6667	19.4444	0.73435	14.7714	9.87691	4.89449	15.5556	0.00037854	17.6143	2.85	0.824664	2.84291
94	26.6667	19.4444	0.73199	11.694	9.46659	2.22743	43.3333	0.00075708	15.8265	4.15	0.906061		94	26.6667	19.4444	0.802783	15.2403	11.6354	3.60492	15.5556	0.00037854	18.2005	2.98	0.94032	2.96014
95	26.6667	19.4444	0.726327	11.8113	9.46659	2.34467	43.3333	0.00037854	15.8265	4.03	0.905635		95	26.6667	19.4444	0.734822	15.0059	9.93552	5.07034	15.5556	0.00056781	17.5557	2.53	0.820846	2.54982
96	26.6667	19.4444	0.68338	11.0199	9.29074	1.72919	48.8889	0.00056781	15.6213	4.59	0.95406		96	26.6667	19.4444	0.773522	15.4748	11.694	3.78077	15.5556	0.00056781	18.1125	2.65	0.959836	2.63775
97	26.6667	19.4444	0.702258	11.1372	9.29074	1.84643	48.8889	0.00075708	15.592	4.46	0.932642		97	26.6667	19.4444	0.706033	15.1817	9.96483	5.21688	15.5556	0.00075708	17.585	2.4	0.832481	2.40328
98	26.6667	19.4444	0.696122	13.4525	9.26143	4.19109	-1.11111	0.00056781	15.2696	1.82	0.837142		98	26.6667	19.4444	0.803255	15.6506	11.7233	3.92732	15.5556	0.00075708	18.1712	2.51	0.932957	2.52051
99	26.6667	19.4444	0.780129	13.687	10.1114	3.57561	-1.11111	0.00056781	15.592	1.92	0.863215		99	26.6667	19.4444	0.682436	14.449	9.78898	4.66002	21.1111	0.00037854	17.4971	3.05	0.860293	3.04807
100	26.6667	19.4444	0.737654	13.5404	9.26143	4.27902	-1.11111	0.00075708	15.2989	1.77	0.810426		100	26.6667	19.4444	0.816469	14.8886	11.5182	3.37046	21.1111	0.00037854	18.0832	3.19	0.931967	3.19461
101	26.6667	19.4444	0.827324	13.8628	10.1114	3.75146	-1.11111	0.00075708	15.7093	1.85	0.831139		101	26.6667	19.4444	0.67866	14.5955	9.90621	4.68933	21.1111	0.00056781	17.3505	2.76	0.869567	2.75498
102	26.6667	19.4444	0.740014	14.4783	10.0234	4.45486	4.44444	0.00056781	16.5299	2.04	0.84805		102	26.6667	19.4444	0.81175	15.0352	11.6354	3.39977	21.1111	0.00056781	17.9367	2.88	0.94157	2.90152
103	26.6667	19.4444	0.826852	14.7714	10.9613	3.81008	4.44444	0.00056781	16.8816	2.14	0.876279		103	26.6667	19.4444	0.681964	14.8593	9.93552	4.9238	21.1111	0.00075708	17.4971	2.64	0.858514	2.63775
104	26.6667	19.4444	0.735766	14.5955	10.0234	4.5721	4.44444	0.00075708	16.5885	1.98	0.845834		104	26.6667	19.4444	0.772578	15.2989	11.6647	3.63423	21.1111	0.00075708	18.0539	2.74	0.964747	2.75498
105	26.6667	19.4444	0.782017	14.9179	10.9613	3.95662	4.44444	0.00075708	16.9988	2.07	0.8991		105	26.6667	19.4444	0.725383	13.7456	9.58382	4.16178	26.6667	0.00037854	16.9988	3.25	0.841271	3.25322
106	26.6667	19.4444	0.681964	15.0938	9.93552	5.15826	10	0.00037854	17.7608	2.66	0.84771		106	26.6667	19.4444	0.802311	14.1852	11.2544	2.93083	26.6667	0.00037854	17.585	3.4	0.942411	3.39977
107	26.6667	19.4444	0.778713	15.5627	11.7233	3.83939	10	0.00037854	18.347	2.77	0.955178		107	26.6667	19.4444	0.706505	13.8335	9.67175	4.16178	26.6667	0.00056781	16.8523	3.02	0.85854	3.01876
108	26.6667	19.4444	0.692347	15.4455	9.99414	5.45135	10	0.00056781	17.7315	2.3	0.831926		108	26.6667	19.4444	0.800423	14.2145	11.3716	2.84291	26.6667	0.00056781	17.3798	3.14	0.95469	3.1653
109	26.6667	19.4444	0.812222	15.9144	11.7819	4.13247	10	0.00056781	18.3177	2.41	0.922274		109	26.6667	19.4444	0.732462	14.1266	9.75967	4.36694	26.6667	0.00075708	17.0281	2.89	0.839768	2.90152
110	26.6667	19.4444	0.716888	15.5334	9.99414	5.53927	10	0.00075708	17.7022	2.17	0.814497		110	26.6667	19.4444	0.781073	14.5662	11.4596	3.10668	26.6667	0.00075708	17.585	3.01	0.965565	3.01876
111	26.6667	19.4444	0.798535	16.0023	11.7819	4.2204	10	0.00075708	18.2884	2.28	0.928519		111	26.6667	19.4444	0.726799	13.0422	9.34935	3.69285	32.2222	0.00037854	16.5006	3.47	0.844498	3.45838
112	26.6667	19.4444	0.73435	14.7714	9.87691	4.89449	15.5556	0.00037854	17.6143	2.85	0.824664		112	26.6667	19.4444	0.811278	13.4525	10.9906	2.4619	32.2222	0.00037854	17.0574	3.61	0.936679	3.60492
113	26.6667	19.4444	0.802783	15.2403	11.6354	3.60492	15.5556	0.00037854	18.2005	2.98	0.94032		113	26.6667	19.4444	0.734822	13.0422	9.46659	3.57561	32.2222	0.00056781	16.3247	3.29	0.851516	3.28253
114	26.6667	19.4444	0.734822	15.0059	9.93552	5.07034	15.5556	0.00056781	17.5557	2.53	0.820846		114	26.6667	19.4444	0.822604	13.3939	11.1372	2.25674	32.2222	0.00056781	16.823	3.41	0.944872	3.42907
115	26.6667	19.4444	0.773522	15.4748	11.694	3.78077	15.5556	0.00056781	18.1125	2.65	0.959836		115	26.6667	19.4444	0.714528	13.3939	9.55451	3.83939	32.2222	0.00075708	16.5592	3.15	0.859215	3.1653
116	26.6667	19.4444	0.706033	15.1817	9.96483	5.21688	15.5556	0.00075708	17.585	2.4	0.832481		116	26.6667	19.4444	0.808446	13.8335	11.2544	2.57913	32.2222	0.00075708	17.1161	3.29	0.951004	3.28253
117	26.6667	19.4444	0.803255	15.6506	11.7233	3.92732	15.5556	0.00075708	18.1712	2.51	0.932957		117	26.6667	19.4444	0.711697	12.2216	9.1442	3.07737	37.7778	0.00056781	15.8558	3.64	0.865431	3.63423
118	26.6667	19.4444	0.682436	14.449	9.78898	4.66002	21.1111	0.00037854	17.4971	3.05	0.860293		118	26.6667	19.4444	0.827324	12.5733	10.7562	1.81712	37.7778	0.00056781	16.3834	3.78	0.933719	3.81008
119	26.6667	19.4444	0.816469	14.8886	11.5182	3.37046	21.1111	0.00037854	18.0832	3.19	0.931967		119	26.6667	19.4444	0.697066	12.6612	9.26143	3.39977	37.7778	0.00075708	16.1782	3.51	0.869796	3.517
120	26.6667	19.4444	0.67866	14.5955	9.90621	4.68933	21.1111	0.00056781	17.3505	2.76	0.869567		120	26.6667	19.4444	0.816941	13.0422	10.9027	2.13951	37.7778	0.00075708	16.7057	3.66	0.938765	3.66354
121	26.6667	19.4444	0.81175	15.0352	11.6354	3.39977	21.1111	0.00056781	17.9367	2.88	0.94157		121	26.6667	19.4444	0.73199	11.3716	8.82181	2.54982	43.3333	0.00056781	15.3869	3.99	0.852402	4.01524
122	26.6667	19.4444	0.681964	14.8593	9.93552	4.9238	21.1111	0.00075708	17.4971	2.64	0.858514		122	26.6667	19.4444	0.827324	11.7526	10.3751	1.37749	43.3333	0.00056781	15.9144	4.16	0.925893	4.16178
123	26.6667	19.4444	0.772578	15.2989	11.6647	3.63423	21.1111	0.00075708	18.0539	2.74	0.964747		123	26.6667	19.4444	0.696594	11.9285	8.99765	2.93083	43.3333	0.00075708	15.7972	3.87	0.871937	3.8687
124	26.6667	19.4444	0.725383	13.7456	9.58382	4.16178	26.6667	0.00037854	16.9988	3.25	0.841271		124	26.6667	19.4444	0.82402	12.2509	10.551	1.69988	43.3333	0.00075708	16.2954	4.03	0.927727	4.04455
125	26.6667	19.4444	0.802311	14.1852	11.2544	2.93083	26.6667	0.00037854	17.585	3.4	0.942411		125	26.6667	19.4444	0.720192	11.4009	9.37866	2.02227	48.8889	0.00056781	15.9144	4.5	0.917192	4.51348
126	26.6667	19.4444	0.706505	13.8335	9.67175	4.16178	26.6667	0.00056781	16.8523	3.02	0.85854		126	26.6667	19.4444	0.821189	11.6061	10.17	1.43611	48.8889	0.00056781	16.2368	4.62	0.915881	4.63071
127	26.6667	19.4444	0.800423	14.2145	11.3716	2.84291	26.6667	0.00056781	17.3798	3.14	0.95469		127	26.6667	19.4444	0.696122	11.4596	9.37866	2.08089	48.8889	0.00075708	15.7972	4.36	0.934269	4.33763
128	26.6667	19.4444	0.732462	14.1266	9.75967	4.36694	26.6667	0.00075708	17.0281	2.89	0.839768		128	26.6667	19.4444	0.804198	11.7526	10.17	1.58265	48.8889	0.00075708	16.2368	4.49	0.922589	4.48417
129	26.6667	19.4444	0.781073	14.5662	11.4596	3.10668	26.6667	0.00075708	17.585	3.01	0.965565		129	26.6667	19.4444	0.64468	13.9215	8.7925	5.12896	-1.11111	0.00056781	16.0023	2.08	0.794496	2.08089
130	26.6667	19.4444	0.726799	13.0422	9.34935	3.69285	32.2222	0.00037854	16.5006	3.47	0.844498		130	26.6667	19.4444	0.798535	14.1559	9.58382	4.5721	-1.11111	0.00056781	16.354	2.19	0.788918	2.19812
131	26.6667	19.4444	0.811278	13.4525	10.9906	2.4619	32.2222	0.00037854	17.0574	3.61	0.936679		131	26.6667	19.4444	0.629578	13.9801	8.7925	5.18757	-1.11111	0.00075708	16.0023	2.02	0.79997	2.02227
132	26.6667	19.4444	0.734822	13.0422	9.46659	3.57561	32.2222	0.00056781	16.3247	3.29	0.851516		132	26.6667	19.4444	0.808918	14.3318	9.58382	4.74795	-1.11111	0.00075708	16.442	2.12	0.778579	2.1102
133	26.6667	19.4444	0.822604	13.3939	11.1372	2.25674	32.2222	0.00056781	16.823	3.41	0.944872		133	26.6667	19.4444	0.6494	14.6542	9.55451	5.09965	4.44444	0.00056781	16.9402	2.28	0.845179	2.28605
134	26.6667	19.4444	0.714528	13.3939	9.55451	3.83939	32.2222	0.00075708	16.5592	3.15	0.859215		134	26.6667	19.4444	0.788152	14.9472	10.4338	4.51348	4.44444	0.00056781	17.3212	2.39	0.842766	2.37397
135	26.6667	19.4444	0.808446	13.8335	11.2544	2.57913	32.2222	0.00075708	17.1161	3.29	0.951004		135	26.6667	19.4444	0.690459	14.7714	9.55451	5.21688	4.44444	0.00075708	16.9988	2.21	0.815158	2.22743
136	26.6667	19.4444	0.711697	12.2216	9.1442	3.07737	37.7778	0.00056781	15.8558	3.64	0.865431		136	26.6667	19.4444	0.796647	15.1231	10.4338	4.68933	4.44444	0.00075708	17.4091	2.31	0.831784	2.28605
137	26.6667	19.4444	0.827324	12.5733	10.7562	1.81712	37.7778	0.00056781	16.3834	3.78	0.933719		137	26.6667	19.4444	0.64468	15.0059	9.52521	5.48066	10	0.00037854	17.9074	2.92	0.82741	2.90152
138	26.6667	19.4444	0.697066	12.6612	9.26143	3.39977	37.7778	0.00075708	16.1782	3.51	0.869796		138	26.6667	19.4444	0.769746	15.4748	11.2544	4.2204	10	0.00037854	18.5229	3.04	0.915614	3.04807
139	26.6667	19.4444	0.816941	13.0422	10.9027	2.13951	37.7778	0.00075708	16.7057	3.66	0.938765		139	26.6667	19.4444	0.66639	15.3283	9.58382	5.74443	10	0.00056781	17.8488	2.53	0.806283	2.52052
140	26.6667	19.4444	0.73199	11.3716	8.82181	2.54982	43.3333	0.00056781	15.3869	3.99	0.852402		140	26.6667	19.4444	0.832515	15.7972	11.2837	4.51348	10	0.00056781	18.4349	2.65	0.866225	2.63775
141	26.6667	19.4444	0.827324	11.7526	10.3751	1.37749	43.3333	0.00056781	15.9144	4.16	0.925893		141	26.6667	19.4444	0.684324	15.4162	9.58382	5.83236	10	0.00075708	17.7902	2.38	0.793021	2.37397
142	26.6667	19.4444	0.696594	11.9285	8.99765	2.93083	43.3333	0.00075708	15.7972	3.87	0.871937		142	26.6667	19.4444	0.829212	15.8851	11.2837	4.60141	10	0.00075708	18.3763	2.5	0.864942	2.49121
143	26.6667	19.4444	0.82402	12.2509	10.551	1.69988	43.3333	0.00075708	16.2954	4.03	0.927727		143	26.6667	19.4444	0.676773	14.8007	9.55451	5.24619	15.5556	0.00037854	17.9074	3.1	0.821531	3.10668
144	26.6667	19.4444	0.720192	11.4009	9.37866	2.02227	48.8889	0.00056781	15.9144	4.5	0.917192		144	26.6667	19.4444	0.780601	15.2696	11.2544	4.01524	15.5556	0.00037854	18.4936	3.24	0.916147	3.22392
145	26.6667	19.4444	0.821189	11.6061	10.17	1.43611	48.8889	0.00056781	16.2368	4.62	0.915881		145	26.6667	19.4444	0.642792	15.0645	9.61313	5.45135	15.5556	0.00056781	17.7902	2.75	0.836193	2.72567
146	26.6667	19.4444	0.696122	11.4596	9.37866	2.08089	48.8889	0.00075708	15.7972	4.36	0.934269		146	26.6667	19.4444	0.773522	15.5041	11.313	4.19109	15.5556	0.00056781	18.4056	2.88	0.917867	2.90152
147	26.6667	19.4444	0.804198	11.7526	10.17	1.58265	48.8889	0.00075708	16.2368	4.49	0.922589		147	26.6667	19.4444	0.693763	15.211	9.64244	5.56858	15.5556	0.00075708	17.8195	2.61	0.803554	2.60844
148	26.6667	19.4444	0.64468	13.9215	8.7925	5.12896	-1.11111	0.00056781	16.0023	2.08	0.794496		148	26.6667	19.4444	0.768802	15.68	11.3423	4.33763	15.5556	0.00075708	18.4056	2.73	0.917153	2.72567
149	26.6667	19.4444	0.798535	14.1559	9.58382	4.5721	-1.11111	0.00056781	16.354	2.19	0.788918		149	26.6667	19.4444	0.655063	14.6249	9.55451	5.07034	21.1111	0.00037854	17.9074	3.28	0.842924	3.28253
150	26.6667	19.4444	0.629578	13.9801	8.7925	5.18757	-1.11111	0.00075708	16.0023	2.02	0.79997		150	26.6667	19.4444	0.807502	15.0645	11.2251	3.83939	21.1111	0.00037854	18.5229	3.44	0.902728	3.45838
151	26.6667	19.4444	0.808918	14.3318	9.58382	4.74795	-1.11111	0.00075708	16.442	2.12	0.778579		151	26.6667	19.4444	0.66167	14.7714	9.64244	5.12896	21.1111	0.00056781	17.7315	2.97	0.841987	2.96014
152	26.6667	19.4444	0.6494	14.6542	9.55451	5.09965	4.44444	0.00056781	16.9402	2.28	0.845179		152	26.6667	19.4444	0.787208	15.2403	11.3423	3.89801	21.1111	0.00056781	18.347	3.11	0.921655	3.10668
153	26.6667	19.4444	0.788152	14.9472	10.4338	4.51348	4.44444	0.00056781	17.3212	2.39	0.842766		153	26.6667	19.4444	0.662614	15.0352	9.70106	5.33411	21.1111	0.00075708	17.8781	2.84	0.835653	2.84291
154	26.6667	19.4444	0.690459	14.7714	9.55451	5.21688	4.44444	0.00075708	16.9988	2.21	0.815158		154	26.6667	19.4444	0.7924	15.4748	11.4009	4.07386	21.1111	0.00075708	18.4349	2.95	0.914757	2.96014
155	26.6667	19.4444	0.796647	15.1231	10.4338	4.68933	4.44444	0.00075708	17.4091	2.31	0.831784		155	26.6667	19.4444	0.661198	14.0387	9.37866	4.66002	26.6667	0.00037854	17.5264	3.5	0.846153	3.48769
156	26.6667	19.4444	0.64468	15.0059	9.52521	5.48066	10	0.00037854	17.9074	2.92	0.82741		156	26.6667	19.4444	0.777297	14.4783	11.0199	3.45838	26.6667	0.00037854	18.1419	3.65	0.925642	3.66354
157	26.6667	19.4444	0.769746	15.4748	11.2544	4.2204	10	0.00037854	18.5229	3.04	0.915614		157	26.6667	19.4444	0.675829	14.1266	9.4959	4.63071	26.6667	0.00056781	17.3798	3.25	0.846062	3.25322
158	26.6667	19.4444	0.66639	15.3283	9.58382	5.74443	10	0.00056781	17.8488	2.53	0.806283		158	26.6667	19.4444	0.834403	14.5369	11.1665	3.37046	26.6667	0.00056781	17.9074	3.38	0.898927	3.37046
159	26.6667	19.4444	0.832515	15.7972	11.2837	4.51348	10	0.00056781	18.4349	2.65	0.866225		159	26.6667	19.4444	0.684796	14.4197	9.55451	4.86518	26.6667	0.00075708	17.5557	3.11	0.83391	3.13599
160	26.6667	19.4444	0.684324	15.4162	9.58382	5.83236	10	0.00075708	17.7902	2.38	0.793021		160	26.6667	19.4444	0.842426	14.8886	11.2251	3.66354	26.6667	0.00075708	18.1125	3.24	0.887076	3.22392
161	26.6667	19.4444	0.829212	15.8851	11.2837	4.60141	10	0.00075708	18.3763	2.5	0.864942		161	26.6667	19.4444	0.672053	13.4525	9.20281	4.24971	32.2222	0.00037854	17.1747	3.72	0.845769	3.72216
162	26.6667	19.4444	0.676773	14.8007	9.55451	5.24619	15.5556	0.00037854	17.9074	3.1	0.821531		162	26.6667	19.4444	0.826852	13.8921	10.8148	3.07737	32.2222	0.00037854	17.7608	3.87	0.893607	3.8687
163	26.6667	19.4444	0.780601	15.2696	11.2544	4.01524	15.5556	0.00037854	18.4936	3.24	0.916147		163	26.6667	19.4444	0.671109	13.4525	9.32005	4.13247	32.2222	0.00056781	16.9988	3.53	0.85966	3.54631
164	26.6667	19.4444	0.642792	15.0645	9.61313	5.45135	15.5556	0.00056781	17.7902	2.75	0.836193		164	26.6667	19.4444	0.822604	13.8335	10.9906	2.84291	32.2222	0.00056781	17.4971	3.66	0.914987	3.66354
165	26.6667	19.4444	0.773522	15.5041	11.313	4.19109	15.5556	0.00056781	18.4056	2.88	0.917867		165	26.6667	19.4444	0.672997	13.8335	9.43728	4.39625	32.2222	0.00075708	17.2333	3.38	0.85453	3.39977
166	26.6667	19.4444	0.693763	15.211	9.64244	5.56858	15.5556	0.00075708	17.8195	2.61	0.803554		166	26.6667	19.4444	0.804198	14.2732	11.0785	3.19461	32.2222	0.00075708	17.7902	3.53	0.920144	3.517
167	26.6667	19.4444	0.768802	15.68	11.3423	4.33763	15.5556	0.00075708	18.4056	2.73	0.917153		167	26.6667	19.4444	0.654591	12.6026	9.1735	3.42907	37.7778	0.00056781	16.4713	3.88	0.893527	3.8687
168	26.6667	19.4444	0.655063	14.6249	9.55451	5.07034	21.1111	0.00037854	17.9074	3.28	0.842924		168	26.6667	19.4444	0.788624	12.9836	10.8148	2.16882	37.7778	0.00056781	17.0281	4.03	0.953582	4.04455
169	26.6667	19.4444	0.807502	15.0645	11.2251	3.83939	21.1111	0.00037854	18.5229	3.44	0.902728		169	26.6667	19.4444	0.692819	13.0715	9.32005	3.75147	37.7778	0.00075708	16.823	3.74	0.861717	3.75146
170	26.6667	19.4444	0.66167	14.7714	9.64244	5.12896	21.1111	0.00056781	17.7315	2.97	0.841987		170	26.6667	19.4444	0.774938	13.4525	10.932	2.52052	37.7778	0.00075708	17.3505	3.9	0.958682	3.89801
171	26.6667	19.4444	0.787208	15.2403	11.3423	3.89801	21.1111	0.00056781	18.347	3.11	0.921655		171	26.6667	19.4444	0.639489	11.7526	9.02696	2.72567	43.3333	0.00056781	15.973	4.22	0.928299	4.2204
172	26.6667	19.4444	0.662614	15.0352	9.70106	5.33411	21.1111	0.00075708	17.8781	2.84	0.835653		172	26.6667	19.4444	0.778241	12.1336	10.6389	1.49472	43.3333	0.00056781	16.5299	4.4	0.976081	4.39625
173	26.6667	19.4444	0.7924	15.4748	11.4009	4.07386	21.1111	0.00075708	18.4349	2.95	0.914757		173	26.6667	19.4444	0.648456	12.3095	9.20281	3.10668	43.3333	0.00075708	16.4127	4.09	0.915884	4.10316
174	26.6667	19.4444	0.661198	14.0387	9.37866	4.66002	26.6667	0.00037854	17.5264	3.5	0.846153		174	26.6667	19.4444	0.783433	12.6612	10.7855	1.87573	43.3333	0.00075708	16.9109	4.27	0.966985	4.24971
175	26.6667	19.4444	0.777297	14.4783	11.0199	3.45838	26.6667	0.00037854	18.1419	3.65	0.925642		175	26.6667	19.4444	0.658839	11.4009	9.34935	2.05158	48.8889	0.00056781	16.1489	4.74	0.96727	4.74795
176	26.6667	19.4444	0.675829	14.1266	9.4959	4.63071	26.6667	0.00056781	17.3798	3.25	0.846062		176	26.6667	19.4444	0.774938	11.6061	10.17	1.43611	48.8889	0.00056781	16.4713	4.87	0.949788	4.86518
177	26.6667	19.4444	0.834403	14.5369	11.1665	3.37046	26.6667	0.00056781	17.9074	3.38	0.898927		177	26.6667	19.4444	0.64704	11.5182	9.34935	2.16882	48.8889	0.00075708	16.0903	4.59	0.973487	4.5721
178	26.6667	19.4444	0.684796	14.4197	9.55451	4.86518	26.6667	0.00075708	17.5557	3.11	0.83391		178	26.6667	19.4444	0.817885	11.7526	10.17	1.58265	48.8889	0.00075708	16.5006	4.74	0.913141	4.74795
179	26.6667	19.4444	0.842426	14.8886	11.2251	3.66354	26.6667	0.00075708	18.1125	3.24	0.887076		179	26.6667	19.4444	0.567281	16.5299	10.0821	6.44783	-1.11111	0.00037854	18.6987	2.16	0.867293	2.16882
180	26.6667	19.4444	0.672053	13.4525	9.20281	4.24971	32.2222	0.00037854	17.1747	3.72	0.845769		180	26.6667	19.4444	0.694235	17.2333	11.4302	5.80305	-1.11111	0.00037854	19.49	2.25	0.912131	2.25674
181	26.6667	19.4444	0.826852	13.8921	10.8148	3.07737	32.2222	0.00037854	17.7608	3.87	0.893607		181	26.6667	19.4444	0.573888	16.8523	10.1407	6.71161	-1.11111	0.00056781	18.8746	2.02	0.850107	2.02228
182	26.6667	19.4444	0.671109	13.4525	9.32005	4.13247	32.2222	0.00056781	16.9988	3.53	0.85966		182	26.6667	19.4444	0.672997	17.5264	11.4596	6.06682	-1.11111	0.00056781	19.6366	2.11	0.917159	2.1102
183	26.6667	19.4444	0.822604	13.8335	10.9906	2.84291	32.2222	0.00056781	17.4971	3.66	0.914987		183	26.6667	19.4444	0.554538	16.9695	10.1114	6.85815	-1.11111	0.00075708	18.9332	1.96	0.851078	1.96366
184	26.6667	19.4444	0.672997	13.8335	9.43728	4.39625	32.2222	0.00075708	17.2333	3.38	0.85453		184	26.6667	19.4444	0.73907	17.6729	11.4596	6.21336	-1.11111	0.00075708	19.7245	2.05	0.864003	2.05158
185	26.6667	19.4444	0.804198	14.2732	11.0785	3.19461	32.2222	0.00075708	17.7902	3.53	0.920144		185	26.6667	19.4444	0.539908	16.061	9.96483	6.09613	4.44444	0.00037854	18.4349	2.38	0.903693	2.37397
186	26.6667	19.4444	0.654591	12.6026	9.1735	3.42907	37.7778	0.00056781	16.4713	3.88	0.893527		186	26.6667	19.4444	0.720192	16.7351	11.2837	5.45135	4.44444	0.00037854	19.2263	2.48	0.899631	2.49121
187	26.6667	19.4444	0.788624	12.9836	10.8148	2.16882	37.7778	0.00056781	17.0281	4.03	0.953582		187	26.6667	19.4444	0.563033	16.4127	10.0528	6.35991	4.44444	0.00056781	18.6401	2.22	0.873891	2.22743
188	26.6667	19.4444	0.692819	13.0715	9.32005	3.75147	37.7778	0.00075708	16.823	3.74	0.861717		188	26.6667	19.4444	0.73671	17.0868	11.4009	5.68581	4.44444	0.00056781	19.4021	2.31	0.885362	2.31536
189	26.6667	19.4444	0.774938	13.4525	10.932	2.52052	37.7778	0.00075708	17.3505	3.9	0.958682		189	26.6667	19.4444	0.583327	16.5885	10.1114	6.47714	4.44444	0.00075708	18.728	2.14	0.85619	2.13951
190	26.6667	19.4444	0.639489	11.7526	9.02696	2.72567	43.3333	0.00056781	15.973	4.22	0.928299		190	26.6667	19.4444	0.743317	17.2626	11.4302	5.83236	4.44444	0.00075708	19.49	2.23	0.876426	2.22743
191	26.6667	19.4444	0.778241	12.1336	10.6389	1.49472	43.3333	0.00056781	16.5299	4.4	0.976081		191	26.6667	19.4444	0.572944	15.5041	9.75967	5.74443	10	0.00037854	18.1419	2.63	0.88105	2.63775
192	26.6667	19.4444	0.648456	12.3095	9.20281	3.10668	43.3333	0.00075708	16.4127	4.09	0.915884		192	26.6667	19.4444	0.723495	16.1489	11.0492	5.09965	10	0.00037854	18.9039	2.74	0.897467	2.75498
193	26.6667	19.4444	0.783433	12.6612	10.7855	1.87573	43.3333	0.00075708	16.9109	4.27	0.966985		193	26.6667	19.4444	0.561617	15.9144	9.90621	6.00821	10	0.00056781	18.347	2.44	0.885831	2.43259
194	26.6667	19.4444	0.658839	11.4009	9.34935	2.05158	48.8889	0.00056781	16.1489	4.74	0.96727		194	26.6667	19.4444	0.699898	16.5592	11.2251	5.33411	10	0.00056781	19.109	2.55	0.916231	2.54983
195	26.6667	19.4444	0.774938	11.6061	10.17	1.43611	48.8889	0.00056781	16.4713	4.87	0.949788		195	26.6667	19.4444	0.576248	16.1196	9.96483	6.15475	10	0.00075708	18.4936	2.36	0.869724	2.37397
196	26.6667	19.4444	0.64704	11.5182	9.34935	2.16882	48.8889	0.00075708	16.0903	4.59	0.973487		196	26.6667	19.4444	0.694235	16.7644	11.2837	5.48066	10	0.00075708	19.2263	2.46	0.91766	2.4619
197	26.6667	19.4444	0.817885	11.7526	10.17	1.58265	48.8889	0.00075708	16.5006	4.74	0.913141		197	26.6667	19.4444	0.546987	14.8593	9.52521	5.33411	15.5556	0.00037854	17.7902	2.93	0.909753	2.93083
198	26.6667	19.4444	0.567281	16.5299	10.0821	6.44783	-1.11111	0.00037854	18.6987	2.16	0.867293		198	26.6667	19.4444	0.730575	15.4748	10.7855	4.68933	15.5556	0.00037854	18.5522	3.06	0.89301	3.07737
199	26.6667	19.4444	0.694235	17.2333	11.4302	5.80305	-1.11111	0.00037854	19.49	2.25	0.912131		199	26.6667	19.4444	0.592766	15.3283	9.70106	5.6272	15.5556	0.00056781	18.0539	2.72	0.867846	2.72567
200	26.6667	19.4444	0.573888	16.8523	10.1407	6.71161	-1.11111	0.00056781	18.8746	2.02	0.850107		200	26.6667	19.4444	0.686684	15.973	10.9906	4.98242	15.5556	0.00056781	18.8159	2.83	0.92701	2.84291
201	26.6667	19.4444	0.672997	17.5264	11.4596	6.06682	-1.11111	0.00056781	19.6366	2.11	0.917159		201	26.6667	19.4444	0.585215	15.5334	9.78898	5.74443	15.5556	0.00075708	18.1419	2.61	0.873768	2.60844
202	26.6667	19.4444	0.554538	16.9695	10.1114	6.85815	-1.11111	0.00075708	18.9332	1.96	0.851078		202	26.6667	19.4444	0.723495	16.1782	11.0785	5.09965	15.5556	0.00075708	18.9039	2.72	0.899446	2.72568
203	26.6667	19.4444	0.73907	17.6729	11.4596	6.21336	-1.11111	0.00075708	19.7245	2.05	0.864003		203	26.6667	19.4444	0.559258	14.1559	9.23212	4.9238	21.1111	0.00037854	17.4385	3.29	0.898728	3.28253
204	26.6667	19.4444	0.539908	16.061	9.96483	6.09613	4.44444	0.00037854	18.4349	2.38	0.903693		204	26.6667	19.4444	0.673941	14.7421	10.4631	4.27901	21.1111	0.00037854	18.1712	3.43	0.933043	3.42907
205	26.6667	19.4444	0.720192	16.7351	11.2837	5.45135	4.44444	0.00037854	19.2263	2.48	0.899631		205	26.6667	19.4444	0.583799	14.6542	9.43728	5.21688	21.1111	0.00056781	17.7022	3.04	0.877511	3.04807
206	26.6667	19.4444	0.563033	16.4127	10.0528	6.35991	4.44444	0.00056781	18.6401	2.22	0.873891		206	26.6667	19.4444	0.735766	15.2696	10.6682	4.60141	21.1111	0.00056781	18.4349	3.16	0.885518	3.1653
207	26.6667	19.4444	0.73671	17.0868	11.4009	5.68581	4.44444	0.00056781	19.4021	2.31	0.885362		207	26.6667	19.4444	0.53802	14.9179	9.52521	5.39273	21.1111	0.00075708	17.8488	2.92	0.914283	2.93083
208	26.6667	19.4444	0.583327	16.5885	10.1114	6.47714	4.44444	0.00075708	18.728	2.14	0.85619		208	26.6667	19.4444	0.685268	15.5334	10.7855	4.74795	21.1111	0.00075708	18.5815	3.04	0.92459	3.04807
209	26.6667	19.4444	0.743317	17.2626	11.4302	5.83236	4.44444	0.00075708	19.49	2.23	0.876426		209	26.6667	19.4444	0.563033	13.3939	8.93904	4.45487	26.6667	0.00037854	17.0868	3.7	0.898363	3.69285
210	26.6667	19.4444	0.572944	15.5041	9.75967	5.74443	10	0.00037854	18.1419	2.63	0.88105		210	26.6667	19.4444	0.715472	13.9508	10.1114	3.83939	26.6667	0.00037854	17.8195	3.85	0.895336	3.8687
211	26.6667	19.4444	0.723495	16.1489	11.0492	5.09965	10	0.00037854	18.9039	2.74	0.897467		211	26.6667	19.4444	0.558314	13.9215	9.1442	4.77726	26.6667	0.00056781	17.3505	3.41	0.90097	3.42907
212	26.6667	19.4444	0.561617	15.9144	9.90621	6.00821	10	0.00056781	18.347	2.44	0.885831		212	26.6667	19.4444	0.73907	14.5076	10.3458	4.16178	26.6667	0.00056781	18.0539	3.55	0.880835	3.54631
213	26.6667	19.4444	0.699898	16.5592	11.2251	5.33411	10	0.00056781	19.109	2.55	0.916231		213	26.6667	19.4444	0.587103	14.1852	9.26143	4.9238	26.6667	0.00075708	17.4678	3.28	0.877463	3.28253
214	26.6667	19.4444	0.576248	16.1196	9.96483	6.15475	10	0.00075708	18.4936	2.36	0.869724		214	26.6667	19.4444	0.741429	14.7714	10.4631	4.30832	26.6667	0.00075708	18.2005	3.41	0.880745	3.42907
215	26.6667	19.4444	0.694235	16.7644	11.2837	5.48066	10	0.00075708	19.2263	2.46	0.91766		215	26.6667	19.4444	0.594654	12.9836	8.76319	4.2204	29.4444	0.00037854	16.9109	3.93	0.870232	3.92731
216	26.6667	19.4444	0.546987	14.8593	9.52521	5.33411	15.5556	0.00037854	17.7902	2.93	0.909753		216	26.6667	19.4444	0.692819	13.5111	9.90621	3.60492	29.4444	0.00037854	17.6143	4.1	0.908428	4.10316
217	26.6667	19.4444	0.730575	15.4748	10.7855	4.68933	15.5556	0.00037854	18.5522	3.06	0.89301		217	26.6667	19.4444	0.584743	13.5404	8.96835	4.5721	29.4444	0.00056781	17.1747	3.63	0.875415	3.63423
218	26.6667	19.4444	0.592766	15.3283	9.70106	5.6272	15.5556	0.00056781	18.0539	2.72	0.867846		218	26.6667	19.4444	0.738126	14.0973	10.17	3.92731	29.4444	0.00056781	17.8781	3.78	0.879773	3.78077
219	26.6667	19.4444	0.686684	15.973	10.9906	4.98242	15.5556	0.00056781	18.8159	2.83	0.92701		219	26.6667	19.4444	0.578136	13.8042	9.08558	4.71864	29.4444	0.00075708	17.2919	3.48	0.882146	3.48769
220	26.6667	19.4444	0.585215	15.5334	9.78898	5.74443	15.5556	0.00075708	18.1419	2.61	0.873768		220	26.6667	19.4444	0.675829	14.3611	10.2872	4.07386	29.4444	0.00075708	17.9953	3.63	0.928213	3.63423
221	26.6667	19.4444	0.723495	16.1782	11.0785	5.09965	15.5556	0.00075708	18.9039	2.72	0.899446		221	26.6667	19.4444	0.576248	12.5733	8.58734	3.98593	32.2222	0.00037854	16.7351	4.17	0.883837	4.16178
222	26.6667	19.4444	0.559258	14.1559	9.23212	4.9238	21.1111	0.00037854	17.4385	3.29	0.898728		222	26.6667	19.4444	0.727271	13.0715	9.73036	3.34115	32.2222	0.00037854	17.4091	4.34	0.882471	4.33763
223	26.6667	19.4444	0.673941	14.7421	10.4631	4.27901	21.1111	0.00037854	18.1712	3.43	0.933043		223	26.6667	19.4444	0.581439	13.1301	8.82181	4.30832	32.2222	0.00056781	16.9695	3.84	0.880897	3.83939
224	26.6667	19.4444	0.583799	14.6542	9.43728	5.21688	21.1111	0.00056781	17.7022	3.04	0.877511		224	26.6667	19.4444	0.693291	13.6577	9.99414	3.66354	32.2222	0.00056781	17.6729	4.01	0.911674	4.01524
225	26.6667	19.4444	0.735766	15.2696	10.6682	4.60141	21.1111	0.00056781	18.4349	3.16	0.885518		225	26.6667	19.4444	0.568697	13.3939	8.93904	4.45487	32.2222	0.00075708	17.0868	3.69	0.893287	3.69285
226	26.6667	19.4444	0.53802	14.9179	9.52521	5.39273	21.1111	0.00075708	17.8488	2.92	0.914283		226	26.6667	19.4444	0.735294	13.9508	10.1114	3.83939	32.2222	0.00075708	17.8195	3.85	0.881484	3.8687
227	26.6667	19.4444	0.685268	15.5334	10.7855	4.74795	21.1111	0.00075708	18.5815	3.04	0.92459		227	26.6667	19.4444	0.588518	11.6647	8.26495	3.39977	37.7778	0.00037854	16.3834	4.7	0.87854	4.71864
228	26.6667	19.4444	0.563033	13.3939	8.93904	4.45487	26.6667	0.00037854	17.0868	3.7	0.898363		228	26.6667	19.4444	0.730575	12.1336	9.34935	2.78429	37.7778	0.00037854	17.0281	4.9	0.877667	4.89449
229	26.6667	19.4444	0.715472	13.9508	10.1114	3.83939	26.6667	0.00037854	17.8195	3.85	0.895336		229	26.6667	19.4444	0.585687	12.2509	8.47011	3.78077	37.7778	0.00056781	16.5885	4.34	0.877433	4.33763
230	26.6667	19.4444	0.558314	13.9215	9.1442	4.77726	26.6667	0.00056781	17.3505	3.41	0.90097		230	26.6667	19.4444	0.68574	12.7491	9.58382	3.1653	37.7778	0.00056781	17.2919	4.53	0.910588	4.54279
231	26.6667	19.4444	0.73907	14.5076	10.3458	4.16178	26.6667	0.00056781	18.0539	3.55	0.880835		231	26.6667	19.4444	0.548403	12.544	8.58734	3.95662	37.7778	0.00075708	16.7057	4.17	0.911017	4.16178
232	26.6667	19.4444	0.587103	14.1852	9.26143	4.9238	26.6667	0.00075708	17.4678	3.28	0.877463		232	26.6667	19.4444	0.719248	13.0715	9.73036	3.34115	37.7778	0.00075708	17.4385	4.35	0.888055	4.36694
233	26.6667	19.4444	0.741429	14.7714	10.4631	4.30832	26.6667	0.00075708	18.2005	3.41	0.880745		233	26.6667	19.4444	0.574832	10.6975	7.88394	2.8136	43.3333	0.00037854	16.0023	5.31	0.889553	5.30481
234	26.6667	19.4444	0.594654	12.9836	8.76319	4.2204	29.4444	0.00037854	16.9109	3.93	0.870232		234	26.6667	19.4444	0.696594	11.1372	8.90973	2.22743	43.3333	0.00037854	16.6764	5.53	0.894795	5.53927
235	26.6667	19.4444	0.692819	13.5111	9.90621	3.60492	29.4444	0.00037854	17.6143	4.1	0.908428		235	26.6667	19.4444	0.538492	11.313	8.11841	3.19461	43.3333	0.00056781	16.2368	4.91	0.923989	4.9238
236	26.6667	19.4444	0.584743	13.5404	8.96835	4.5721	29.4444	0.00056781	17.1747	3.63	0.875415		236	26.6667	19.4444	0.718776	11.7819	9.20281	2.57913	43.3333	0.00056781	16.9109	5.12	0.884302	5.12896
237	26.6667	19.4444	0.738126	14.0973	10.17	3.92731	29.4444	0.00056781	17.8781	3.78	0.879773		237	26.6667	19.4444	0.554538	11.6354	8.23564	3.39977	43.3333	0.00075708	16.354	4.72	0.906471	4.71864
238	26.6667	19.4444	0.578136	13.8042	9.08558	4.71864	29.4444	0.00075708	17.2919	3.48	0.882146		238	26.6667	19.4444	0.682908	12.1043	9.32005	2.78429	43.3333	0.00075708	17.0281	4.92	0.910694	4.9238
239	26.6667	19.4444	0.675829	14.3611	10.2872	4.07386	29.4444	0.00075708	17.9953	3.63	0.928213		239	26.6667	19.4444	0.59135	9.67175	7.47362	2.19812	48.8889	0.00037854	15.68	6	0.872889	6.00821
240	26.6667	19.4444	0.576248	12.5733	8.58734	3.98593	32.2222	0.00037854	16.7351	4.17	0.883837		240	26.6667	19.4444	0.698482	10.0821	8.47011	1.61196	48.8889	0.00037854	16.3247	6.25	0.888049	6.24267
241	26.6667	19.4444	0.727271	13.0715	9.73036	3.34115	32.2222	0.00037854	17.4091	4.34	0.882471		241	26.6667	19.4444	0.55265	10.3165	7.7374	2.57913	48.8889	0.00056781	15.8851	5.56	0.91025	5.56858
242	26.6667	19.4444	0.581439	13.1301	8.82181	4.30832	32.2222	0.00056781	16.9695	3.84	0.880897		242	26.6667	19.4444	0.680548	10.7562	8.76319	1.99297	48.8889	0.00056781	16.5592	5.79	0.906619	5.80305
243	26.6667	19.4444	0.693291	13.6577	9.99414	3.66354	32.2222	0.00056781	17.6729	4.01	0.911674		243	26.6667	19.4444	0.545099	10.6389	7.85463	2.78429	48.8889	0.00075708	16.0023	5.35	0.916864	5.36342
244	26.6667	19.4444	0.568697	13.3939	8.93904	4.45487	32.2222	0.00075708	17.0868	3.69	0.893287		244	26.6667	19.4444	0.711225	11.0785	8.88042	2.19812	48.8889	0.00075708	16.6471	5.57	0.883355	5.56858
245	26.6667	19.4444	0.735294	13.9508	10.1114	3.83939	32.2222	0.00075708	17.8195	3.85	0.881484		245	26.6667	19.4444	0.548875	10.6389	7.85463	2.78429	48.8889	0.00075708	16.0023	5.35	0.913054	5.36342
246	26.6667	19.4444	0.588518	11.6647	8.26495	3.39977	37.7778	0.00037854	16.3834	4.7	0.87854		246	26.6667	19.4444	0.73671	11.0785	8.88042	2.19812	48.8889	0.00075708	16.6471	5.57	0.866171	5.56858
247	26.6667	19.4444	0.730575	12.1336	9.34935	2.78429	37.7778	0.00037854	17.0281	4.9	0.877667		247												0
248	26.6667	19.4444	0.585687	12.2509	8.47011	3.78077	37.7778	0.00056781	16.5885	4.34	0.877433		248												0
249	26.6667	19.4444	0.68574	12.7491	9.58382	3.1653	37.7778	0.00056781	17.2919	4.53	0.910588		249												0
250	26.6667	19.4444	0.548403	12.544	8.58734	3.95662	37.7778	0.00075708	16.7057	4.17	0.911017		250												0
251	26.6667	19.4444	0.719248	13.0715	9.73036	3.34115	37.7778	0.00075708	17.4385	4.35	0.888055		251												0
252	26.6667	19.4444	0.574832	10.6975	7.88394	2.8136	43.3333	0.00037854	16.0023	5.31	0.889553		252												0
253	26.6667	19.4444	0.696594	11.1372	8.90973	2.22743	43.3333	0.00037854	16.6764	5.53	0.894795		253												0
254	26.6667	19.4444	0.538492	11.313	8.11841	3.19461	43.3333	0.00056781	16.2368	4.91	0.923989		254												0
255	26.6667	19.4444	0.718776	11.7819	9.20281	2.57913	43.3333	0.00056781	16.9109	5.12	0.884302		255												0
256	26.6667	19.4444	0.554538	11.6354	8.23564	3.39977	43.3333	0.00075708	16.354	4.72	0.906471		256												0
257	26.6667	19.4444	0.682908	12.1043	9.32005	2.78429	43.3333	0.00075708	17.0281	4.92	0.910694		257												0
258	26.6667	19.4444	0.59135	9.67175	7.47362	2.19812	48.8889	0.00037854	15.68	6	0.872889		258												0
259	26.6667	19.4444	0.698482	10.0821	8.47011	1.61196	48.8889	0.00037854	16.3247	6.25	0.888049		259												0
260	26.6667	19.4444	0.55265	10.3165	7.7374	2.57913	48.8889	0.00056781	15.8851	5.56	0.91025		260												0
261	26.6667	19.4444	0.680548	10.7562	8.76319	1.99297	48.8889	0.00056781	16.5592	5.79	0.906619		261												0
262	26.6667	19.4444	0.545099	10.6389	7.85463	2.78429	48.8889	0.00075708	16.0023	5.35	0.916864		262												0
263	26.6667	19.4444	0.711225	11.0785	8.88042	2.19812	48.8889	0.00075708	16.6471	5.57	0.883355		263												0
264													264												0
265													265												0
266													266												0
267													267												0
268													268												0
269													269												0
270													270												0
271													271												0
272													272												0
273													273												0
274													274												0
275													275												0
276													276												0
277													277												0
278													278												0
279													279												0
280													280												0
281													281												0
282													282												0
283													283												0
284													284												0
285													285												0
286													286												0
287													287												0
288													288												0
289													289												0
290													290												0
291													291												0
292													292												0
293													293												0
294													294												0
295													295												0
296													296												0
297													297												0
298													298												0
299													299												0
300													300												0
301													301												0
302													302												0
303													303												0
304													304												0
305													305												0
306													306												0
307													307												0
308													308												0
309													309												0
310													310												0
311													311												0
312													312												0
313													313												0
314													314												0
315													315												0
316													316												0
317													317												0
318													318												0
319													319												0
320													320												0
321													321												0
322													322												0
323													323												0
324													324												0
325													325												0
326													326												0
327													327												0
328													328												0
329													329												0
330													330												0
331													331												0
332													332												0
333													333												0
334													334												0
335													335												0
336													336												0
337													337												0
338													338												0
339													339												0
340													340												0
341													341												0
342													342												0
343													343												0
344													344												0
345													345												0
346													346												0
347													347												0
348													348												0
349
350
351
352
353
354
355
356
357
358
359
360
361
362
363
364
365
366
367
368
369
370
371
372
373
374
375
376
377
378
379
380
381
382
383
384
385
386
387
388
389
390
391
392
393
394
395
396
397
398
399
400
401
402
403
404
405
406
407
408
409
410
411
412
413
414
415
416
417
418
419
420
421
422
423
424
425
426
427
428
429
430
431
432
433
434
435
436
437
438
439
440
441
442
443
444
445
446
447
448
449
450
451
452
453
454
455
456
457
458
459
460
461
462
463
464
465
466
467
468
469
470
471
472
473
474
475
476
477
478
479
480
481
482
483
484
485
486
487
488
489
490
491
492
493
494
495
496
497
498
499
500
501
502
503
504
505
506
507
508
509
510
511
512
513
514
515
516
517
518
519
520
521
522
523
524
525
526
527
528
529
530
531
532
533
534
535
536
537
538
539
540
541
542
543
544
545
546
547
548
549
550
551
552
553
554
555
556
557
558
559
560
561
562
563
564
565
566
567
568
569
570
571
572
573
574
575
576
577
578
579
580
581
582
583
584
585
586
587
588
589
590
591
592
593
594
595
596
597
598
599
600
601
602
603
604
605
606
607
608
609
610
611
612
613
614
615
616
617
618
619
620
621
622
623
624
625
626
627
628
629
630
631
632
633
634
635
636
637
638
639
640
641
642
643
644
645
646
647
648
649
650
651
652
653
654
655
656
657
658
	21.1111	18.3333	0.920298	15.7034	10.2311	5.47227	43.3333	0.00113562	22.0284	5.69044	1.16952
	23.8889	18.3333	0.920298	15.7034	12.2209	3.48253	43.3333	0.00113562	22.0284	5.69044	1.04982
	26.6667	18.3333	0.920298	15.7034	14.1978	1.50563	43.3333	0.00113562	22.0284	5.69044	0.939869
	27	18.3333	0.920298	15.7034	14.4417	1.26172	43.3333	0.00113562	22.0284	5.69044	0.927977
	29.4444	18.3333	0.920298	15.7034	16.1875	-0.484116	43.3333	0.00113562	22.0284	5.69044	0.841112
	32.2222	18.3333	0.920298	15.7034	15.7034	0	43.3333	0.00113562	22.0284	5.69044	0.583744
	35	18.3333	0.920298	15.7034	15.7034	0	43.3333	0.00113562	22.0284	5.69044	0.416854
	21.1111	19	0.920298	16.3048	8.89607	7.40873	43.3333	0.00113562	22.7479	5.72956	1.09686
	23.8889	19	0.920298	16.3048	11.1426	5.16225	43.3333	0.00113562	22.7479	5.72956	1.00999
	26.6667	19	0.920298	16.3048	13.389	2.91577	43.3333	0.00113562	22.7479	5.72956	0.929222
	27	19	0.920298	16.3048	13.6458	2.65903	43.3333	0.00113562	22.7479	5.72956	0.918792
	29.4444	19	0.920298	16.3048	15.6227	0.68212	43.3333	0.00113562	22.7479	5.72956	0.853069
	32.2222	19	0.920298	16.3048	16.3048	0	43.3333	0.00113562	22.7479	5.72956	0.671453
	35	19	0.920298	16.3048	16.3048	0	43.3333	0.00113562	22.7479	5.72956	0.487692
	21.1111	19.4444	0.920298	16.7057	8.01032	8.69543	43.3333	0.00113562	23.2122	5.74912	1.05297
	23.8889	19.4444	0.920298	16.7057	10.4237	6.28206	43.3333	0.00113562	23.2122	5.74912	0.985446
	26.6667	19.4444	0.920298	16.7057	12.837	3.8687	43.3333	0.00113562	23.2122	5.74912	0.921746
	27	19.4444	0.920298	16.7057	13.1323	3.57345	43.3333	0.00113562	23.2122	5.74912	0.914836
	29.4444	19.4444	0.920298	16.7057	15.2504	1.45533	43.3333	0.00113562	23.2122	5.74912	0.861652
	32.2222	19.4444	0.920298	16.7057	17.2402	-0.534409	43.3333	0.00113562	23.2122	5.74912	0.772846
	35	19.4444	0.920298	16.7057	17.3557	-0.649942	43.3333	0.00113562	23.2122	5.74912	0.574701
	23.8889	21.1111	0.920298	16.9062	8.94742	7.95879	43.3333	0.00113562	23.4443	5.76216	1.051
	26.6667	21.1111	0.920298	16.9062	10.5264	6.37983	43.3333	0.00113562	23.4443	5.76216	0.916747
	27	21.1111	0.920298	16.9062	10.7189	6.18728	43.3333	0.00113562	23.4443	5.76216	0.901982
	29.4444	21.1111	0.920298	16.9062	12.1182	4.78804	43.3333	0.00113562	23.4443	5.76216	0.799178
	32.2222	21.1111	0.920298	16.9062	13.6971	3.20908	43.3333	0.00113562	23.4443	5.76216	0.694469
	35	21.1111	0.920298	16.9062	16.1362	0.770046	43.3333	0.00113562	23.4443	5.76216	0.65187
	26.6667	23.8889	0.920298	17.1067	8.1772	8.92949	43.3333	0.00113562	23.6532	5.78172	1.02869
	27	23.8889	0.920298	17.1067	8.44678	8.65991	43.3333	0.00113562	23.6532	5.78172	1.01997
	29.4444	23.8889	0.920298	17.1067	10.4879	6.61882	43.3333	0.00113562	23.6532	5.78172	0.963079
	32.2222	23.8889	0.920298	17.1067	12.6188	4.48787	43.3333	0.00113562	23.6532	5.78172	0.888318
	35	23.8889	0.920298	17.1067	14.8781	2.22855	43.3333	0.00113562	23.6532	5.78172	0.827652
	21.1111	15.5556	1.13267	15.2084	13.0174	2.19097	43.3333	0.00113562	21.5792	5.57246	0.960927
	23.8889	15.5556	1.13267	15.2084	14.7291	0.479248	43.3333	0.00113562	21.5792	5.57246	0.801132
	26.6667	15.5556	1.13267	15.2084	16.4546	-1.24628	43.3333	0.00113562	21.5792	5.57246	0.664729
	27	15.5556	1.13267	15.2084	17.1172	-1.90888	43.3333	0.00113562	21.5792	5.57246	0.676808
	29.4444	15.5556	1.13267	15.2084	15.2084	0	43.3333	0.00113562	21.5792	5.57246	0.410928
	32.2222	15.5556	1.13267	15.2084	15.2084	0	43.3333	0.00113562	21.5792	5.57246	0.272757
	35	15.5556	1.13267	15.2084	15.2084	0	43.3333	0.00113562	21.5792	5.57246	0.168688
	21.1111	18.3333	1.13267	16.2268	11.002	5.22488	43.3333	0.00113562	22.7793	5.62646	1.12872
	23.8889	18.3333	1.13267	16.2268	13.1416	3.08523	43.3333	0.00113562	22.7793	5.62646	0.991991
	26.6667	18.3333	1.13267	16.2268	15.2675	0.959379	43.3333	0.00113562	22.7793	5.62646	0.869251
	27	18.3333	1.13267	16.2268	15.5297	0.697099	43.3333	0.00113562	22.7793	5.62646	0.855936
	29.4444	18.3333	1.13267	16.2268	17.4071	-1.18027	43.3333	0.00113562	22.7793	5.62646	0.760832
	32.2222	18.3333	1.13267	16.2268	16.2268	0	43.3333	0.00113562	22.7793	5.62646	0.506013
	35	18.3333	1.13267	16.2268	16.2268	0	43.3333	0.00113562	22.7793	5.62646	0.362429
	21.1111	19	1.13267	16.8483	9.56633	7.28198	43.3333	0.00113562	23.5234	5.66696	1.07854
	23.8889	19	1.13267	16.8483	11.9821	4.86624	43.3333	0.00113562	23.5234	5.66696	0.969443
	26.6667	19	1.13267	16.8483	14.3978	2.4505	43.3333	0.00113562	23.5234	5.66696	0.870293
	27	19	1.13267	16.8483	14.6739	2.17442	43.3333	0.00113562	23.5234	5.66696	0.858118
	29.4444	19	1.13267	16.8483	16.7997	0.0485649	43.3333	0.00113562	23.5234	5.66696	0.779351
	32.2222	19	1.13267	16.8483	16.8483	0	43.3333	0.00113562	23.5234	5.66696	0.578539
	35	19	1.13267	16.8483	16.8483	0	43.3333	0.00113562	23.5234	5.66696	0.421521
	21.1111	19.4444	1.13267	17.2626	8.61383	8.64877	43.3333	0.00113562	24.0035	5.68721	1.04791
	23.8889	19.4444	1.13267	17.2626	11.209	6.05358	43.3333	0.00113562	24.0035	5.68721	0.95549
	26.6667	19.4444	1.13267	17.2626	13.8042	3.45838	43.3333	0.00113562	24.0035	5.68721	0.870418
	27	19.4444	1.13267	17.2626	14.1217	3.14088	43.3333	0.00113562	24.0035	5.68721	0.861066
	29.4444	19.4444	1.13267	17.2626	16.3994	0.86319	43.3333	0.00113562	24.0035	5.68721	0.792104
	32.2222	19.4444	1.13267	17.2626	18.5391	-1.27647	43.3333	0.00113562	24.0035	5.68721	0.695257
	35	19.4444	1.13267	17.2626	18.6633	-1.4007	43.3333	0.00113562	24.0035	5.68721	0.518931
	23.8889	21.1111	1.13267	17.4698	9.62154	7.84821	43.3333	0.00113562	24.2436	5.70071	1.03054
	26.6667	21.1111	1.13267	17.4698	11.3195	6.15029	43.3333	0.00113562	24.2436	5.70071	0.886139
	27	21.1111	1.13267	17.4698	11.5265	5.94323	43.3333	0.00113562	24.2436	5.70071	0.870329
	29.4444	21.1111	1.13267	17.4698	13.0312	4.43857	43.3333	0.00113562	24.2436	5.70071	0.761263
	32.2222	21.1111	1.13267	17.4698	14.7291	2.74065	43.3333	0.00113562	24.2436	5.70071	0.651842
	35	21.1111	1.13267	17.4698	17.3519	0.117849	43.3333	0.00113562	24.2436	5.70071	0.595889
	26.6667	23.8889	1.13267	17.6769	8.79329	8.88362	43.3333	0.00113562	24.4596	5.72096	1.01041
	27	23.8889	1.13267	17.6769	9.08318	8.59373	43.3333	0.00113562	24.4596	5.72096	0.999294
	29.4444	23.8889	1.13267	17.6769	11.278	6.39886	43.3333	0.00113562	24.4596	5.72096	0.925378
	32.2222	23.8889	1.13267	17.6769	13.5695	4.10736	43.3333	0.00113562	24.4596	5.72096	0.836583
	35	23.8889	1.13267	17.6769	15.9991	1.67781	43.3333	0.00113562	24.4596	5.72096	0.762718
	21.1111	15.5556	0.377558	5.78382	4.64314	1.14068	43.3333	0.00037854	7.90445	1.93783	0.961183
	23.8889	15.5556	0.377558	5.78382	5.25369	0.530129	43.3333	0.00037854	7.90445	1.93783	0.806329
	26.6667	15.5556	0.377558	5.78382	5.86917	-0.0853453	43.3333	0.00037854	7.90445	1.93783	0.673316
	27	15.5556	0.377558	5.78382	6.10551	-0.321688	43.3333	0.00037854	7.90445	1.93783	0.688759
	29.4444	15.5556	0.377558	5.78382	5.78382	0	43.3333	0.00037854	7.90445	1.93783	0.454176
	32.2222	15.5556	0.377558	5.78382	5.78382	0	43.3333	0.00037854	7.90445	1.93783	0.300828
	35	15.5556	0.377558	5.78382	5.78382	0	43.3333	0.00037854	7.90445	1.93783	0.185669
	21.1111	18.3333	0.377558	6.17116	3.92427	2.24689	43.3333	0.00037854	8.34408	1.95575	1.12363
	23.8889	18.3333	0.377558	6.17116	4.68746	1.4837	43.3333	0.00037854	8.34408	1.95575	0.996512
	26.6667	18.3333	0.377558	6.17116	5.44572	0.72544	43.3333	0.00037854	8.34408	1.95575	0.881191
	27	18.3333	0.377558	6.17116	5.53927	0.631887	43.3333	0.00037854	8.34408	1.95575	0.868693
	29.4444	18.3333	0.377558	6.17116	6.20891	-0.0377493	43.3333	0.00037854	8.34408	1.95575	0.778529
	32.2222	18.3333	0.377558	6.17116	6.17116	0	43.3333	0.00037854	8.34408	1.95575	0.562119
	35	18.3333	0.377558	6.17116	6.17116	0	43.3333	0.00037854	8.34408	1.95575	0.40173
	21.1111	19	0.377558	6.4075	3.41219	2.99531	43.3333	0.00037854	8.61665	1.96919	1.06372
	23.8889	19	0.377558	6.4075	4.27386	2.13365	43.3333	0.00037854	8.61665	1.96919	0.9664
	26.6667	19	0.377558	6.4075	5.13552	1.27198	43.3333	0.00037854	8.61665	1.96919	0.877003
	27	19	0.377558	6.4075	5.234	1.17351	43.3333	0.00037854	8.61665	1.96919	0.865785
	29.4444	19	0.377558	6.4075	5.99226	0.415241	43.3333	0.00037854	8.61665	1.96919	0.793965
	32.2222	19	0.377558	6.4075	6.4075	0	43.3333	0.00037854	8.61665	1.96919	0.645542
	35	19	0.377558	6.4075	6.4075	0	43.3333	0.00037854	8.61665	1.96919	0.469261
	21.1111	19.4444	0.377558	6.56506	3.07245	3.49261	43.3333	0.00037854	8.7925	1.97591	1.02736
	23.8889	19.4444	0.377558	6.56506	3.99812	2.56694	43.3333	0.00037854	8.7925	1.97591	0.947818
	26.6667	19.4444	0.377558	6.56506	4.9238	1.64127	43.3333	0.00037854	8.7925	1.97591	0.873742
	27	19.4444	0.377558	6.56506	5.03705	1.52802	43.3333	0.00037854	8.7925	1.97591	0.865632
	29.4444	19.4444	0.377558	6.56506	5.84947	0.715592	43.3333	0.00037854	8.7925	1.97591	0.804759
	32.2222	19.4444	0.377558	6.56506	6.61266	-0.0475969	43.3333	0.00037854	8.7925	1.97591	0.712805
	35	19.4444	0.377558	6.56506	6.65698	-0.0919108	43.3333	0.00037854	8.7925	1.97591	0.529144
	23.8889	21.1111	0.377558	6.64385	3.43189	3.21196	43.3333	0.00037854	8.88042	1.98039	1.01995
	26.6667	21.1111	0.377558	6.64385	4.03751	2.60633	43.3333	0.00037854	8.88042	1.98039	0.882098
	27	21.1111	0.377558	6.64385	4.11137	2.53247	43.3333	0.00037854	8.88042	1.98039	0.866974
	29.4444	21.1111	0.377558	6.64385	4.64807	1.99578	43.3333	0.00037854	8.88042	1.98039	0.762202
	32.2222	21.1111	0.377558	6.64385	5.25369	1.39015	43.3333	0.00037854	8.88042	1.98039	0.65637
	35	21.1111	0.377558	6.64385	6.18921	0.454631	43.3333	0.00037854	8.88042	1.98039	0.607201
	26.6667	23.8889	0.377558	6.72263	3.13646	3.58617	43.3333	0.00037854	8.95955	1.98711	1.00271
	27	23.8889	0.377558	6.72263	3.23986	3.48277	43.3333	0.00037854	8.95955	1.98711	0.99284
	29.4444	23.8889	0.377558	6.72263	4.02274	2.69988	43.3333	0.00037854	8.95955	1.98711	0.927677
	32.2222	23.8889	0.377558	6.72263	4.84009	1.88253	43.3333	0.00037854	8.95955	1.98711	0.846328
	35	23.8889	0.377558	6.72263	5.70668	1.01594	43.3333	0.00037854	8.95955	1.98711	0.779285

## Sheet: ParamEstimator
Accuracy	0.001
Number of Data Set	244
Compressor Type	SCROLL
Refrigerant	R22
Source Side Fluid	0
	Which Initial Guess?
	1
Initial Guess	Initial Guess 1	Initial Guess 2	Initial Guess 3	Initial Guess 4	Initial Guess 5
LoadSideOutsideUACoeff (KW/K)	1.7					1.15787
LoadSideTotalUACoeff (KW/K)	1					1.29311
SuperheatTemp (C)	1					2.17331
PowerLosses (KW)	1					0.890262
LossFactor (~)	0.6					0.993824
X(1)	1					0.0449366
X(2)	1					1.23555
X(3)	1					0.0289719
X(4)	1					1.36483
X(5)	1
Parameters	Parameters 1	Parameters 2	Parameters 3	Parameters 4	Parameters 5
LoadSideOutsideUACoeff (KW/K)
LoadSideTotalUACoeff (KW/K)
SuperheatTemp (C)
PowerLosses (KW)
LossFactor (~)
X(1)
X(2)
X(3)
X(4)
X(5)
Error Analysis	Error 1	Error 2	Error 3	Error 4	Error 5
Total Capacity RMS error
Sensible Capacity RMS error
Heat Rejection RMS error
Power RMS error
Total Capacity RMS error (%)
Sensible Capacity RMS error (%)
Heat Rejection RMS error (%)
Power RMS error (%)
Total Capacity Average error (%)
Sensible Capacity Average error (%)
Heat Rejection Average error (%)
Power Average error (%)
E+ Input Parameter	SCROLL
[truncated: 9 more columns]

## Sheet: CoeffCalculator
Number of Data Set	244
RatedAirVolFlowRate (m3/s)	0.729159	1545
RatedWaterVolFlowRate (m3/s)	0.000757082	12
RatedTotalCap (W)	18316.9	62500
RatedSensCap (W)	12748.6	43500
RatedPower (W)	2270	2270
	TotalCoolCapCoeff	SensCoolCapCoeff	CoolPowerCoeff
Coefficient 1	-5.18481	0.134646	-5.70232
Coefficient 2	7.19541	18.6534	0.278813
Coefficient 3	-1.51152	-18.4363	7.13879
Coefficient 4	0.0914981	-0.587334	-0.451056
Coefficient 5	0.0265313	0.652993	-0.272225
Coefficient 6		-0.0620896
Error Analysis	Error
Total Capacity RMS error	0.818078
Sensible Capacity RMS error	0.659078
Heat Rejection RMS error	0.772721
Power RMS error	0.290458
Total Capacity RMS error (%)	5.86823
Sensible Capacity RMS error (%)	6.55718
Heat Rejection RMS error (%)	4.61103
Power RMS error (%)	8.11684
Total Capacity Average error (%)	4.09445
Sensible Capacity Average error (%)	5.10544
Heat Rejection Average error (%)	3.21397
Power Average error (%)	6.68328

## Sheet: RESULT
	CATALOG DATA				Result 1				Analysis Result 1				Result 2				Analysis Result 2				Result 3				Analysis Result 3				Result 4				Analysis Result 4				Result 5				Analysis Result 5
	QLWET	QLSEN	HR	ER	QLWET	QLSEN	HR	ER	QLWET	QLSEN	HR	ER	QLWET	QLSEN	HR	ER	QLWET	QLSEN	HR	ER	QLWET	QLSEN	HR	ER	QLWET	QLSEN	HR	ER	QLWET	QLSEN	HR	ER	QLWET	QLSEN	HR	ER	QLWET	QLSEN	HR	ER	QLWET	QLSEN	HR	ER
	Q total	Qsen	Heat Rejection	Power Input	Q total	Qsen	Heat Rejection	Power Input	Q total	Qsen	Heat Rejection	Power Input	Q total	Qsen	Heat Rejection	Power Input	Q total	Qsen	Heat Rejection	Power Input	Q total	Qsen	Heat Rejection	Power Input	Q total	Qsen	Heat Rejection	Power Input	Q total	Qsen	Heat Rejection	Power Input	Q total	Qsen	Heat Rejection	Power Input	Q total	Qsen	Heat Rejection	Power Input	Q total	Qsen	Heat Rejection	Power Input
	(KW)	(KW)	(KW)	(KW)	(KW)	(KW)	(KW)	(KW)	(%error)	(%error)	(%error)	(%error)	(KW)	(KW)	(KW)	(KW)	(%error)	(%error)	(%error)	(%error)	(KW)	(KW)	(KW)	(KW)	(%error)	(%error)	(%error)	(%error)	(KW)	(KW)	(KW)	(KW)	(%error)	(%error)	(%error)	(%error)	(KW)	(KW)	(KW)	(KW)	(%error)	(%error)	(%error)	(%error)
1	16.2954	12.1043	18.728	2.5	15.5424	11.5099	18.072	2.52956	-4.6211	-4.91125	-3.50309	1.18239
2	15.7093	11.8992	17.9953	2.36	14.5576	10.7334	16.9984	2.44082	-7.33137	-9.79741	-5.53996	3.42457
3	16.7351	12.2509	19.0211	2.38	15.6679	11.5989	18.0673	2.3994	-6.37693	-5.32229	-5.01462	0.814991
4	17.8195	12.544	20.1641	2.4	16.6545	11.8501	19.088	2.43352	-6.53747	-5.53154	-5.33664	1.39681
5	17.204	12.4267	19.4021	2.26	15.742	10.8986	17.9891	2.24709	-8.49799	-12.2974	-7.28283	-0.571055
6	18.3177	12.7491	20.5451	2.27	16.8349	11.6778	19.0512	2.21627	-8.09464	-8.40282	-7.27136	-2.36674
7	14.6249	11.4596	17.204	2.69	13.9822	10.9608	16.8141	2.83194	-4.39456	-4.35187	-2.26627	5.2766
8	15.592	11.8113	18.2005	2.72	14.9569	11.1528	17.8302	2.87336	-4.07359	-5.57471	-2.03422	5.63814
9	16.6178	12.1336	19.2556	2.75	16.0867	12.1153	18.9067	2.82001	-3.19602	-0.151316	-1.8117	2.54565
10	15.0059	11.6061	17.4678	2.57	14.0588	10.8074	16.7904	2.7316	-6.31121	-6.88194	-3.87771	6.28795
11	16.442	12.1043	18.8453	2.47	15.2302	10.9079	17.7761	2.54583	-7.36979	-9.88434	-5.67355	3.06992
12	17.5264	12.456	19.9297	2.48	16.2939	11.5417	18.8268	2.5329	-7.03214	-7.34052	-5.53377	2.13311
13	13.9215	11.1665	16.7057	2.93	13.4465	10.8517	16.5918	3.14525	-3.41147	-2.81931	-0.682174	7.34653
14	14.8886	11.5182	17.7022	2.96	14.3963	10.9197	17.5982	3.20191	-3.30678	-5.19599	-0.587605	8.17272
15	15.7972	11.8699	18.6694	2.99	15.4578	11.5427	18.6481	3.19031	-2.14845	-2.75625	-0.114077	6.69939
16	15.2403	11.694	17.966	2.83	14.5717	11.2565	17.6129	3.04126	-4.38746	-3.74111	-1.96522	7.46518
17	16.2368	12.0164	18.9625	2.85	15.5388	11.4108	18.6261	3.08732	-4.29902	-5.04003	-1.77391	8.32703
18	14.6835	11.4302	17.2333	2.69	13.7177	10.596	16.5368	2.81905	-6.57715	-7.29884	-4.04177	4.79735
19	15.68	11.8113	18.2591	2.7	14.7586	11.1166	17.5786	2.82004	-5.87598	-5.8812	-3.7266	4.44591
20	16.7351	12.163	19.3435	2.71	15.7659	11.4702	18.6074	2.84157	-5.79137	-5.69543	-3.80519	4.85515
21	14.1266	11.2251	17.204	3.24	13.865	10.832	17.3776	3.51257	-1.85187	-3.50147	1.00903	8.41278
22	14.5076	11.3423	17.4385	3.1	13.9417	10.6786	17.3539	3.41223	-3.90112	-5.85202	-0.484886	10.0721
23	15.4162	11.7526	18.4056	3.12	14.9999	11.2854	18.4025	3.40262	-2.70024	-3.97541	-0.01685	9.05837
24	13.9215	11.1372	16.7057	2.95	13.1517	10.3359	16.3026	3.15092	-5.52915	-7.19445	-2.41302	6.81075
25	14.8886	11.4889	17.7022	2.96	14.1622	10.7057	17.3327	3.17046	-4.87888	-6.8169	-2.0875	7.11028
26	15.8558	11.8992	18.6987	2.97	15.1576	11	18.3568	3.19929	-4.40374	-7.5565	-1.82827	7.72018
27	12.837	10.7268	16.0317	3.37	12.6154	10.5505	16.2475	3.63212	-1.72642	-1.64432	1.34667	7.77809
28	13.7163	11.1079	16.9402	3.4	13.6563	11.0711	17.2894	3.63311	-0.437314	-0.330863	2.06144	6.85625
29	14.5955	11.4596	17.8781	3.43	14.6842	11.5271	18.3262	3.64206	0.607277	0.589337	2.50676	6.18239
30	14.0973	11.1958	17.204	3.25	13.6961	10.7344	17.2514	3.5553	-2.84607	-4.12077	0.275537	9.39399
31	15.0352	11.5475	18.1712	3.27	14.7153	11.1473	18.2848	3.56955	-2.12763	-3.46545	0.625533	9.16054
32	13.5111	10.9906	16.442	3.1	12.8378	10.0523	16.1735	3.33574	-4.98358	-8.53738	-1.63261	7.6045
33	15.4162	11.7526	18.4056	3.12	14.8632	10.8134	18.2353	3.37218	-3.58722	-7.99163	-0.925144	8.08276
34	12.4853	10.5803	15.8265	3.53	12.3688	10.6009	16.1446	3.77586	-0.933758	0.194984	2.01006	6.96473
35	13.3353	10.9613	16.7057	3.56	13.3066	10.6097	17.1464	3.8398	-0.215139	-3.20778	2.63777	7.85966
36	13.1008	10.8441	16.1782	3.25	12.5608	9.95191	16.0588	3.49803	-4.12232	-8.22722	-0.738042	7.63165
37	15.0352	11.5475	18.1712	3.28	14.5829	10.6968	18.1193	3.53646	-3.00824	-7.36638	-0.285202	7.81889
38	11.7233	10.2579	15.3869	3.9	11.7822	10.2385	15.9025	4.12032	0.501741	-0.189305	3.35089	5.64911
39	12.5147	10.6389	16.2368	3.94	12.8176	10.7322	16.9422	4.12462	2.42085	0.876716	4.34459	4.68577
40	13.3353	11.0199	17.1161	3.97	13.9095	11.5061	18.004	4.09446	4.30586	4.41158	5.18747	3.1351
41	12.0164	10.4045	15.5627	3.75	11.8436	10.0096	15.8729	4.02925	-1.43797	-3.79524	1.99293	7.44675
42	12.8664	10.7855	16.442	3.78	12.9301	10.7565	16.9325	4.00241	0.495191	-0.268299	2.98326	5.88385
43	13.7163	11.1372	17.3212	3.8	13.9601	11.2233	17.9701	4.01003	1.77753	0.773324	3.74637	5.52705
44	13.2181	10.8734	16.6471	3.62	12.9944	10.0077	16.8505	3.85607	-1.69182	-7.96117	1.22167	6.52131
45	10.9613	9.96483	15.0352	4.33	11.2075	9.93533	15.665	4.45749	2.24569	-0.296089	4.18876	2.94424
46	11.694	10.3458	15.8265	4.38	12.2776	10.6014	16.7182	4.44058	4.99081	2.47064	5.63445	1.38318
47	12.5147	10.7268	16.7057	4.42	13.2849	10.9551	17.747	4.46212	6.1548	2.12747	6.23306	0.952898
48	11.2251	10.0821	15.1524	4.17	11.3622	10.1698	15.6717	4.30943	1.22175	0.870182	3.4269	3.34363
49	12.0457	10.4631	16.0023	4.2	12.35	10.4264	16.6929	4.34289	2.52574	-0.350331	4.31508	3.40223
50	12.837	10.8441	16.8523	4.23	13.3399	10.6938	17.7149	4.37503	3.91696	-1.38568	5.11867	3.42866
51	11.5475	10.17	15.3283	4.02	11.4244	9.41023	15.5888	4.16442	-1.06566	-7.47057	1.70004	3.59246
52	12.3095	10.5803	16.1196	4.03	12.5781	10.4912	16.6746	4.09649	2.18229	-0.84176	3.44322	1.64975
53	13.2181	10.9613	17.0281	4.04	13.5387	10.6132	17.6853	4.14652	2.42612	-3.17617	3.85902	2.63657
54	14.5662	9.99414	16.5006	1.94	16.5529	10.6252	18.4127	1.85978	13.6389	6.31382	11.5881	-4.13487
55	14.7128	9.99414	16.5885	1.89	16.7069	10.5889	18.3924	1.68542	13.554	5.95117	10.8741	-10.8246
56	15.0938	10.551	17.204	2.1	16.09	10.877	18.2187	2.12869	6.59988	3.08944	5.89786	1.3664
57	15.2696	10.551	17.2919	2.05	16.142	10.3342	18.1586	2.01662	5.71323	-2.05445	5.01238	-1.62824
58	15.3869	10.9613	17.7902	2.4	15.4046	10.8256	18.0184	2.61372	0.11545	-1.23844	1.28278	8.90519
59	15.5627	11.0785	17.8488	2.3	15.5001	10.4984	17.9752	2.47514	-0.402422	-5.23703	0.708546	7.6149
60	15.7093	11.0785	17.966	2.24	15.6899	10.6399	17.9688	2.2789	-0.123091	-3.95918	0.0157442	1.7368
61	14.9766	10.8441	17.6143	2.63	14.9406	11.072	17.8239	2.8833	-0.240059	2.10168	1.18992	9.6311
62	15.1817	10.932	17.7022	2.52	14.959	10.3622	17.7508	2.79177	-1.46671	-5.21206	0.27444	10.7845
63	15.3283	10.932	17.7902	2.45	15.0697	10.1105	17.7136	2.64391	-1.68687	-7.51511	-0.430335	7.91466
64	14.8886	10.9613	17.7902	2.91	14.3399	10.6395	17.5763	3.23637	-3.68564	-2.93588	-1.20231	11.2156
65	15.0938	11.0785	17.8781	2.78	14.5243	10.7541	17.5677	3.04345	-3.77301	-2.92834	-1.73583	9.47658
66	15.2696	11.0785	17.966	2.7	14.5818	10.2383	17.5098	2.92806	-4.50469	-7.58411	-2.53897	8.44675
67	14.2145	10.7268	17.4385	3.23	13.7576	10.2986	17.3358	3.57818	-3.21448	-3.99214	-0.588673	10.7797
68	14.4783	10.8148	17.5264	3.07	13.9073	10.2408	17.3138	3.40647	-3.94384	-5.30711	-1.21303	10.9598
69	14.6249	10.8148	17.6143	2.99	14.0689	10.2423	17.2964	3.22746	-3.80116	-5.29347	-1.80481	7.94173
70	13.2181	10.2286	16.7937	3.57	13.209	10.1248	17.1084	3.89945	-0.0687295	-1.01523	1.87421	9.22824
71	13.4818	10.3165	16.8816	3.39	13.4031	10.2879	17.1037	3.70056	-0.583657	-0.277694	1.31566	9.16104
72	13.6284	10.3165	16.9109	3.3	13.4932	9.93374	17.0585	3.56529	-0.992017	-3.71048	0.872585	8.03912
73	12.9836	10.1993	16.7351	3.76	12.746	10.3766	16.9144	4.16836	-1.82976	1.73814	1.07157	10.8606
74	13.1301	10.1993	16.7644	3.65	12.8892	10.2865	16.8898	4.00062	-1.83487	0.854504	0.748405	9.60596
75	11.694	9.46659	15.8265	4.15	12.4469	9.83927	16.6235	4.17667	6.43788	3.93685	5.03616	0.642742
76	11.8113	9.46659	15.8265	4.03	12.1909	10.1704	16.6845	4.4936	3.21399	7.43461	5.42111	11.5037
77	11.0199	9.29074	15.6213	4.59	11.6704	9.33527	16.3878	4.71737	5.90287	0.479294	4.90649	2.77499
78	11.1372	9.29074	15.592	4.46	11.8353	9.35291	16.3717	4.53638	6.26859	0.669151	5.00035	1.71248
79	13.4525	9.26143	15.2696	1.82	16.5887	10.803	18.4266	1.83791	23.313	16.6446	20.6749	0.984289
80	13.687	10.1114	15.592	1.92	16.7818	11.7621	18.5017	1.71995	22.6113	16.325	18.6616	-10.4192
81	13.5404	9.26143	15.2989	1.77	16.8057	11.0792	18.4308	1.62511	24.1145	19.6277	20.4708	-8.18599
82	13.8628	10.1114	15.7093	1.85	17.0118	12.103	18.511	1.49919	22.7149	19.6968	17.8347	-18.9626
83	14.4783	10.0234	16.5299	2.04	16.1464	11.1571	18.2406	2.09423	11.5211	11.3105	10.3492	2.65848
84	14.7714	10.9613	16.8816	2.14	16.346	12.1486	18.3183	1.97229	10.6596	10.8314	8.51023	-7.83676
85	14.5955	10.0234	16.5885	1.98	16.2581	10.9108	18.2038	1.94571	11.3908	8.85244	9.73744	-1.73179
86	14.9179	10.9613	16.9988	2.07	16.3644	11.4388	18.2452	1.88076	9.69616	4.35619	7.33193	-9.14182
87	15.0938	9.93552	17.7608	2.66	15.3482	10.5454	17.9964	2.64819	1.68572	6.13813	1.32634	-0.44414
88	15.5627	11.7233	18.347	2.77	15.5706	11.65	18.0829	2.51233	0.0506597	-0.625887	-1.43934	-9.3022
89	15.4455	9.99414	17.7315	2.3	15.4936	10.466	17.9727	2.47912	0.311396	4.72168	1.36011	7.78779
90	15.9144	11.7819	18.3177	2.41	15.7691	11.8346	18.0799	2.31079	-0.913044	0.447141	-1.29818	-4.11663
91	15.5334	9.99414	17.7022	2.17	15.6715	10.5483	17.9617	2.29017	0.888871	5.54515	1.46551	5.53783
92	16.0023	11.7819	18.2884	2.28	15.8591	11.4805	18.0347	2.17552	-0.894845	-2.5587	-1.38735	-4.58242
93	14.7714	9.87691	17.6143	2.85	14.9254	10.9966	17.818	2.89258	1.04269	11.336	1.15638	1.49391
94	15.2403	11.6354	18.2005	2.98	15.0827	11.7778	17.8792	2.79648	-1.03425	1.22415	-1.76524	-6.15832
95	15.0059	9.93552	17.5557	2.53	15.048	10.8041	17.7854	2.73743	0.280754	8.74168	1.30859	8.19867
96	15.4748	11.694	18.1125	2.65	15.1369	11.2459	17.82	2.68308	-2.18324	-3.83218	-1.61501	1.24843
97	15.1817	9.96483	17.585	2.4	15.1033	10.2775	17.7267	2.62336	-0.516402	3.1376	0.805707	9.30687
98	15.6506	11.7233	18.1712	2.51	15.3268	11.3875	17.8136	2.48685	-2.06938	-2.86503	-1.96762	-0.92249
99	14.449	9.78898	17.4971	3.05	14.2629	10.2569	17.5463	3.28343	-1.28822	4.78049	0.281343	7.65333
100	14.8886	11.5182	18.0832	3.19	14.5709	11.7872	17.6662	3.09522	-2.13376	2.33556	-2.30643	-2.97132
101	14.5955	9.90621	17.3505	2.76	14.3757	10.0159	17.5099	3.13424	-1.50636	1.10773	0.918688	13.5595
102	15.0352	11.6354	17.9367	2.88	14.6816	11.5354	17.6289	2.94736	-2.3517	-0.859359	-1.71577	2.33872
103	14.8593	9.93552	17.4971	2.64	14.5048	9.85578	17.4799	2.97512	-2.38605	-0.802619	-0.0982177	12.6938
104	15.2989	11.6647	18.0539	2.74	14.713	10.8903	17.5609	2.84787	-3.82968	-6.63887	-2.73075	3.93699
105	13.7456	9.58382	16.9988	3.25	13.8184	10.6004	17.3594	3.54107	0.529309	10.6067	2.12135	8.95603
106	14.1852	11.2544	17.585	3.4	13.9952	11.4786	17.4282	3.43305	-1.33978	1.99238	-0.891481	0.972004
107	13.8335	9.67175	16.8523	3.02	13.8965	10.1869	17.3096	3.41309	0.454931	5.32675	2.7134	13.0163
108	14.2145	11.3716	17.3798	3.14	14.1123	11.2592	17.3935	3.28121	-0.719019	-0.988811	0.0788737	4.4972
109	14.1266	9.75967	17.0281	2.89	14.0776	10.2854	17.2998	3.22216	-0.346821	5.38673	1.59524	11.4933
110	14.5662	11.4596	17.585	3.01	14.1893	10.8404	17.3432	3.1539	-2.58741	-5.40311	-1.37475	4.78061
111	13.0422	9.34935	16.5006	3.47	13.2784	10.4696	17.1354	3.85703	1.81097	11.9821	3.84739	11.1537
112	13.4525	10.9906	17.0574	3.61	13.4726	11.4341	17.211	3.73841	0.149015	4.03497	0.900077	3.55703
113	13.0422	9.46659	16.3247	3.29	13.4183	10.3633	17.1096	3.69128	2.88389	9.47255	4.80788	12.197
114	13.3939	11.1372	16.823	3.41	13.6201	11.3655	17.1881	3.56802	1.68875	2.05039	2.17043	4.6339
115	13.3939	9.55451	16.5592	3.15	13.4932	9.93374	17.0585	3.56529	0.741164	3.96905	3.01501	13.1838
116	13.8335	11.2544	17.1161	3.29	13.709	11.006	17.1425	3.43341	-0.899886	-2.20725	0.154194	4.35898
117	12.2216	9.1442	15.8558	3.64	12.822	9.95238	16.8637	4.04171	4.91247	8.83825	6.35638	11.0359
118	12.5733	10.7562	16.3834	3.78	13.0877	11.2725	16.9671	3.87934	4.09161	4.80035	3.56281	2.62806
119	12.6612	9.26143	16.1782	3.51	12.9098	9.58746	16.8176	3.90776	1.96365	3.52032	3.95214	11.3323
120	13.0422	10.9027	16.7057	3.66	13.1853	10.9561	16.9248	3.73943	1.09754	0.489446	1.31115	2.17031
121	11.3716	8.82181	15.3869	3.99	12.3254	10.0372	16.6565	4.33116	8.38706	13.7767	8.25164	8.55039
122	11.7526	10.3751	15.9144	4.16	12.5445	11.1256	16.7418	4.19729	6.73773	7.23294	5.19887	0.896442
123	11.9285	8.99765	15.7972	3.87	12.3655	9.43516	16.5919	4.22638	3.66369	4.86245	5.03065	9.20872
124	12.2509	10.551	16.2954	4.03	12.6584	10.89	16.7058	4.04744	3.32645	3.21271	2.51858	0.432845
125	11.4009	9.37866	15.9144	4.5	11.755	9.75554	16.4207	4.66568	3.10586	4.01849	3.18136	3.6818
126	11.6061	10.17	16.2368	4.62	11.9872	10.9086	16.511	4.52386	3.28344	7.26281	1.68891	-2.08096
127	11.4596	9.37866	15.7972	4.36	11.8212	9.28286	16.3662	4.54499	3.15588	-1.0215	3.60196	4.24293
128	11.7526	10.17	16.2368	4.49	12.0696	10.5168	16.4628	4.39323	2.69708	3.40969	1.39211	-2.15523
129	13.9215	8.7925	16.0023	2.08	16.4705	10.2156	18.3806	1.91015	18.3099	16.186	14.862	-8.16585
130	14.1559	9.58382	16.354	2.19	16.8241	11.9722	18.5182	1.6941	18.8485	24.9209	13.2332	-22.6436
131	13.9801	8.7925	16.0023	2.02	16.5572	9.84534	18.3341	1.77687	18.4346	11.9743	14.5714	-12.0361
132	14.3318	9.58382	16.442	2.12	16.9695	11.8928	18.4945	1.52504	18.4045	24.093	12.4834	-28.0642
133	14.6542	9.55451	16.9402	2.28	15.9381	10.1226	18.1596	2.22147	8.76154	5.94592	7.198	-2.5669
134	14.9472	10.4338	17.3212	2.39	16.257	11.7067	18.2836	2.02664	8.76261	12.2006	5.55636	-15.2035
135	14.7714	9.55451	16.9988	2.21	16.154	10.3935	18.1633	2.00933	9.35973	8.78107	6.85024	-9.08004
136	15.1231	10.4338	17.4091	2.31	16.398	11.6058	18.2583	1.86022	8.4304	11.2335	4.87737	-19.471
137	15.0059	9.52521	17.9074	2.92	15.2625	10.1197	17.9631	2.70054	1.71045	6.2414	0.310961	-7.51574
138	15.4748	11.2544	18.5229	3.04	15.55	11.5476	18.0749	2.52492	0.48594	2.60506	-2.41834	-16.9434
139	15.3283	9.58382	17.8488	2.53	15.4339	10.1697	17.9495	2.51557	0.689368	6.11298	0.564304	-0.570414
140	15.7972	11.2837	18.4349	2.65	15.8158	12.0663	18.0981	2.28229	0.117564	6.9358	-1.82742	-13.8758
141	15.4162	9.58382	17.7902	2.38	15.5966	10.1765	17.9325	2.3359	1.17057	6.1846	0.80034	-1.85302
142	15.8851	11.2837	18.3763	2.5	15.9297	11.8307	18.0621	2.13244	0.280427	4.84779	-1.7099	-14.7022
143	14.8007	9.55451	17.9074	3.1	14.7931	10.3392	17.7665	2.97343	-0.051554	8.21269	-0.786739	-4.08298
144	15.2696	11.2544	18.4936	3.24	15.0317	11.5246	17.8594	2.82763	-1.55809	2.40083	-3.4293	-12.7275
145	15.0645	9.61313	17.7902	2.75	14.8365	9.75336	17.7031	2.86666	-1.51361	1.45872	-0.489227	4.24204
146	15.5041	11.313	18.4056	2.88	15.1369	11.2459	17.82	2.68308	-2.36815	-0.593371	-3.18165	-6.83738
147	15.211	9.64244	17.8195	2.61	15.0751	10.1374	17.7157	2.6406	-0.893503	5.13309	-0.582262	1.17225
148	15.68	11.3423	18.4056	2.73	15.2476	10.9941	17.7828	2.53522	-2.75745	-3.06998	-3.38384	-7.13466
149	14.6249	9.55451	17.9074	3.28	14.2	9.94443	17.5218	3.32186	-2.90534	4.08093	-2.15314	1.27635
150	15.0645	11.2251	18.5229	3.44	14.5503	11.6848	17.6581	3.10781	-3.41297	4.09548	-4.66841	-9.65678
151	14.7714	9.64244	17.7315	2.97	14.3366	9.82197	17.4947	3.1581	-2.94328	1.86192	-1.3355	6.3333
152	15.2403	11.3423	18.347	3.11	14.6252	11.2552	17.607	2.98182	-4.03633	-0.767845	-4.03343	-4.12166
153	15.0352	9.70106	17.8781	2.84	14.4603	9.63486	17.4626	3.00229	-3.82355	-0.682334	-2.32406	5.71431
154	15.4748	11.4009	18.4349	2.95	14.7586	11.1166	17.5786	2.82004	-4.62812	-2.49389	-4.64495	-4.40544
155	14.0387	9.37866	17.5264	3.5	13.6708	9.86756	17.302	3.6312	-2.6203	5.21287	-1.28004	3.74859
156	14.4783	11.0199	18.1419	3.65	13.9377	11.1931	17.4059	3.46817	-3.73404	1.571	-4.05689	-4.98159
157	14.1266	9.4959	17.3798	3.25	13.826	9.83671	17.2821	3.45617	-2.12832	3.58902	-0.562223	6.34367
158	14.5369	11.1665	17.9074	3.38	14.1904	11.6471	17.4239	3.2335	-2.38354	4.30453	-2.69975	-4.33443
159	14.4197	9.55451	17.5557	3.11	13.9681	9.74119	17.2571	3.28909	-3.1321	1.95384	-1.70052	5.75854
160	14.8886	11.2251	18.1125	3.24	14.3304	11.5408	17.3981	3.06774	-3.74957	2.81296	-3.9444	-5.31657
161	13.4525	9.20281	17.1747	3.72	13.1526	9.84458	17.0865	3.93391	-2.22977	6.97356	-0.513578	5.75026
162	13.8921	10.8148	17.7608	3.87	13.5084	11.6119	17.2249	3.71654	-2.76257	7.37073	-3.01754	-3.9654
163	13.4525	9.32005	16.9988	3.53	13.2719	9.63591	17.0526	3.78075	-1.34277	3.3891	0.316518	7.10334
164	13.8335	10.9906	17.4971	3.66	13.6201	11.3655	17.1881	3.56802	-1.54288	3.41106	-1.76578	-2.51322
165	13.8335	9.43728	17.2333	3.38	13.3977	9.45958	17.0213	3.62361	-3.15042	0.236264	-1.23	7.20739
166	14.2732	11.0785	17.7902	3.53	13.6993	10.9575	17.1387	3.43937	-4.02064	-1.0927	-3.66211	-2.56728
167	12.6026	9.1735	16.4713	3.88	12.6907	9.30041	16.8126	4.12189	0.699195	1.38342	2.07217	6.23439
168	12.9836	10.8148	17.0281	4.03	12.9988	10.8307	16.9325	3.93368	0.116929	0.146877	-0.561917	-2.39
169	13.0715	9.32005	16.823	3.74	12.9001	9.53897	16.8138	3.91373	-1.31169	2.34893	-0.0546593	4.64513
170	13.4525	10.932	17.3505	3.9	13.0888	10.4765	16.8872	3.79841	-2.70371	-4.16661	-2.67028	-2.60475
171	11.7526	9.02696	15.973	4.22	12.1128	8.98108	16.5738	4.46105	3.06419	-0.508301	3.7612	5.71217
172	12.1336	10.6389	16.5299	4.4	12.4317	10.5652	16.6979	4.26621	2.45628	-0.692909	1.01637	-3.04057
173	12.3095	9.20281	16.4127	4.09	12.2549	8.88557	16.5488	4.29397	-0.443814	-3.44728	0.829719	4.98715
174	12.6612	10.7855	16.9109	4.27	12.5651	10.4266	16.6695	4.10444	-0.758913	-3.32741	-1.42722	-3.87735
175	11.4009	9.34935	16.1489	4.74	11.614	9.05508	16.3659	4.75183	1.86895	-3.14752	1.34353	0.249655
176	11.6061	10.17	16.4713	4.87	11.8809	10.3806	16.4697	4.58881	2.36748	2.07066	-0.00973865	-5.77401
177	11.5182	9.34935	16.0903	4.59	11.7084	8.72249	16.3223	4.61391	1.65145	-6.70491	1.44207	0.52101
178	11.7526	10.17	16.5006	4.74	12.1011	10.673	16.4751	4.37401	2.96475	4.94614	-0.154536	-7.72128
179	16.5299	10.0821	18.6987	2.16	16.1711	9.52988	18.3444	2.17332	-2.17076	-5.47693	-1.89487	0.616776
180	17.2333	11.4302	19.49	2.25	16.4629	10.9793	18.4579	1.99505	-4.47053	-3.94524	-5.29558	-11.331
181	16.8523	10.1407	18.8746	2.02	16.3077	9.40742	18.3173	2.00956	-3.23123	-7.23086	-2.95241	-0.516955
182	17.5264	11.4596	19.6366	2.11	16.5356	10.5389	18.4059	1.87039	-5.65334	-8.0336	-6.26708	-11.3561
183	16.9695	10.1114	18.9332	1.96	16.3848	8.98862	18.267	1.88224	-3.4459	-11.1039	-3.51853	-3.96725
184	17.6729	11.4596	19.7245	2.05	16.8089	11.0954	18.432	1.62312	-4.88888	-3.17777	-6.55263	-20.8234
185	16.061	9.96483	18.4349	2.38	15.5649	9.07045	18.0946	2.52971	-3.08841	-8.97539	-1.8459	6.29041
186	16.7351	11.2837	19.2263	2.48	15.9793	11.1287	18.2559	2.27655	-4.5159	-1.37341	-5.04723	-8.20346
187	16.4127	10.0528	18.6401	2.22	15.7396	9.13658	18.0823	2.34275	-4.10099	-9.11366	-2.99227	5.52936
188	17.0868	11.4009	19.4021	2.31	16.1388	11.1194	18.2376	2.09887	-5.54804	-2.46915	-6.00175	-9.13973
189	16.5885	10.1114	18.728	2.14	15.9077	9.17038	18.0675	2.15977	-4.10401	-9.30623	-3.52698	0.923727
190	17.2626	11.4302	19.49	2.23	16.2755	10.997	18.2106	1.93511	-5.71843	-3.79054	-6.56478	-13.2239
191	15.5041	9.75967	18.1419	2.63	15.0976	9.30071	17.8989	2.80127	-2.62162	-4.70265	-1.33908	6.51229
192	16.1489	11.0492	18.9039	2.74	15.4437	11.0195	18.0336	2.58987	-4.36687	-0.268799	-4.60391	-5.47931
193	15.9144	9.90621	18.347	2.44	15.1931	8.9735	17.8558	2.66269	-4.53248	-9.4154	-2.67737	9.12669
194	16.5592	11.2251	19.109	2.55	15.5109	10.5522	17.9795	2.46852	-6.33039	-5.99413	-5.9112	-3.19546
195	16.1196	9.96483	18.4936	2.36	15.3482	8.94265	17.8359	2.48766	-4.7852	-10.2579	-3.55621	5.40933
196	16.7644	11.2837	19.2263	2.46	15.6194	10.2897	17.9414	2.32198	-6.82964	-8.80925	-6.68286	-5.61052
197	14.8593	9.52521	17.7902	2.93	14.4948	8.85745	17.6504	3.15567	-2.4534	-7.01044	-0.785351	7.70219
198	15.4748	10.7855	18.5522	3.06	14.9167	10.9534	17.8146	2.89788	-3.60624	1.55752	-3.97557	-5.29811
199	15.3283	9.70106	18.0539	2.72	14.7215	9.18221	17.6584	2.9369	-3.95855	-5.34832	-2.19092	7.9744
200	15.973	10.9906	18.8159	2.83	14.9373	10.2545	17.7424	2.80502	-6.484	-6.69809	-5.70568	-0.882562
201	15.5334	9.78898	18.1419	2.61	14.8256	8.89811	17.6186	2.79302	-4.55662	-9.10072	-2.88404	7.01227
202	16.1782	11.0785	18.9039	2.72	15.1434	10.4768	17.7423	2.59884	-6.39593	-5.43119	-6.14465	-4.45425
203	14.1559	9.23212	17.4385	3.29	13.9797	8.85063	17.4361	3.4564	-1.24454	-4.13225	-0.0132564	5.05762
204	14.7421	10.4631	18.1712	3.43	14.2433	10.16	17.5387	3.29536	-3.38314	-2.89702	-3.48058	-3.9255
205	14.6542	9.43728	17.7022	3.04	14.1576	8.93292	17.4251	3.26745	-3.38823	-5.3443	-1.56553	7.48181
206	15.2696	10.6682	18.4349	3.16	14.5069	10.6679	17.561	3.05405	-4.99486	-0.00292318	-4.74069	-3.35277
207	14.9179	9.52521	17.8488	2.92	14.1739	8.21238	17.3512	3.17724	-4.98743	-13.7826	-2.78792	8.80971
208	15.5334	10.7855	18.5815	3.04	14.5124	9.89349	17.4828	2.97048	-6.57325	-8.2701	-5.91255	-2.28697
209	13.3939	8.93904	17.0868	3.7	13.4452	8.74682	17.2142	3.76905	0.382982	-2.15033	0.746162	1.86609
210	13.9508	10.1114	17.8195	3.85	13.7956	10.4872	17.3506	3.55499	-1.11235	3.7169	-2.63134	-7.66264
211	13.9215	9.1442	17.3505	3.41	13.5558	8.49505	17.177	3.62119	-2.62622	-7.09901	-0.999948	6.19311
212	14.5076	10.3458	18.0539	3.55	13.9713	10.5587	17.3387	3.36737	-3.69674	2.05768	-3.96174	-5.14464
213	14.1852	9.26143	17.4678	3.28	13.7435	8.62584	17.1698	3.42627	-3.11394	-6.86276	-1.70588	4.45953
214	14.7714	10.4631	18.2005	3.41	14.0982	10.3878	17.3078	3.20956	-4.55724	-0.71964	-4.90468	-5.87788
215	12.9836	8.76319	16.9109	3.93	13.2463	9.03437	17.1299	3.88362	2.02318	3.09457	1.29494	-1.18018
216	13.5111	9.90621	17.6143	4.1	13.4719	10.1551	17.2177	3.74577	-0.290405	2.51255	-2.25172	-8.63964
217	13.5404	8.96835	17.1747	3.63	13.345	8.72333	17.088	3.74305	-1.44356	-2.73199	-0.504493	3.1143
218	14.0973	10.17	17.8781	3.78	13.6975	10.4745	17.2252	3.52767	-2.8358	2.99412	-3.65185	-6.67549
219	13.8042	9.08558	17.2919	3.48	13.4513	8.45001	17.0491	3.59784	-2.5567	-6.99539	-1.40402	3.38621
220	14.3611	10.2872	17.9953	3.63	13.6758	9.56536	17.1365	3.46066	-4.77154	-7.01705	-4.77245	-4.66507
221	12.5733	8.58734	16.7351	4.17	12.9324	8.75078	17.0008	4.06844	2.85591	1.90324	1.58793	-2.43547
222	13.0715	9.73036	17.4091	4.34	13.2795	10.475	17.1358	3.85637	1.59099	7.65264	-1.56983	-11.1435
223	13.1301	8.82181	16.9695	3.84	13.0658	8.61216	16.9724	3.90666	-0.490102	-2.37647	0.0172195	1.73605
224	13.6577	9.99414	17.6729	4.01	13.3229	9.88916	17.0725	3.7496	-2.45145	-1.05044	-3.39758	-6.49376
225	13.3939	8.93904	17.0868	3.69	13.158	8.26879	16.9281	3.77007	-1.76141	-7.498	-0.928795	2.16993
226	13.9508	10.1114	17.8195	3.85	13.5409	10.1708	17.077	3.53613	-2.93789	0.587897	-4.16637	-8.15242
227	11.6647	8.26495	16.3834	4.7	12.4173	8.74396	16.7865	4.36916	6.45212	5.79567	2.46069	-7.0391
228	12.1336	9.34935	17.0281	4.9	12.7439	10.3658	16.9135	4.16968	5.02903	10.8718	-0.672999	-14.9044
229	12.2509	8.47011	16.5885	4.34	12.5323	8.51374	16.751	4.21865	2.2973	0.515158	0.979355	-2.79606
230	12.7491	9.58382	17.2919	4.53	12.7623	9.65603	16.8404	4.07816	0.103296	0.75347	-2.61085	-9.9745
231	12.544	8.58734	16.7057	4.17	12.5681	7.89018	16.6846	4.11652	0.192545	-8.11839	-0.126356	-1.28252
232	13.0715	9.73036	17.4385	4.35	12.9608	9.84071	16.8374	3.87662	-0.846965	1.134	-3.44661	-10.8824
233	10.6975	7.88394	16.0023	5.31	11.8427	8.44079	16.549	4.70633	10.7045	7.06306	3.41603	-11.3685
234	11.1372	8.90973	16.6764	5.53	12.1225	9.83094	16.6579	4.53535	8.84751	10.3393	-0.111286	-17.9864
235	11.313	8.11841	16.2368	4.91	11.8806	7.82801	16.4835	4.60287	5.0173	-3.57702	1.51929	-6.2551
236	11.7819	9.20281	16.9109	5.12	12.295	9.88629	16.6447	4.34972	4.35459	7.42686	-1.57404	-15.0446
237	11.6354	8.23564	16.354	4.72	12.039	7.81332	16.4649	4.42586	3.46865	-5.12796	0.677554	-6.23188
238	12.1043	9.32005	17.0281	4.92	12.3341	9.2789	16.5796	4.2456	1.89779	-0.441451	-2.6338	-13.7074
239	9.67175	7.47362	15.68	6	11.3374	8.48246	16.3385	5.00109	17.2219	13.4986	4.19986	-16.6485
240	10.0821	8.47011	16.3247	6.25	11.5836	9.70558	16.4343	4.85065	14.8936	14.5863	0.671141	-22.3896
241	10.3165	7.7374	15.8851	5.56	11.3699	7.84274	16.2709	4.90094	10.2109	1.36149	2.42854	-11.8535
242	10.7562	8.76319	16.5592	5.79	11.6639	9.30294	16.3853	4.72135	8.43944	6.15929	-1.05041	-18.4568
243	10.6389	7.85463	16.0023	5.35	11.4741	7.55864	16.2311	4.75706	7.85002	-3.76833	1.42977	-11.083
244	11.0785	8.88042	16.6471	5.57	11.8559	9.45528	16.3797	4.52379	7.0169	6.47335	-1.60644	-18.783
245	10.6389	7.85463	16.0023	5.35
246	11.0785	8.88042	16.6471	5.57
247
248
249
250
251
252
253
254
255
256
257
258
259
260
261
262
263
264
265
266
267
268
269
270
271
272
273
274
275
276
277
278
279
280
281
282
283
284
285
286
287
288
289
290
291
292
293
294
295
296
297
298
299
300
301
302
303
304
305
306
307
308
309
310
311
312
313
314
315
316
317
318
319
320
321
322
323
324
325
326
327
328
329
330
331
332
333
334
335
336
337
338
339
340
341
342
343
344
345
346
347
348
