# Supplementary material for: Datasets for residential GSHP analysis by climate in the United States
Source: Data Brief. 2020 Nov 14;33:106523. doi: 10.1016/j.dib.2020.106523 (PMC7708925; doi:10.1016/j.dib.2020.106523)
Supplement: Supplementary file 1 [file mmc1.zip › WaterAir_PE_Heating 024 - Combined.xls]

## Sheet: CATALOG DATA
TABLE 1:GENERAL HEATING CATALOG DATA
Load Side Entering Air Dry Bulb Temp	Load Side Air Flow Rate	Heating Capacity	Heat Absorption	Source Side Entering Water Temperature	Source Side Volumetric Flow Rate	Power Input
(F)	(CFM)	(BTU/hr)	(BTU/hr)	(F)	(GPM)	(W)	(IP)
(C)	(m^3/s	(KW)	(KW)	(C)	(m^3/s)	(KW)	(SI)
60	874	19800	14700	30	3	1580
70	914	19500	13700	30	3	1750
80	898	19300	12800	30	3	1950
60	944	20500	15300	30	5	1600
70	943	20100	14300	30	5	1770
80	910	19800	13300	30	5	1960
60	858	21300	16000	30	7	1610
70	908	20800	14900	30	7	1780
80	875	20400	13900	30	7	1970
60	945	22400	17200	40	3	1640
70	858	22000	16100	40	3	1810
80	873	21700	15200	40	3	2000
60	872	23400	18000	40	5	1660
70	863	23000	16900	40	5	1820
80	944	22400	15800	40	5	2020
60	940	24300	18900	40	7	1680
70	918	23800	17700	40	7	1840
80	874	23200	16600	40	7	2040
60	944	25400	19800	50	3	1700
70	930	25100	18800	50	3	1870
80	925	24600	17700	50	3	2060
60	878	26400	20800	50	5	1720
70	871	25900	19700	50	5	1890
80	876	25500	18500	50	5	2090
60	874	27600	22000	50	7	1740
70	937	27000	20700	50	7	1920
80	899	26500	19400	50	7	2110
60	873	28500	22600	60	3	1760
70	907	28000	21500	60	3	1940
80	928	27500	20400	60	3	2140
60	863	29800	23800	60	5	1790
70	897	29100	22700	60	5	1970
80	857	28600	21300	60	5	2170
60	901	31200	25200	60	7	1820
70	870	30400	23900	60	7	2000
80	912	29800	22400	60	7	2210
60	925	32300	25900	70	3	1840
70	890	29200	22500	70	3	1970
80	932	30500	23100	70	3	2230
60	919	33300	27200	70	5	1860
70	896	32100	25700	70	5	2050
80	865	31800	24300	70	5	2270
60	907	35000	28700	70	7	1900
70	876	34000	27500	70	7	2090
80	859	33300	25600	70	7	2300
60	882	35700	29700	80	3	1920
70	863	34600	27600	80	3	2100
80	893	33800	26100	80	3	2320
60	917	37300	30700	80	5	1950
70	939	36400	28900	80	5	2140
80	926	35300	27400	80	5	2360
60	900	38600	31900	80	7	1980
70	898	37800	30900	80	7	2190
80	855	37100	29000	80	7	2420
70	715	12900	8400	20	6	1320
70	689	15200	10700	30	4.5	1330
70	708	15400	10800	30	6	1340
70	712	17800	13200	40	4.5	1360
70	698	18100	13500	40	6	1370
70	717	19400	14700	50	3	1360
70	677	20300	15600	50	4.5	1380
70	694	20700	15900	50	6	1390
70	689	21800	17100	60	3	1390
70	733	22900	18000	60	4.5	1420
70	684	23300	18400	60	6	1430
70	714	24300	19400	70	3	1430
70	731	25500	20500	70	4.5	1460
70	727	25900	20900	70	6	1470
70	708	26600	21500	80	3	1480
70	731	27800	22700	80	4.5	1510
70	727	28300	23100	80	6	1520
70	731	28800	23600	90	3	1530
70	683	30100	24800	90	4.5	1550
70	698	30700	25300	90	6	1570
70	750	15500	10700	20	8	1410
70	946	16000	11000	20	8	1460
70	761	17800	12900	30	6	1430
70	974	18400	13300	30	6	1480
70	773	18100	13200	30	8	1450
70	921	18700	13600	30	8	1490
70	737	20400	15300	40	6	1490
70	924	21000	15800	40	6	1520
70	776	20800	15700	40	8	1500
70	936	21500	16200	40	8	1530
70	783	22100	17000	50	4	1510
70	925	22800	17600	50	4	1530
70	775	23000	17700	50	6	1540
70	923	23700	18400	50	6	1560
70	738	23500	18200	50	8	1560
70	988	24200	18800	50	8	1580
70	772	24400	19100	60	4	1560
70	957	25200	19800	60	4	1570
70	749	25500	20000	60	6	1600
70	949	26300	20800	60	6	1610
70	758	26100	20600	60	8	1620
70	945	27000	21400	60	8	1630
70	787	26700	21200	70	4	1610
70	938	27600	22100	70	4	1610
70	721	28000	22400	70	6	1660
70	964	29000	23300	70	6	1660
70	761	28800	23000	70	8	1680
70	905	29700	24000	70	8	1680
70	767	29300	23500	80	4	1700
70	986	30300	24500	80	4	1690
70	740	31000	24900	80	6	1770
70	979	32000	26000	80	6	1750
70	730	31900	25700	80	8	1790
70	945	32900	26900	80	8	1760
70	746	31900	25800	90	4	1790
70	926	33000	27000	90	4	1760
70	725	33900	27500	90	6	1870
70	978	35100	28800	90	6	1840
70	768	34900	28500	90	8	1900
70	971	36200	29800	90	8	1850
70	627	16000	10900	20	8	1470
70	777	16500	11300	20	8	1510
70	606	18300	13200	30	6	1510
70	795	18900	13500	30	6	1560
70	616	18600	13400	30	8	1520
70	837	19200	13900	30	8	1570
70	580	20900	15500	40	6	1580
70	801	21500	16000	40	6	1620
70	589	21300	15800	40	8	1600
70	779	22000	16400	40	8	1630
70	577	22600	17100	50	4	1620
70	834	23300	17700	50	4	1640
70	627	23400	17800	50	6	1660
70	800	24200	18400	50	6	1680
70	593	24000	18200	50	8	1670
70	826	24700	18900	50	8	1690
70	595	24700	19000	60	4	1680
70	826	25500	19800	60	4	1690
70	571	25800	20000	60	6	1730
70	799	26700	20800	60	6	1740
70	613	26500	20500	60	8	1740
70	839	27300	21400	60	8	1750
70	604	26900	21000	70	4	1740
70	829	27800	21900	70	4	1740
70	593	28300	22100	70	6	1790
70	814	29200	23100	70	6	1790
70	615	29000	22800	70	8	1820
70	832	30000	23800	70	8	1810
70	624	28900	22800	80	4	1800
70	799	29900	23800	80	4	1780
70	591	30600	24200	80	6	1870
70	794	31600	25300	80	6	1850
70	590	31400	25000	80	8	1890
70	784	32500	26100	80	8	1870
70	572	30900	24600	90	4	1860
70	800	32000	25800	90	4	1830
70	591	32800	26200	90	6	1940
70	798	34000	27500	90	6	1910
70	607	33900	27200	90	8	1970
70	829	35000	28500	90	8	1920
70	670	15900	9500	20	6	1870
70	828	15800	10100	20	6	1670
70	608	17500	11000	30	3	1890
70	778	17600	11800	30	3	1700
70	668	18200	11700	30	4.5	1910
70	780	18300	12500	30	4.5	1710
70	609	18600	12100	30	6	1910
70	808	18800	12900	30	6	1720
70	626	20000	13400	40	3	1940
70	792	20300	14400	40	3	1740
70	658	21000	14300	40	4.5	1960
70	812	21300	15300	40	4.5	1750
70	624	21400	14700	40	6	1970
70	760	21700	15700	40	6	1760
70	653	22700	15900	50	3	1990
70	785	23100	17000	50	3	1780
70	650	23800	16900	50	4.5	2010
70	815	24100	18000	50	4.5	1800
70	638	24300	17400	50	6	2020
70	822	24800	18600	50	6	1810
70	656	25300	18300	60	3	2040
70	767	25800	19600	60	3	1830
70	651	26400	19400	60	4.5	2060
70	795	27000	20700	60	4.5	1850
70	651	27100	20000	60	6	2080
70	805	27800	21400	60	6	1860
70	629	27800	20700	70	3	2090
70	804	28500	22100	70	3	1870
70	619	29000	21800	70	4.5	2120
70	806	29800	23300	70	4.5	1900
70	643	29800	22500	70	6	2130
70	835	30500	24000	70	6	1910
70	652	30200	22900	80	3	2140
70	812	31000	24400	80	3	1920
70	634	31400	24000	80	4.5	2170
70	779	32400	25700	80	4.5	1950
70	619	32100	24600	80	6	2190
70	769	33000	26300	80	6	1960
70	620	31200	23800	85	3	2170
70	780	32100	25500	85	3	1940
70	658	32500	25000	85	4.5	2200
70	837	33400	26700	85	4.5	1970
70	622	33000	25500	85	6	2210
70	799	34000	27200	85	6	1980
70	642	32300	24800	90	3	2190
70	833	33200	26500	90	3	1970
70	658	33500	25900	90	4.5	2220
70	809	34400	27600	90	4.5	1990
70	633	34000	26400	90	6	2240
70	790	35100	28200	90	6	2010

## Sheet: ParamEstimator
Accuracy	0.001
Number of Data Set	204
Compressor Type	SCROLL
Refrigerant	R22
Source Side Fluid	0
	Which Initial Guess?
	1
Initial Guess	Initial Guess 1	Initial Guess 2	Initial Guess 3	Initial Guess 4	Initial Guess 5
LoadSideTotalUACoeff (KW/K)	1
SuperheatTemp (C)	1
PowerLosses (KW)	1
LossFactor (~)	0.6
X(1)	1
X(2)	1
X(3)	1
X(4)	1
X(5)	1
Parameters	Parameter 1	Parameters 2	Parameters 3	Parameters 4	Parameters 5
LoadSideTotalUACoeff (KW/K)
SuperheatTemp (C)
PowerLosses (KW)
LossFactor (~)
X(1)
X(2)
X(3)
X(4)
X(5)
Error Analysis	Error 1	Error 2	Error 3	Error 4	Error 5
Heating Capacity RMS error
Heat Absorption RMS error
Power RMS error
Heating Capacity RMS error (%)
Heat Absorption RMS error (%)
Power RMS error (%)
Heating Capacity average error (%)
Heat Absorption average error (%)
Power average error (%)
E+ Input Parameter	SCROLL

## Sheet: INPUT
TABLE 2: HEATING CATALOG DATA (SI UNIT)
VARIABLE	TLI	VL	HC	HA	TSI	AMS	ER
VARIABLE DEFINITION	Load Side Entering Air Dry Bulb Temp	Load Side Volumetric Flow Rate	Heating Capacity	Heat Absorption	Source Side Entering Water Temperature	Source Side Volumetric Flow Rate	Power Input
UNITS	(C)	(m^3/s	(KW)	(KW)	(C)	(m^3/s)	(KW)
1	15.5556	0.429	5.80305	4.30832	-1.11111	0.00018927	1.58
2	21.1111	0.438439	5.71512	4.01524	-1.11111	0.00018927	1.75
3	26.6667	0.415786	5.65651	3.75147	-1.11111	0.00018927	1.95
4	15.5556	0.417202	6.00821	4.48417	-1.11111	0.00031545	1.6
5	21.1111	0.406819	5.89097	4.19109	-1.11111	0.00031545	1.77
6	26.6667	0.415786	5.80305	3.89801	-1.11111	0.00031545	1.96
7	15.5556	0.439855	6.24267	4.68933	-1.11111	0.00044163	1.61
8	21.1111	0.437023	6.09613	4.36694	-1.11111	0.00044163	1.78
9	26.6667	0.445046	5.9789	4.07386	-1.11111	0.00044163	1.97
10	15.5556	0.443631	6.56506	5.04103	4.44444	0.00018927	1.64
11	21.1111	0.438439	6.44783	4.71864	4.44444	0.00018927	1.81
12	26.6667	0.41437	6.35991	4.45486	4.44444	0.00018927	2
13	15.5556	0.406347	6.85815	5.2755	4.44444	0.00031545	1.66
14	21.1111	0.422865	6.74091	4.95311	4.44444	0.00031545	1.82
15	26.6667	0.428528	6.56506	4.63071	4.44444	0.00031545	2.02
16	15.5556	0.413426	7.12192	5.53927	4.44444	0.00044163	1.68
17	21.1111	0.418145	6.97538	5.18757	4.44444	0.00044163	1.84
18	26.6667	0.410594	6.79953	4.86518	4.44444	0.00044163	2.04
19	15.5556	0.444575	7.44431	5.80305	10	0.00018927	1.7
20	21.1111	0.443631	7.35639	5.50996	10	0.00018927	1.87
21	26.6667	0.442687	7.20985	5.18757	10	0.00018927	2.06
22	15.5556	0.413426	7.7374	6.09613	10	0.00031545	1.72
23	21.1111	0.403515	7.59086	5.77374	10	0.00031545	1.89
24	26.6667	0.412954	7.47362	5.42204	10	0.00031545	2.09
25	15.5556	0.429944	8.0891	6.44783	10	0.00044163	1.74
26	21.1111	0.418145	7.91325	6.06682	10	0.00044163	1.92
27	26.6667	0.403987	7.76671	5.68581	10	0.00044163	2.11
28	15.5556	0.41437	8.35287	6.62368	15.5556	0.00018927	1.76
29	21.1111	0.439855	8.20633	6.30129	15.5556	0.00018927	1.94
30	26.6667	0.410594	8.05979	5.9789	15.5556	0.00018927	2.14
31	15.5556	0.406819	8.73388	6.97538	15.5556	0.00031545	1.79
32	21.1111	0.403515	8.52872	6.65299	15.5556	0.00031545	1.97
33	26.6667	0.426169	8.38218	6.24267	15.5556	0.00031545	2.17
34	15.5556	0.415786	9.1442	7.3857	15.5556	0.00044163	1.82
35	21.1111	0.427112	8.90973	7.00469	15.5556	0.00044163	2
36	26.6667	0.406819	8.73388	6.56506	15.5556	0.00044163	2.21
37	15.5556	0.422393	9.46659	7.59086	21.1111	0.00018927	1.84
38	21.1111	0.410594	8.55803	6.59437	21.1111	0.00018927	1.97
39	26.6667	0.429	8.93904	6.77022	21.1111	0.00018927	2.23
40	15.5556	0.41201	9.75967	7.97186	21.1111	0.00031545	1.86
41	21.1111	0.421449	9.40797	7.53224	21.1111	0.00031545	2.05
42	26.6667	0.437495	9.32005	7.12192	21.1111	0.00031545	2.27
43	15.5556	0.41201	10.2579	8.41149	21.1111	0.00044163	1.9
44	21.1111	0.418617	9.96483	8.05979	21.1111	0.00044163	2.09
45	26.6667	0.424753	9.75967	7.50293	21.1111	0.00044163	2.3
46	15.5556	0.419561	10.4631	8.70457	26.6667	0.00018927	1.92
47	21.1111	0.428528	10.1407	8.0891	26.6667	0.00018927	2.1
48	26.6667	0.421449	9.90621	7.64947	26.6667	0.00018927	2.32
49	15.5556	0.443159	10.932	8.99765	26.6667	0.00031545	1.95
50	21.1111	0.426169	10.6682	8.47011	26.6667	0.00031545	2.14
51	26.6667	0.425697	10.3458	8.03048	26.6667	0.00031545	2.36
52	15.5556	0.405403	11.313	9.34935	26.6667	0.00044163	1.98
53	21.1111	0.427584	11.0785	9.05627	26.6667	0.00044163	2.19
54	26.6667	0.407291	10.8734	8.49941	26.6667	0.00044163	2.42
55	21.1111	0.342162	3.78077	2.4619	-6.66667	0.00037854	1.32
56	21.1111	0.32706	4.45486	3.13599	-1.11111	0.000283905	1.33
57	21.1111	0.346409	4.51348	3.1653	-1.11111	0.00037854	1.34
58	21.1111	0.323284	5.21688	3.8687	4.44444	0.000283905	1.36
59	21.1111	0.327532	5.30481	3.95662	4.44444	0.00037854	1.37
60	21.1111	0.315733	5.68581	4.30832	10	0.00018927	1.36
61	21.1111	0.334139	5.94959	4.5721	10	0.000283905	1.38
62	21.1111	0.340274	6.06682	4.66002	10	0.00037854	1.39
63	21.1111	0.337914	6.38921	5.01172	15.5556	0.00018927	1.39
64	21.1111	0.323756	6.71161	5.2755	15.5556	0.000283905	1.42
65	21.1111	0.331307	6.82884	5.39273	15.5556	0.00037854	1.43
66	21.1111	0.332723	7.12192	5.68581	21.1111	0.00018927	1.43
67	21.1111	0.342634	7.47362	6.00821	21.1111	0.000283905	1.46
68	21.1111	0.322812	7.59086	6.12544	21.1111	0.00037854	1.47
69	21.1111	0.343578	7.79601	6.30129	26.6667	0.00018927	1.48
70	21.1111	0.319036	8.14771	6.65299	26.6667	0.000283905	1.51
71	21.1111	0.339802	8.29426	6.77022	26.6667	0.00037854	1.52
72	21.1111	0.314789	8.4408	6.91676	32.2222	0.00018927	1.53
73	21.1111	0.328475	8.82181	7.26846	32.2222	0.000283905	1.55
74	21.1111	0.32234	8.99765	7.41501	32.2222	0.00037854	1.57
75	21.1111	0.343106	4.54279	3.13599	-6.66667	0.00050472	1.41
76	21.1111	0.46298	4.68933	3.22392	-6.66667	0.00050472	1.46
77	21.1111	0.34405	5.21688	3.78077	-1.11111	0.00037854	1.43
78	21.1111	0.463452	5.39273	3.89801	-1.11111	0.00037854	1.48
79	21.1111	0.342162	5.30481	3.8687	-1.11111	0.00050472	1.45
80	21.1111	0.429472	5.48066	3.98593	-1.11111	0.00050472	1.49
81	21.1111	0.346881	5.9789	4.48417	4.44444	0.00037854	1.49
82	21.1111	0.454957	6.15475	4.63071	4.44444	0.00037854	1.52
83	21.1111	0.337914	6.09613	4.60141	4.44444	0.00050472	1.5
84	21.1111	0.457789	6.30129	4.74795	4.44444	0.00050472	1.53
85	21.1111	0.338858	6.47714	4.98242	10	0.00025236	1.51
86	21.1111	0.461565	6.6823	5.15827	10	0.00025236	1.53
87	21.1111	0.351129	6.74091	5.18757	10	0.00037854	1.54
88	21.1111	0.428056	6.94607	5.39273	10	0.00037854	1.56
89	21.1111	0.368591	6.88746	5.33412	10	0.00050472	1.56
90	21.1111	0.463452	7.09261	5.50996	10	0.00050472	1.58
91	21.1111	0.344994	7.15123	5.59789	15.5556	0.00025236	1.56
92	21.1111	0.443631	7.3857	5.80305	15.5556	0.00025236	1.57
93	21.1111	0.338858	7.47362	5.86166	15.5556	0.00037854	1.6
94	21.1111	0.454957	7.70809	6.09613	15.5556	0.00037854	1.61
95	21.1111	0.340746	7.64947	6.03751	15.5556	0.00050472	1.62
96	21.1111	0.448822	7.91325	6.27198	15.5556	0.00050472	1.63
97	21.1111	0.359152	7.82532	6.21336	21.1111	0.00025236	1.61
98	21.1111	0.461565	8.0891	6.47714	21.1111	0.00025236	1.61
99	21.1111	0.35868	8.20633	6.56506	21.1111	0.00037854	1.66
100	21.1111	0.455901	8.49941	6.82884	21.1111	0.00037854	1.66
101	21.1111	0.362456	8.4408	6.74091	21.1111	0.00050472	1.68
102	21.1111	0.429	8.70457	7.034	21.1111	0.00050472	1.68
103	21.1111	0.344522	8.58734	6.88746	26.6667	0.00025236	1.7
104	21.1111	0.428528	8.88042	7.18054	26.6667	0.00025236	1.69
105	21.1111	0.356792	9.08558	7.29777	26.6667	0.00037854	1.77
106	21.1111	0.452598	9.37866	7.62016	26.6667	0.00037854	1.75
107	21.1111	0.349713	9.34935	7.53224	26.6667	0.00050472	1.79
108	21.1111	0.458261	9.64244	7.88394	26.6667	0.00050472	1.76
109	21.1111	0.345937	9.34935	7.56155	32.2222	0.00025236	1.79
110	21.1111	0.468644	9.67175	7.91325	32.2222	0.00025236	1.76
111	21.1111	0.343578	9.93552	8.05979	32.2222	0.00037854	1.87
112	21.1111	0.450238	10.2872	8.4408	32.2222	0.00037854	1.84
113	21.1111	0.359624	10.2286	8.35287	32.2222	0.00050472	1.9
114	21.1111	0.46534	10.6096	8.73388	32.2222	0.00050472	1.85
115	21.1111	0.269482	4.68933	3.19461	-6.66667	0.00050472	1.47
116	21.1111	0.393132	4.83587	3.31184	-6.66667	0.00050472	1.51
117	21.1111	0.284112	5.36342	3.8687	-1.11111	0.00037854	1.51
118	21.1111	0.386053	5.53927	3.95662	-1.11111	0.00037854	1.56
119	21.1111	0.291192	5.45135	3.92732	-1.11111	0.00050472	1.52
120	21.1111	0.359624	5.6272	4.07386	-1.11111	0.00050472	1.57
121	21.1111	0.27137	6.12544	4.54279	4.44444	0.00037854	1.58
122	21.1111	0.372367	6.30129	4.68933	4.44444	0.00037854	1.62
123	21.1111	0.276089	6.24267	4.63071	4.44444	0.00050472	1.6
124	21.1111	0.368119	6.44783	4.80657	4.44444	0.00050472	1.63
125	21.1111	0.280337	6.62368	5.01172	10	0.00025236	1.62
126	21.1111	0.359624	6.82884	5.18757	10	0.00025236	1.64
127	21.1111	0.29072	6.85815	5.21688	10	0.00037854	1.66
128	21.1111	0.369063	7.09261	5.39273	10	0.00037854	1.68
129	21.1111	0.286	7.034	5.33412	10	0.00050472	1.67
130	21.1111	0.390301	7.23916	5.53927	10	0.00050472	1.69
131	21.1111	0.274201	7.23916	5.56858	15.5556	0.00025236	1.68
132	21.1111	0.383693	7.47362	5.80305	15.5556	0.00025236	1.69
133	21.1111	0.295439	7.56155	5.86166	15.5556	0.00037854	1.73
134	21.1111	0.383693	7.82532	6.09613	15.5556	0.00037854	1.74
135	21.1111	0.283168	7.76671	6.00821	15.5556	0.00050472	1.74
136	21.1111	0.379918	8.00117	6.27198	15.5556	0.00050472	1.75
137	21.1111	0.286472	7.88394	6.15475	21.1111	0.00025236	1.74
138	21.1111	0.372367	8.14771	6.41852	21.1111	0.00025236	1.74
139	21.1111	0.278921	8.29426	6.47714	21.1111	0.00037854	1.79
140	21.1111	0.386525	8.55803	6.77022	21.1111	0.00037854	1.79
141	21.1111	0.276561	8.49941	6.6823	21.1111	0.00050472	1.82
142	21.1111	0.370951	8.7925	6.97538	21.1111	0.00050472	1.81
143	21.1111	0.289776	8.47011	6.6823	26.6667	0.00025236	1.8
144	21.1111	0.369063	8.76319	6.97538	26.6667	0.00025236	1.78
145	21.1111	0.275617	8.96835	7.09261	26.6667	0.00037854	1.87
146	21.1111	0.367175	9.26143	7.41501	26.6667	0.00037854	1.85
147	21.1111	0.29072	9.20281	7.32708	26.6667	0.00050472	1.89
148	21.1111	0.387469	9.52521	7.64947	26.6667	0.00050472	1.87
149	21.1111	0.294023	9.05627	7.20985	32.2222	0.00025236	1.86
150	21.1111	0.380862	9.37866	7.56155	32.2222	0.00025236	1.83
151	21.1111	0.285056	9.61313	7.67878	32.2222	0.00037854	1.94
152	21.1111	0.369535	9.96483	8.05979	32.2222	0.00037854	1.91
153	21.1111	0.293079	9.93552	7.97186	32.2222	0.00050472	1.97
154	21.1111	0.37567	10.2579	8.35287	32.2222	0.00050472	1.92
155	21.1111	0.296855	4.66002	2.78429	-6.66667	0.00037854	1.87
156	21.1111	0.371423	4.63071	2.96014	-6.66667	0.00037854	1.67
157	21.1111	0.289776	5.12896	3.22392	-1.11111	0.00018927	1.89
158	21.1111	0.381334	5.15827	3.45838	-1.11111	0.00018927	1.7
159	21.1111	0.295439	5.33412	3.42907	-1.11111	0.000283905	1.91
160	21.1111	0.381805	5.36342	3.66354	-1.11111	0.000283905	1.71
161	21.1111	0.307238	5.45135	3.54631	-1.11111	0.00037854	1.91
162	21.1111	0.371423	5.50996	3.78077	-1.11111	0.00037854	1.72
163	21.1111	0.311013	5.86166	3.92732	4.44444	0.00018927	1.94
164	21.1111	0.396436	5.94959	4.2204	4.44444	0.00018927	1.74
165	21.1111	0.299215	6.15475	4.19109	4.44444	0.000283905	1.96
166	21.1111	0.389357	6.24267	4.48417	4.44444	0.000283905	1.75
167	21.1111	0.311485	6.27198	4.30832	4.44444	0.00037854	1.97
168	21.1111	0.366231	6.35991	4.60141	4.44444	0.00037854	1.76
169	21.1111	0.296855	6.65299	4.66002	10	0.00018927	1.99
170	21.1111	0.369535	6.77022	4.98242	10	0.00018927	1.78
171	21.1111	0.291192	6.97538	4.95311	10	0.000283905	2.01
172	21.1111	0.383221	7.06331	5.2755	10	0.000283905	1.8
173	21.1111	0.292607	7.12192	5.09965	10	0.00037854	2.02
174	21.1111	0.382749	7.26846	5.45135	10	0.00037854	1.81
175	21.1111	0.291192	7.41501	5.36342	15.5556	0.00018927	2.04
176	21.1111	0.36104	7.56155	5.74443	15.5556	0.00018927	1.83
177	21.1111	0.303934	7.7374	5.68581	15.5556	0.000283905	2.06
178	21.1111	0.386053	7.91325	6.06682	15.5556	0.000283905	1.85
179	21.1111	0.311013	7.94256	5.86166	15.5556	0.00037854	2.08
180	21.1111	0.388885	8.14771	6.27198	15.5556	0.00037854	1.86
181	21.1111	0.313373	8.14771	6.06682	21.1111	0.00018927	2.09
182	21.1111	0.369535	8.35287	6.47714	21.1111	0.00018927	1.87
183	21.1111	0.311957	8.49941	6.38921	21.1111	0.000283905	2.12
184	21.1111	0.384637	8.73388	6.82884	21.1111	0.000283905	1.9
185	21.1111	0.290248	8.73388	6.59437	21.1111	0.00037854	2.13
186	21.1111	0.364343	8.93904	7.034	21.1111	0.00037854	1.91
187	21.1111	0.309598	8.85111	6.71161	26.6667	0.00018927	2.14
188	21.1111	0.383221	9.08558	7.15123	26.6667	0.00018927	1.92
189	21.1111	0.291192	9.20281	7.034	26.6667	0.000283905	2.17
190	21.1111	0.36104	9.4959	7.53224	26.6667	0.000283905	1.95
191	21.1111	0.302518	9.40797	7.20985	26.6667	0.00037854	2.19
192	21.1111	0.371895	9.67175	7.70809	26.6667	0.00037854	1.96
193	21.1111	0.317149	9.1442	6.97538	29.4444	0.00018927	2.17
194	21.1111	0.37803	9.40797	7.47362	29.4444	0.00018927	1.94
195	21.1111	0.308182	9.52521	7.32708	29.4444	0.000283905	2.2
196	21.1111	0.361512	9.78898	7.82532	29.4444	0.000283905	1.97
197	21.1111	0.306294	9.67175	7.47362	29.4444	0.00037854	2.21
198	21.1111	0.395964	9.96483	7.97186	29.4444	0.00037854	1.98
199	21.1111	0.302518	9.46659	7.26846	32.2222	0.00018927	2.19
200	21.1111	0.388413	9.73036	7.76671	32.2222	0.00018927	1.97
201	21.1111	0.304406	9.81829	7.59086	32.2222	0.000283905	2.22
202	21.1111	0.363871	10.0821	8.0891	32.2222	0.000283905	1.99
203	21.1111	0.300631	9.96483	7.7374	32.2222	0.00037854	2.24
204	21.1111	0.365759	10.2872	8.26495	32.2222	0.00037854	2.01
205
206
207
208
209
210
211
212
213
214
215
216

## Sheet: CoeffCalculator
Number of Data Set	204
RatedAirVolFlowRate (m3/s)	0.415314	880
RatedWaterVolFlowRate (m3/s)	0.000441631	7
RatedTotalCap (W)	11312.5	38600
RatedPower (W)	1980	1980
	TotalHeatCapCoeff	HeatPowerCoeff
Coeffcient 1	-2.318	-5.57555
Coeffcient 2	-0.788259	4.91537
Coeffcient 3	3.50281	1.30587
Coeffcient 4	0.22717	0.093057
Coeffcient 5	0.0670857	-0.0511254
Error Analysis	Error
Heating Capacity RMS error	0.496778
Heat Absorption RMS error	0.357195
Power RMS error	0.195056
Heating Capacity RMS error (%)	6.6563
Heat Absorption RMS error (%)	6.13541
Power RMS error (%)	11.6218
Heating Capacity average error (%)	5.25681
Heat Absorption average error (%)	4.74255
Power average error (%)	9.22788

## Sheet: RESULT
	CATALOG DATA			Result 1			Analysis Result 1			Result 2			Analysis Result 2			Result 3			Analysis Result 3			Result 4			Analysis Result 4			Result 5			Analysis Result 5
	HC	HA	W	HC	HA	W	HC	HA	W	HC	HA	W	HC	HA	W	HC	HA	W	HC	HA	W	HC	HA	W	HC	HA	W	HC	HA	W	HC	HA	W
	Heating Capacity	Heat Absorption	Power Input	Heating Capacity	Heat Absorption	Power Input	Heating Capacity	Heat Absorption	Power Input	Heating Capacity	Heat Absorption	Power Input	Heating Capacity	Heat Absorption	Power Input	Heating Capacity	Heat Absorption	Power Input	Heating Capacity	Heat Absorption	Power Input	Heating Capacity	Heat Absorption	Power Input	Heating Capacity	Heat Absorption	Power Input	Heating Capacity	Heat Absorption	Power Input	Heating Capacity	Heat Absorption	Power Input
	(KW)	(KW)	(KW)	(KW)	(KW)	(KW)	% Error	% Error	% Error	(KW)	(KW)	(KW)	% Error	% Error	% Error	(KW)	(KW)	(KW)	% Error	% Error	% Error	(KW)	(KW)	(KW)	% Error	% Error	% Error	(KW)	(KW)	(KW)	% Error	% Error	% Error
1	5.80305	4.30832	1.58	5.73595	4.22105	1.5149	-1.15627	-2.02581	-4.11999
2	5.71512	4.01524	1.75	5.61939	3.90935	1.71005	-1.67501	-2.63728	-2.28301
3	5.65651	3.75147	1.95	5.30426	3.41331	1.89095	-6.22728	-9.01403	-3.02808
4	6.00821	4.48417	1.6	5.87977	4.39902	1.48075	-2.13764	-1.89886	-7.45329
5	5.89097	4.19109	1.77	5.64056	3.97347	1.6671	-4.25071	-5.19249	-5.81375
6	5.80305	3.89801	1.96	5.52109	3.65906	1.86203	-4.85878	-6.12998	-4.99846
7	6.24267	4.68933	1.61	6.23678	4.7749	1.46188	-0.0944405	1.82479	-9.2003
8	6.09613	4.36694	1.78	6.0443	4.39272	1.65157	-0.85031	0.59036	-7.21491
9	5.9789	4.07386	1.97	5.91898	4.07289	1.84609	-1.00216	-0.0237256	-6.28988
10	6.56506	5.04103	1.64	6.60396	5.03183	1.57213	0.59242	-0.182514	-4.13864
11	6.44783	4.71864	1.81	6.39687	4.63609	1.76078	-0.790315	-1.74935	-2.71941
12	6.35991	4.45486	2	6.07298	4.13192	1.94106	-4.51153	-7.24924	-2.94722
13	6.85815	5.2755	1.66	6.59008	5.06342	1.52666	-3.90869	-4.02006	-8.03234
14	6.74091	4.95311	1.82	6.51733	4.79239	1.72495	-3.31677	-3.24484	-5.22271
15	6.56506	4.63071	2.02	6.37742	4.459	1.91841	-2.85827	-3.70813	-5.02897
16	7.12192	5.53927	1.68	6.85072	5.34984	1.50088	-3.80801	-3.41987	-10.6618
17	6.97538	5.18757	1.84	6.70496	5.01103	1.69393	-3.87677	-3.40319	-7.93855
18	6.79953	4.86518	2.04	6.48328	4.60174	1.88154	-4.65113	-5.41484	-7.76784
19	7.44431	5.80305	1.7	7.38728	5.764	1.62328	-0.7662	-0.672899	-4.51316
20	7.35639	5.50996	1.87	7.20647	5.39266	1.81381	-2.03788	-2.12893	-3.00465
21	7.20985	5.18757	2.06	7.02567	5.02132	2.00435	-2.55448	-3.20477	-2.70147
22	7.7374	6.09613	1.72	7.41137	5.83083	1.58054	-4.21371	-4.35194	-8.10843
23	7.59086	5.77374	1.89	7.17508	5.40799	1.76709	-5.47732	-6.33479	-6.50298
24	7.47362	5.42204	2.09	7.05853	5.09629	1.96224	-5.55416	-6.00792	-6.11308
25	8.0891	6.44783	1.74	7.73041	6.17147	1.55894	-4.43423	-4.28616	-10.4057
26	7.91325	6.06682	1.92	7.48244	5.73778	1.74466	-5.44414	-5.42369	-9.13218
27	7.76671	5.68581	2.11	7.21987	5.29053	1.92934	-7.04076	-6.95205	-8.56226
28	8.35287	6.62368	1.76	7.97785	6.31725	1.66061	-4.48968	-4.62634	-5.6473
29	8.20633	6.30129	1.94	7.96059	6.09772	1.86287	-2.99452	-3.23059	-3.97581
30	8.05979	5.9789	2.14	7.60457	5.56373	2.04084	-5.64801	-6.94393	-4.63349
31	8.73388	6.97538	1.79	8.14796	6.51963	1.62834	-6.70858	-6.53377	-9.03156
32	8.52872	6.65299	1.97	7.95256	6.13473	1.81782	-6.75558	-7.78984	-7.72462
33	8.38218	6.24267	2.17	7.91777	5.89894	2.01883	-5.54043	-5.50617	-6.96634
34	9.1442	7.3857	1.82	8.42028	6.81689	1.60339	-7.91671	-7.70153	-11.9016
35	8.90973	7.00469	2	8.3154	6.51603	1.79937	-6.67054	-6.97615	-10.0314
36	8.73388	6.56506	2.21	8.01487	6.03355	1.98132	-8.23243	-8.09616	-10.3473
37	9.46659	7.59086	1.84	8.80498	7.09008	1.7149	-6.98891	-6.5971	-6.79901
38	8.55803	6.59437	1.97	8.55701	6.65639	1.90062	-0.0119237	0.940467	-3.52187
39	8.93904	6.77022	2.23	8.49594	6.3962	2.09974	-4.95688	-5.52451	-5.84123
40	9.75967	7.97186	1.86	8.95756	7.27619	1.68137	-8.21862	-8.7266	-9.60378
41	9.40797	7.53224	2.05	8.84101	6.96449	1.87651	-6.02643	-7.53753	-8.4628
42	9.32005	7.12192	2.27	8.76534	6.69075	2.07459	-5.95179	-6.05416	-8.60851
43	10.2579	8.41149	1.9	9.17439	7.52195	1.65245	-10.5628	-10.5753	-13.0291
44	9.96483	8.05979	2.09	9.04032	7.19398	1.84633	-9.27777	-10.7423	-11.6587
45	9.75967	7.50293	2.3	8.90332	6.86331	2.04001	-8.7744	-8.52498	-11.3039
46	10.4631	8.70457	1.92	9.56493	7.80056	1.76437	-8.58388	-10.3855	-8.10556
47	10.1407	8.0891	2.1	9.44546	7.48615	1.95931	-6.85576	-7.4538	-6.69967
48	9.90621	7.64947	2.32	9.22669	7.07957	2.14712	-6.85953	-7.45019	-7.45164
49	10.932	8.99765	1.95	9.92778	8.18186	1.74592	-9.1861	-9.06675	-10.4656
50	10.6682	8.47011	2.14	9.64769	7.71835	1.92934	-9.56617	-8.87539	-9.84404
51	10.3458	8.03048	2.36	9.46981	7.34972	2.12008	-8.46747	-8.47716	-10.1659
52	11.313	9.34935	1.98	9.91099	8.21074	1.70025	-12.393	-12.1785	-14.1289
53	11.0785	9.05627	2.19	9.87328	7.97224	1.90104	-10.8793	-11.97	-13.1944
54	10.8734	8.49941	2.42	9.57275	7.48975	2.083	-11.9617	-11.8792	-13.9258
55	3.78077	2.4619	1.32	4.57142	2.9982	1.57322	20.9123	21.7841	19.1833
56	4.45486	3.13599	1.33	5.09283	3.45388	1.63894	14.3206	10.1369	23.2287
57	4.51348	3.1653	1.34	5.37518	3.74935	1.62583	19.0917	18.4516	21.331
58	5.21688	3.8687	1.36	5.84694	4.15894	1.688	12.0773	7.50238	24.1175
59	5.30481	3.95662	1.37	6.03585	4.36766	1.66819	13.7807	10.3885	21.7658
60	5.68581	4.30832	1.36	6.41507	4.658	1.75707	12.8259	8.11633	29.1964
61	5.94959	4.5721	1.38	6.69159	4.94804	1.74355	12.4714	8.22256	26.3439
62	6.06682	4.66002	1.39	6.89217	5.1676	1.72458	13.6043	10.8921	24.0702
63	6.38921	5.01172	1.39	7.3298	5.51216	1.81764	14.7215	9.98534	30.7657
64	6.71161	5.2755	1.42	7.40482	5.61515	1.78967	10.3286	6.43826	26.0331
65	6.82884	5.39273	1.43	7.61417	5.84284	1.77133	11.5002	8.34653	23.8692
66	7.12192	5.68581	1.43	8.07516	6.20909	1.86607	13.3846	9.20313	30.4945
67	7.47362	6.00821	1.46	8.29911	6.45033	1.84878	11.0453	7.35871	26.6286
68	7.59086	6.12544	1.47	8.33908	6.52079	1.81829	9.8569	6.4542	23.6933
69	7.79601	6.30129	1.48	8.9198	6.99819	1.92162	14.4149	11.0596	29.8391
70	8.14771	6.65299	1.51	8.93057	7.04153	1.88904	9.60833	5.84013	25.1019
71	8.29426	6.77022	1.52	9.22169	7.34513	1.87656	11.1816	8.49168	23.4579
72	8.4408	6.91676	1.53	9.51914	7.55957	1.95958	12.7754	9.2934	28.077
73	8.82181	7.26846	1.55	9.76646	7.8225	1.94396	10.7081	7.62243	25.4167
74	8.99765	7.41501	1.57	9.89112	7.97157	1.91954	9.92992	7.50593	22.264
75	4.54279	3.13599	1.41	4.79409	3.24938	1.54472	5.53188	3.61562	9.5543
76	4.68933	3.22392	1.46	5.53585	3.93795	1.5979	18.052	22.1481	9.44505
77	5.21688	3.78077	1.43	5.36058	3.73579	1.62479	2.75448	-1.18975	13.6215
78	5.39273	3.89801	1.48	6.09942	4.42166	1.67776	13.1044	13.4338	13.3622
79	5.30481	3.8687	1.45	5.56573	3.9707	1.59503	4.91861	2.63661	10.0019
80	5.48066	3.98593	1.49	6.10599	4.47222	1.63376	11.4097	12.2002	9.64854
81	5.9789	4.48417	1.49	6.15558	4.4788	1.67678	2.95509	-0.119736	12.5353
82	6.15475	4.63071	1.52	6.82433	5.09961	1.72472	10.8791	10.1257	13.4686
83	6.09613	4.60141	1.5	6.31693	4.67305	1.64388	3.62187	1.55699	9.59168
84	6.30129	4.74795	1.53	7.05868	5.36163	1.69706	12.0196	12.9251	10.9188
85	6.47714	4.98242	1.51	6.66658	4.91371	1.75287	2.9248	-1.37889	16.0841
86	6.6823	5.15827	1.53	7.42586	5.61855	1.80731	11.1274	8.92331	18.1247
87	6.74091	5.18757	1.54	6.95934	5.22995	1.72939	3.24032	0.816876	12.2981
88	6.94607	5.39273	1.56	7.43535	5.67183	1.76352	7.04395	5.17547	13.0462
89	6.88746	5.33412	1.56	7.28422	5.57601	1.70822	5.76072	4.53481	9.50104
90	7.09261	5.50996	1.58	7.8712	6.1209	1.7503	10.9775	11.0879	10.7785
91	7.15123	5.59789	1.56	7.48202	5.6757	1.80632	4.62569	1.39002	15.79
92	7.3857	5.80305	1.57	8.09237	6.24229	1.85008	9.5681	7.56908	17.8397
93	7.47362	5.86166	1.6	7.66089	5.88621	1.77468	2.50574	0.41879	10.9174
94	7.70809	6.09613	1.61	8.37929	6.5531	1.82619	8.7077	7.49605	13.4277
95	7.64947	6.03751	1.62	7.8894	6.14281	1.74659	3.13657	1.744	7.81445
96	7.91325	6.27198	1.63	8.55815	6.76361	1.79454	8.14968	7.8385	10.0946
97	7.82532	6.21336	1.61	8.34711	6.48378	1.86334	6.66797	4.3521	15.7351
98	8.0891	6.47714	1.61	8.98082	7.07205	1.90877	11.0237	9.18472	18.5572
99	8.20633	6.56506	1.66	8.56102	6.72682	1.8342	4.32218	2.46386	10.4942
100	8.49941	6.82884	1.66	9.1626	7.28527	1.87734	7.80278	6.68385	13.0925
101	8.4408	6.74091	1.68	8.80122	6.99426	1.80696	4.26997	3.75831	7.55696
102	8.70457	7.034	1.68	9.21298	7.3765	1.83648	5.84069	4.86923	9.31425
103	8.58734	6.88746	1.7	9.03406	7.12648	1.90758	5.2021	3.47049	12.2104
104	8.88042	7.18054	1.69	9.55387	7.60903	1.94485	7.58357	5.96738	15.0796
105	9.08558	7.29777	1.77	9.32682	7.44272	1.8841	2.65519	1.98621	6.44622
106	9.37866	7.62016	1.75	9.91964	7.99304	1.9266	5.76816	4.89327	10.0915
107	9.34935	7.53224	1.79	9.49985	7.64781	1.85204	1.60964	1.53436	3.46565
108	9.64244	7.88394	1.76	10.1715	8.27132	1.90019	5.48695	4.91357	7.96546
109	9.34935	7.56155	1.79	9.8203	7.86136	1.95894	5.0372	3.96502	9.43776
110	9.67175	7.91325	1.76	10.5796	8.56621	2.01337	9.38643	8.25145	14.3963
111	9.93552	8.05979	1.87	10.0225	8.09356	1.92897	0.875722	0.419036	3.1533
112	10.2872	8.4408	1.84	10.6825	8.70623	1.97629	3.84259	3.14466	7.40686
113	10.2286	8.35287	1.9	10.3387	8.43149	1.90716	1.07586	0.941176	0.377015
114	10.6096	8.73388	1.85	10.9928	9.03873	1.95406	3.61167	3.49048	5.62508
115	4.68933	3.19461	1.47	4.33852	2.82647	1.51205	-7.48096	-11.5236	2.86073
116	4.83587	3.31184	1.51	5.10364	3.53673	1.56691	5.53716	6.7906	3.76886
117	5.36342	3.8687	1.51	4.9897	3.3915	1.5982	-6.96797	-12.3347	5.84086
118	5.53927	3.95662	1.56	5.62049	3.97706	1.64342	1.46614	0.516605	5.34761
119	5.45135	3.92732	1.52	5.25034	3.67792	1.57242	-3.68737	-6.35025	3.44838
120	5.6272	4.07386	1.57	5.67378	4.07101	1.60278	0.827813	-0.0699948	2.08759
121	6.12544	4.54279	1.58	5.68833	4.04506	1.64328	-7.13595	-10.9566	4.00475
122	6.30129	4.68933	1.62	6.31328	4.6252	1.68808	0.190234	-1.36772	4.2026
123	6.24267	4.63071	1.6	5.93437	4.31792	1.61645	-4.93871	-6.75482	1.02791
124	6.44783	4.80657	1.63	6.50382	4.84655	1.65728	0.868409	0.831867	1.67334
125	6.62368	5.01172	1.62	6.30446	4.57756	1.72691	-4.81932	-8.66301	6.5992
126	6.82884	5.18757	1.64	6.79508	5.03299	1.76208	-0.494424	-2.97982	7.44406
127	6.85815	5.21688	1.66	6.58554	4.88295	1.70259	-3.97491	-6.40096	2.56573
128	7.09261	5.39273	1.68	7.07031	5.33296	1.73735	-0.314435	-1.10828	3.41356
129	7.034	5.33412	1.67	6.77317	5.10159	1.67157	-3.7081	-4.35911	0.094311
130	7.23916	5.53927	1.69	7.41856	5.70071	1.71785	2.47821	2.91439	1.64778
131	7.23916	5.56858	1.68	7.04398	5.26906	1.77492	-2.69612	-5.37873	5.64979
132	7.47362	5.80305	1.69	7.72149	5.898	1.82349	3.31657	1.6362	7.89894
133	7.56155	5.86166	1.73	7.39222	5.63681	1.75542	-2.23927	-3.83607	1.46914
134	7.82532	6.09613	1.74	7.93832	6.14375	1.79457	1.444	0.78114	3.1362
135	7.76671	6.00821	1.74	7.53313	5.81208	1.72105	-3.00744	-3.26437	-1.08908
136	8.00117	6.27198	1.75	8.13179	6.36782	1.76397	1.63246	1.52798	0.79843
137	7.88394	6.15475	1.74	7.89739	6.06629	1.83109	0.170547	-1.43717	5.23514
138	8.14771	6.41852	1.74	8.42888	6.55968	1.8692	3.45087	2.19926	7.4252
139	8.29426	6.47714	1.79	8.06749	6.26867	1.79882	-2.73399	-3.21851	0.492694
140	8.55803	6.77022	1.79	8.73332	6.88676	1.84656	2.04825	1.72136	3.15964
141	8.49941	6.6823	1.82	8.26972	6.50087	1.76885	-2.70245	-2.71504	-2.81044
142	8.7925	6.97538	1.81	8.85378	7.04306	1.81073	0.697015	0.970193	0.0400965
143	8.47011	6.6823	1.8	8.69531	6.81202	1.88329	2.65877	1.94124	4.62715
144	8.76319	6.97538	1.78	9.18592	7.26745	1.91846	4.82391	4.18719	7.77888
145	8.96835	7.09261	1.87	8.82453	6.97644	1.84808	-1.60363	-1.63793	-1.17193
146	9.26143	7.41501	1.85	9.39107	7.50236	1.8887	1.39974	1.17809	2.09212
147	9.20281	7.32708	1.89	9.13481	7.30894	1.82586	-0.738965	-0.24752	-3.39351
148	9.52521	7.64947	1.87	9.73347	7.86468	1.86879	2.18646	2.81343	-0.0649595
149	9.05627	7.20985	1.86	9.49907	7.56316	1.9359	4.88937	4.90045	4.08087
150	9.37866	7.56155	1.83	10.0364	8.06197	1.97443	7.01314	6.61803	7.89235
151	9.61313	7.67878	1.94	9.66041	7.75741	1.903	0.491831	1.02395	-1.90702
152	9.96483	8.05979	1.91	10.1831	8.24266	1.94048	2.19086	2.26898	1.59594
153	9.93552	7.97186	1.97	9.92689	8.04925	1.87764	-0.086906	0.970696	-4.68828
154	10.2579	8.35287	1.92	10.4379	8.52366	1.91428	1.75501	2.04464	-0.297806
155	4.66002	2.78429	1.87	4.29107	2.73795	1.55312	-7.91737	-1.66426	-16.9455
156	4.63071	2.96014	1.67	4.75248	3.16628	1.5862	2.6295	6.9638	-5.01792
157	5.12896	3.22392	1.89	4.6995	3.05541	1.64409	-8.3732	-5.22686	-13.011
158	5.15827	3.45838	1.7	5.26604	3.58133	1.68471	2.08932	3.55495	-0.899273
159	5.33412	3.42907	1.91	4.89717	3.27225	1.62491	-8.19159	-4.5733	-14.926
160	5.36342	3.66354	1.71	5.43158	3.76835	1.66323	1.2708	2.86093	-2.73509
161	5.45135	3.54631	1.91	5.1328	3.52434	1.60846	-5.84355	-0.619438	-15.7876
162	5.50996	3.78077	1.72	5.52996	3.89303	1.63693	0.36284	2.96902	-4.82954
163	5.86166	3.92732	1.94	5.60839	3.90414	1.70425	-4.32085	-0.589995	-12.1523
164	5.94959	4.2204	1.74	6.13697	4.39482	1.74214	3.1494	4.13287	0.12321
165	6.15475	4.19109	1.96	5.69801	4.02069	1.67732	-7.42096	-4.06585	-14.4224
166	6.24267	4.48417	1.75	6.25578	4.53847	1.71731	0.210032	1.21092	-1.86791
167	6.27198	4.30832	1.97	5.93656	4.27549	1.66107	-5.34797	-0.762196	-15.6816
168	6.35991	4.60141	1.76	6.27531	4.58995	1.68536	-1.33011	-0.248937	-4.2409
169	6.65299	4.66002	1.99	6.29826	4.54956	1.7487	-5.33188	-2.37036	-12.1258
170	6.77022	4.98242	1.78	6.74799	4.96705	1.78094	-0.328436	-0.308473	0.0528472
171	6.97538	4.95311	2.01	6.42584	4.70135	1.72449	-7.87829	-5.08285	-14.2044
172	7.06331	5.2755	1.8	6.9953	5.22998	1.76532	-0.962821	-0.862863	-1.92661
173	7.12192	5.09965	2.02	6.59722	4.8938	1.70343	-7.36737	-4.03662	-15.6718
174	7.26846	5.45135	1.81	7.155	5.41158	1.74342	-1.56102	-0.729485	-3.67846
175	7.41501	5.36342	2.04	7.04069	5.24378	1.79692	-5.04802	-2.23073	-11.9159
176	7.56155	5.74443	1.83	7.4729	5.645	1.8279	-1.17235	-1.73099	-0.114584
177	7.7374	5.68581	2.06	7.28217	5.50129	1.78088	-5.88352	-3.24537	-13.5497
178	7.91325	6.06682	1.85	7.7903	5.97299	1.81731	-1.55371	-1.54666	-1.76711
179	7.94256	5.86166	2.08	7.48859	5.72627	1.76233	-5.71557	-2.30986	-15.2728
180	8.14771	6.27198	1.86	7.97044	6.17357	1.79687	-2.17571	-1.56906	-3.39392
181	8.14771	6.06682	2.09	7.95543	6.09794	1.85749	-2.36001	0.512904	-11.125
182	8.35287	6.47714	1.87	8.30294	6.42054	1.8824	-0.597742	-0.873837	0.663282
183	8.49941	6.38921	2.12	8.10929	6.27412	1.83517	-4.59001	-1.80135	-13.4355
184	8.73388	6.82884	1.9	8.55902	6.69161	1.86741	-2.00213	-2.00963	-1.71517
185	8.73388	6.59437	2.13	8.13758	6.33373	1.80384	-6.82746	-3.95244	-15.3125
186	8.93904	7.034	1.91	8.59607	6.75935	1.83672	-3.83679	-3.90458	-3.83682
187	8.85111	6.71161	2.14	8.70954	6.803	1.90654	-1.59946	1.36172	-10.9092
188	9.08558	7.15123	1.92	9.16511	7.2259	1.93921	0.875351	1.0442	1.00035
189	9.20281	7.034	2.17	8.75827	6.88159	1.87669	-4.83047	-2.16675	-13.5168
190	9.4959	7.53224	1.95	9.19048	7.28281	1.90767	-3.21632	-3.31155	-2.17056
191	9.40797	7.20985	2.19	8.99098	7.13096	1.86002	-4.43229	-1.0941	-15.0676
192	9.67175	7.70809	1.96	9.42027	7.52947	1.8908	-2.60012	-2.31727	-3.53071
193	9.1442	6.97538	2.17	9.14501	7.20975	1.93526	0.00886489	3.35992	-10.8175
194	9.40797	7.47362	1.94	9.52173	7.55946	1.96227	1.20913	1.14851	1.14789
195	9.52521	7.32708	2.2	9.25214	7.34256	1.90959	-2.86672	0.211194	-13.2005
196	9.78898	7.82532	1.97	9.58214	7.64889	1.93325	-2.113	-2.25464	-1.86553
197	9.67175	7.47362	2.21	9.40309	7.51603	1.88706	-2.7778	0.567378	-14.6127
198	9.96483	7.97186	1.98	9.95794	8.0311	1.92684	-0.0691174	0.743076	-2.68474
199	9.46659	7.26846	2.19	9.44322	7.48908	1.95413	-0.246896	3.03528	-10.7701
200	9.73036	7.76671	1.97	9.97471	7.98247	1.99224	2.5112	2.77808	1.12899
201	9.81829	7.59086	2.22	9.61752	7.68424	1.93328	-2.04484	1.23023	-12.9153
202	10.0821	8.0891	1.99	9.98548	8.02582	1.95966	-0.957982	-0.782277	-1.52454
203	9.96483	7.7374	2.24	9.75678	7.84687	1.90991	-2.08783	1.41483	-14.736
204	10.2872	8.26495	2.01	10.1598	8.22098	1.93881	-1.2388	-0.532019	-3.54192
205
206
207
208
209
210
211
212
213
214
215
216
217
218
219
220
221
222
223
224
225
226
227
228
229
230
231
232
233
234
235
236
237
238
239
240
241
242
243
244
245
246
247
248
249
250
251
252
