# Supplementary material for: Datasets for residential GSHP analysis by climate in the United States
Source: Data Brief. 2020 Nov 14;33:106523. doi: 10.1016/j.dib.2020.106523 (PMC7708925; doi:10.1016/j.dib.2020.106523)
Supplement: Supplementary file 1 [file mmc1.zip › WaterAir_PE_Heating 036 - Combined.xls]

## Sheet: CATALOG DATA
TABLE 1:GENERAL HEATING CATALOG DATA
Load Side Entering Air Dry Bulb Temp	Load Side Air Flow Rate	Heating Capacity	Heat Absorption	Source Side Entering Water Temperature	Source Side Volumetric Flow Rate	Power Input
(F)	(CFM)	(BTU/hr)	(BTU/hr)	(F)	(GPM)	(W)	(IP)
(C)	(m^3/s	(KW)	(KW)	(C)	(m^3/s)	(KW)	(SI)
60	1274	26700	19600	30	4.5	2240
70	1202	26300	18400	30	4.5	2450
80	1259	25700	17100	30	4.5	2680
60	1253	27600	20300	30	6	2250
70	1198	27000	19100	30	6	2470
80	1258	26400	17800	30	6	2700
60	1273	28500	21200	30	9	2270
70	1226	27900	19800	30	9	2480
80	1265	27300	18500	30	9	2710
60	1198	30700	23200	40	4.5	2310
70	1184	30200	21900	40	4.5	2530
80	1251	29700	20600	40	4.5	2770
60	1185	31800	24200	40	6	2330
70	1199	31100	22800	40	6	2550
80	1181	30600	21400	40	6	2790
60	1241	32900	25300	40	9	2350
70	1192	32200	23800	40	9	2580
80	1218	31500	22300	40	9	2820
60	1261	35000	27100	50	4.5	2400
70	1206	34300	25700	50	4.5	2630
80	1198	33600	24300	50	4.5	2870
60	1221	36300	28400	50	6	2420
70	1231	35500	26800	50	6	2650
80	1238	34700	25300	50	6	2900
60	1197	37700	29700	50	9	2450
70	1237	36900	28100	50	9	2690
80	1240	36000	26400	50	9	2940
60	1252	39600	31400	60	4.5	2480
70	1280	38800	29800	60	4.5	2720
80	1254	38100	28200	60	4.5	2990
60	1258	41100	33000	60	6	2510
70	1281	40300	31300	60	6	2750
80	1233	39500	29500	60	6	3020
60	1191	42900	34700	60	9	2550
70	1229	42000	32800	60	9	2780
80	1185	41000	30900	60	9	3050
60	1284	44400	36000	70	4.5	2570
70	1282	43400	34400	70	4.5	2810
80	1169	42700	32500	70	4.5	3080
60	1286	46300	37800	70	6	2610
70	1224	45300	36000	70	6	2850
80	1217	44400	34100	70	6	3120
60	1236	48500	39800	70	9	2660
70	1193	47300	37900	70	9	2890
80	1234	46200	35800	70	9	3160
60	1271	49500	40800	80	4.5	2680
70	1238	48500	38900	80	4.5	2920
80	1269	47600	37000	80	4.5	3190
60	1175	51700	42800	80	6	2730
70	1246	50600	40800	80	6	2970
80	1272	49500	38800	80	6	3240
60	1227	54300	45200	80	9	2780
70	1180	52900	43000	80	9	3030
80	1178	51600	40800	80	9	3300
70	1301	21800	15000	20	9	1990
70	1189	24500	17700	30	7	1990
70	1261	25000	18100	30	9	2010
70	1278	28400	21500	40	7	2040
70	1252	29000	22000	40	9	2060
70	1238	30900	23800	50	5	2070
70	1270	32000	24900	50	7	2080
70	1222	32600	25500	50	9	2100
70	1309	34700	27500	60	5	2110
70	1261	35900	28600	60	7	2120
70	1305	36600	29200	60	9	2150
70	1308	38600	31300	70	5	2160
70	1215	40000	32600	70	7	2180
70	1260	40700	33200	70	9	2200
70	1240	41800	34300	80	5	2200
70	1307	43400	35800	80	7	2230
70	1258	44100	36400	80	9	2250
70	1233	45300	37600	90	5	2250
70	1277	47000	39200	90	7	2280
70	1205	47700	39800	90	9	2310
70	1127	22400	15500	20	9	2010
70	1277	23100	16100	20	9	2080
70	1115	25400	18300	30	7	2110
70	1283	26200	18800	30	7	2170
70	1051	25900	18600	30	9	2130
70	1325	26700	19200	30	9	2190
70	1148	28500	21100	40	7	2170
70	1292	29400	21800	40	7	2220
70	1082	29100	21600	40	9	2190
70	1307	30000	22400	40	9	2240
70	1121	30500	23000	50	5	2180
70	1320	31400	23800	50	5	2210
70	1139	31600	24000	50	7	2230
70	1316	32600	24900	50	7	2260
70	1046	32300	24600	50	9	2250
70	1279	33300	25500	50	9	2280
70	1077	33700	26000	60	5	2250
70	1292	34800	27100	60	5	2270
70	1059	35200	27300	60	7	2310
70	1322	36400	28400	60	7	2330
70	1146	36100	28100	60	9	2340
70	1314	37300	29300	60	9	2350
70	1072	37000	29100	70	5	2320
70	1259	38300	30400	70	5	2320
70	1131	38900	30700	70	7	2390
70	1299	40200	32000	70	7	2390
70	1071	39900	31600	70	9	2420
70	1296	41300	33000	70	9	2410
70	1152	39900	31600	80	5	2420
70	1357	41300	33100	80	5	2400
70	1145	42200	33600	80	7	2520
70	1358	43600	35100	80	7	2490
70	1120	43400	34700	80	9	2550
70	1236	44900	36300	80	9	2510
70	1108	42800	34200	90	5	2520
70	1340	44300	35800	90	5	2490
70	1130	45500	36500	90	7	2640
70	1261	47100	38300	90	7	2590
70	1123	46900	37800	90	9	2680
70	1326	48500	39600	90	9	2610
70	968	24400	16600	20	9	2270
70	1150	25200	17200	20	9	2340
70	983	27900	20000	30	7	2320
70	1255	28700	20500	30	7	2390
70	984	28300	20300	30	9	2340
70	1163	29300	21000	30	9	2410
70	1009	31600	23300	40	7	2430
70	1228	32600	24100	40	7	2480
70	1014	32300	23900	40	9	2460
70	1208	33300	24700	40	9	2510
70	1035	34100	25700	50	5	2490
70	1249	35200	26600	50	5	2520
70	1017	35400	26700	50	7	2550
70	1227	36500	27700	50	7	2580
70	984	36200	27400	50	9	2570
70	1215	37300	28400	50	9	2600
70	978	37500	28600	60	5	2590
70	1148	38700	29800	60	5	2610
70	1031	39200	30100	60	7	2670
70	1237	40400	31300	60	7	2680
70	1003	40100	30900	60	9	2690
70	1153	41400	32200	60	9	2710
70	992	40900	31700	70	5	2700
70	1214	42300	33100	70	5	2700
70	951	43000	33500	70	7	2780
70	1193	44400	34900	70	7	2780
70	1011	44100	34500	70	9	2820
70	1220	45600	36000	70	9	2810
70	984	44100	34500	80	5	2820
70	1235	45700	36100	80	5	2800
70	1018	46700	36700	80	7	2930
70	1181	48200	38300	80	7	2900
70	1010	48000	37900	80	9	2970
70	1153	49600	39700	80	9	2920
70	967	47400	37300	90	5	2940
70	1141	49000	39200	90	5	2900
70	952	50300	39900	90	7	3070
70	1143	52100	41800	90	7	3020
70	955	51900	41300	90	9	3120
70	1158	53700	43300	90	9	3040
70	834	23100	14100	20	9	2630
70	1153	23100	15100	20	9	2350
70	860	26000	16600	30	4.5	2760
70	1093	26100	17700	30	4.5	2470
70	860	27200	17600	30	6.8	2810
70	1104	27400	18800	30	6.8	2520
70	840	27900	18200	30	9	2840
70	1166	28100	19400	30	9	2550
70	855	30300	20300	40	4.5	2940
70	1091	30700	21700	40	4.5	2640
70	872	31900	21600	40	6.8	3010
70	1070	32300	23100	40	6.8	2700
70	873	32700	22300	40	9	3040
70	1124	33100	23800	40	9	2730
70	858	34800	24100	50	4.5	3120
70	1124	35300	25700	50	4.5	2800
70	821	36500	25600	50	6.8	3190
70	1104	37100	27300	50	6.8	2860
70	898	37400	26400	50	9	3230
70	1095	38100	28200	50	9	2890
70	892	39000	27800	60	4.5	3280
70	1130	39800	29700	60	4.5	2950
70	837	41000	29500	60	6.8	3360
70	1138	41800	31500	60	6.8	3010
70	894	42000	30400	60	9	3400
70	1088	42900	32500	60	9	3050
70	839	43100	31400	70	4.5	3430
70	1118	44000	33500	70	4.5	3080
70	903	45200	33200	70	6.8	3510
70	1113	46200	35400	70	6.8	3150
70	892	46300	34200	70	9	3550
70	1150	47400	36500	70	9	3180
70	897	47000	34800	80	4.5	3570
70	1134	48000	37100	80	4.5	3200
70	841	49000	36600	80	6.8	3640
70	1149	50200	39100	80	6.8	3260
70	900	50100	37600	80	9	3670
70	1154	51400	40100	80	9	3300
70	881	48700	36300	85	4.5	3630
70	1143	49900	38800	85	4.5	3250
70	883	50700	38100	85	6.8	3690
70	1142	52000	40700	85	6.8	3310
70	866	51700	39000	85	9	3720
70	1091	53100	41700	85	9	3340
70	870	50500	37900	90	4.5	3680
70	1137	51700	40400	90	4.5	3300
70	848	52400	39600	90	6.8	3750
70	1083	53800	42300	90	6.8	3360
70	839	53400	40500	90	9	3780
70	1166	54800	43200	90	9	3390

## Sheet: ParamEstimator
Accuracy	0.001
Number of Data Set	204
Compressor Type	SCROLL
Refrigerant	R22
Source Side Fluid	0
	Which Initial Guess?
	1
Initial Guess	Initial Guess 1	Initial Guess 2	Initial Guess 3	Initial Guess 4	Initial Guess 5
LoadSideTotalUACoeff (KW/K)	1
SuperheatTemp (C)	1
PowerLosses (KW)	1
LossFactor (~)	0.6
X(1)	1
X(2)	1
X(3)	1
X(4)	1
X(5)	1
Parameters	Parameter 1	Parameters 2	Parameters 3	Parameters 4	Parameters 5
LoadSideTotalUACoeff (KW/K)
SuperheatTemp (C)
PowerLosses (KW)
LossFactor (~)
X(1)
X(2)
X(3)
X(4)
X(5)
Error Analysis	Error 1	Error 2	Error 3	Error 4	Error 5
Heating Capacity RMS error
Heat Absorption RMS error
Power RMS error
Heating Capacity RMS error (%)
Heat Absorption RMS error (%)
Power RMS error (%)
Heating Capacity average error (%)
Heat Absorption average error (%)
Power average error (%)
E+ Input Parameter	SCROLL

## Sheet: INPUT
TABLE 2: HEATING CATALOG DATA (SI UNIT)
VARIABLE	TLI	VL	HC	HA	TSI	AMS	ER
VARIABLE DEFINITION	Load Side Entering Air Dry Bulb Temp	Load Side Volumetric Flow Rate	Heating Capacity	Heat Absorption	Source Side Entering Water Temperature	Source Side Volumetric Flow Rate	Power Input
UNITS	(C)	(m^3/s	(KW)	(KW)	(C)	(m^3/s)	(KW)
1	15.5556	0.598429	7.82532	5.74443	-1.11111	0.000283905	2.24
2	21.1111	0.568225	7.70809	5.39273	-1.11111	0.000283905	2.45
3	26.6667	0.597014	7.53224	5.01172	-1.11111	0.000283905	2.68
4	15.5556	0.577192	8.0891	5.94959	-1.11111	0.00037854	2.25
5	21.1111	0.564921	7.91325	5.59789	-1.11111	0.00037854	2.47
6	26.6667	0.588518	7.7374	5.21688	-1.11111	0.00037854	2.7
7	15.5556	0.59371	8.35287	6.21336	-1.11111	0.00056781	2.27
8	21.1111	0.586631	8.17702	5.80305	-1.11111	0.00056781	2.48
9	26.6667	0.560674	8.00117	5.42204	-1.11111	0.00056781	2.71
10	15.5556	0.564921	8.99765	6.79953	4.44444	0.000283905	2.31
11	21.1111	0.586631	8.85111	6.41852	4.44444	0.000283905	2.53
12	26.6667	0.556898	8.70457	6.03751	4.44444	0.000283905	2.77
13	15.5556	0.574832	9.32005	7.09261	4.44444	0.00037854	2.33
14	21.1111	0.556898	9.11489	6.6823	4.44444	0.00037854	2.55
15	26.6667	0.602677	8.96835	6.27198	4.44444	0.00037854	2.79
16	15.5556	0.606452	9.64244	7.41501	4.44444	0.00056781	2.35
17	21.1111	0.561617	9.43728	6.97538	4.44444	0.00056781	2.58
18	26.6667	0.551235	9.23212	6.53576	4.44444	0.00056781	2.82
19	15.5556	0.551707	10.2579	7.94256	10	0.000283905	2.4
20	21.1111	0.570584	10.0528	7.53224	10	0.000283905	2.63
21	26.6667	0.594654	9.8476	7.12192	10	0.000283905	2.87
22	15.5556	0.569641	10.6389	8.32356	10	0.00037854	2.42
23	21.1111	0.571056	10.4045	7.85463	10	0.00037854	2.65
24	26.6667	0.588518	10.17	7.41501	10	0.00037854	2.9
25	15.5556	0.604565	11.0492	8.70457	10	0.00056781	2.45
26	21.1111	0.581911	10.8148	8.23564	10	0.00056781	2.69
27	26.6667	0.589462	10.551	7.7374	10	0.00056781	2.94
28	15.5556	0.593238	11.6061	9.20281	15.5556	0.000283905	2.48
29	21.1111	0.580023	11.3716	8.73388	15.5556	0.000283905	2.72
30	26.6667	0.592294	11.1665	8.26495	15.5556	0.000283905	2.99
31	15.5556	0.59371	12.0457	9.67175	15.5556	0.00037854	2.51
32	21.1111	0.561617	11.8113	9.1735	15.5556	0.00037854	2.75
33	26.6667	0.571528	11.5768	8.64596	15.5556	0.00037854	3.02
34	15.5556	0.578136	12.5733	10.17	15.5556	0.00056781	2.55
35	21.1111	0.55265	12.3095	9.61313	15.5556	0.00056781	2.78
36	26.6667	0.553122	12.0164	9.05627	15.5556	0.00056781	3.05
37	15.5556	0.591822	13.0129	10.551	21.1111	0.000283905	2.57
38	21.1111	0.578608	12.7198	10.0821	21.1111	0.000283905	2.81
39	26.6667	0.563033	12.5147	9.52521	21.1111	0.000283905	3.08
40	15.5556	0.588518	13.5698	11.0785	21.1111	0.00037854	2.61
41	21.1111	0.593238	13.2767	10.551	21.1111	0.00037854	2.85
42	26.6667	0.565865	13.0129	9.99414	21.1111	0.00037854	3.12
43	15.5556	0.591822	14.2145	11.6647	21.1111	0.00056781	2.66
44	21.1111	0.550291	13.8628	11.1079	21.1111	0.00056781	2.89
45	26.6667	0.590406	13.5404	10.4924	21.1111	0.00056781	3.16
46	15.5556	0.59607	14.5076	11.9578	26.6667	0.000283905	2.68
47	21.1111	0.603621	14.2145	11.4009	26.6667	0.000283905	2.92
48	26.6667	0.588046	13.9508	10.8441	26.6667	0.000283905	3.19
49	15.5556	0.566337	15.1524	12.544	26.6667	0.00037854	2.73
50	21.1111	0.600789	14.83	11.9578	26.6667	0.00037854	2.97
51	26.6667	0.567753	14.5076	11.3716	26.6667	0.00037854	3.24
52	15.5556	0.606924	15.9144	13.2474	26.6667	0.00056781	2.78
53	21.1111	0.565865	15.5041	12.6026	26.6667	0.00056781	3.03
54	26.6667	0.550763	15.1231	11.9578	26.6667	0.00056781	3.3
55	21.1111	0.589934	6.38921	4.39625	-6.66667	0.00056781	1.99
56	21.1111	0.597957	7.18054	5.18757	-1.11111	0.00044163	1.99
57	21.1111	0.605509	7.32708	5.30481	-1.11111	0.00056781	2.01
58	21.1111	0.603621	8.32356	6.30129	4.44444	0.00044163	2.04
59	21.1111	0.592294	8.49941	6.44783	4.44444	0.00056781	2.06
60	21.1111	0.586631	9.05627	6.97538	10	0.00031545	2.07
61	21.1111	0.577192	9.37866	7.29777	10	0.00044163	2.08
62	21.1111	0.615891	9.55451	7.47362	10	0.00056781	2.1
63	21.1111	0.597957	10.17	8.05979	15.5556	0.00031545	2.11
64	21.1111	0.61306	10.5217	8.38218	15.5556	0.00044163	2.12
65	21.1111	0.566337	10.7268	8.55803	15.5556	0.00056781	2.15
66	21.1111	0.572472	11.313	9.1735	21.1111	0.00031545	2.16
67	21.1111	0.563977	11.7233	9.55451	21.1111	0.00044163	2.18
68	21.1111	0.563505	11.9285	9.73036	21.1111	0.00056781	2.2
69	21.1111	0.614004	12.2509	10.0528	26.6667	0.00031545	2.2
70	21.1111	0.576248	12.7198	10.4924	26.6667	0.00044163	2.23
71	21.1111	0.578608	12.925	10.6682	26.6667	0.00056781	2.25
72	21.1111	0.618251	13.2767	11.0199	32.2222	0.00031545	2.25
73	21.1111	0.574832	13.7749	11.4889	32.2222	0.00044163	2.28
74	21.1111	0.6107	13.9801	11.6647	32.2222	0.00056781	2.31
75	21.1111	0.52339	6.56506	4.54279	-6.66667	0.00056781	2.01
76	21.1111	0.582855	6.77022	4.71864	-6.66667	0.00056781	2.08
77	21.1111	0.504512	7.44431	5.36342	-1.11111	0.00044163	2.11
78	21.1111	0.594654	7.67878	5.50996	-1.11111	0.00044163	2.17
79	21.1111	0.527637	7.59086	5.45135	-1.11111	0.00056781	2.13
80	21.1111	0.609284	7.82532	5.6272	-1.11111	0.00056781	2.19
81	21.1111	0.539436	8.35287	6.18406	4.44444	0.00044163	2.17
82	21.1111	0.586631	8.61665	6.38921	4.44444	0.00044163	2.22
83	21.1111	0.520558	8.52872	6.3306	4.44444	0.00056781	2.19
84	21.1111	0.583327	8.7925	6.56506	4.44444	0.00056781	2.24
85	21.1111	0.513479	8.93904	6.74091	10	0.00031545	2.18
86	21.1111	0.587575	9.20281	6.97538	10	0.00031545	2.21
87	21.1111	0.50168	9.26143	7.034	10	0.00044163	2.23
88	21.1111	0.639489	9.55451	7.29777	10	0.00044163	2.26
89	21.1111	0.506872	9.46659	7.20985	10	0.00056781	2.25
90	21.1111	0.6107	9.75967	7.47362	10	0.00056781	2.28
91	21.1111	0.545099	9.87691	7.62016	15.5556	0.00031545	2.25
92	21.1111	0.637129	10.1993	7.94256	15.5556	0.00031545	2.27
93	21.1111	0.524806	10.3165	8.00117	15.5556	0.00044163	2.31
94	21.1111	0.629578	10.6682	8.32356	15.5556	0.00044163	2.33
95	21.1111	0.505456	10.5803	8.23564	15.5556	0.00056781	2.34
96	21.1111	0.586159	10.932	8.58734	15.5556	0.00056781	2.35
97	21.1111	0.513007	10.8441	8.52872	21.1111	0.00031545	2.32
98	21.1111	0.592294	11.2251	8.90973	21.1111	0.00031545	2.32
99	21.1111	0.544155	11.4009	8.99765	21.1111	0.00044163	2.39
100	21.1111	0.614947	11.7819	9.37866	21.1111	0.00044163	2.39
101	21.1111	0.526221	11.694	9.26143	21.1111	0.00056781	2.42
102	21.1111	0.613532	12.1043	9.67175	21.1111	0.00056781	2.41
103	21.1111	0.530941	11.694	9.26143	26.6667	0.00031545	2.42
104	21.1111	0.643736	12.1043	9.70106	26.6667	0.00031545	2.4
105	21.1111	0.511591	12.3681	9.8476	26.6667	0.00044163	2.52
106	21.1111	0.605981	12.7784	10.2872	26.6667	0.00044163	2.49
107	21.1111	0.513007	12.7198	10.17	26.6667	0.00056781	2.55
108	21.1111	0.587103	13.1594	10.6389	26.6667	0.00056781	2.51
109	21.1111	0.526221	12.544	10.0234	32.2222	0.00031545	2.52
110	21.1111	0.618251	12.9836	10.4924	32.2222	0.00031545	2.49
111	21.1111	0.530941	13.3353	10.6975	32.2222	0.00044163	2.64
112	21.1111	0.600317	13.8042	11.2251	32.2222	0.00044163	2.59
113	21.1111	0.520086	13.7456	11.0785	32.2222	0.00056781	2.68
114	21.1111	0.606924	14.2145	11.6061	32.2222	0.00056781	2.61
115	21.1111	0.481858	7.15123	4.86518	-6.66667	0.00056781	2.27
116	21.1111	0.547459	7.3857	5.04103	-6.66667	0.00056781	2.34
117	21.1111	0.457789	8.17702	5.86166	-1.11111	0.00044163	2.32
118	21.1111	0.571056	8.41149	6.00821	-1.11111	0.00044163	2.39
119	21.1111	0.488466	8.29426	5.94959	-1.11111	0.00056781	2.34
120	21.1111	0.562089	8.58734	6.15475	-1.11111	0.00056781	2.41
121	21.1111	0.456373	9.26143	6.82884	4.44444	0.00044163	2.43
122	21.1111	0.558786	9.55451	7.06331	4.44444	0.00044163	2.48
123	21.1111	0.460149	9.46659	7.00469	4.44444	0.00056781	2.46
124	21.1111	0.554066	9.75967	7.23916	4.44444	0.00056781	2.51
125	21.1111	0.466284	9.99414	7.53224	10	0.00031545	2.49
126	21.1111	0.544155	10.3165	7.79601	10	0.00031545	2.52
127	21.1111	0.473835	10.3751	7.82532	10	0.00044163	2.55
128	21.1111	0.560202	10.6975	8.11841	10	0.00044163	2.58
129	21.1111	0.470532	10.6096	8.03048	10	0.00056781	2.57
130	21.1111	0.592766	10.932	8.32356	10	0.00056781	2.6
131	21.1111	0.486106	10.9906	8.38218	15.5556	0.00031545	2.59
132	21.1111	0.567753	11.3423	8.73388	15.5556	0.00031545	2.61
133	21.1111	0.473363	11.4889	8.82181	15.5556	0.00044163	2.67
134	21.1111	0.571528	11.8406	9.1735	15.5556	0.00044163	2.68
135	21.1111	0.494129	11.7526	9.05627	15.5556	0.00056781	2.69
136	21.1111	0.546515	12.1336	9.43728	15.5556	0.00056781	2.71
137	21.1111	0.463924	11.9871	9.29074	21.1111	0.00031545	2.7
138	21.1111	0.567281	12.3974	9.70106	21.1111	0.00031545	2.7
139	21.1111	0.476195	12.6026	9.81829	21.1111	0.00044163	2.78
140	21.1111	0.580495	13.0129	10.2286	21.1111	0.00044163	2.78
141	21.1111	0.473835	12.925	10.1114	21.1111	0.00056781	2.82
142	21.1111	0.559258	13.3646	10.551	21.1111	0.00056781	2.81
143	21.1111	0.470532	12.925	10.1114	26.6667	0.00031545	2.82
144	21.1111	0.547459	13.3939	10.5803	26.6667	0.00031545	2.8
145	21.1111	0.488938	13.687	10.7562	26.6667	0.00044163	2.93
146	21.1111	0.563505	14.1266	11.2251	26.6667	0.00044163	2.9
147	21.1111	0.454957	14.068	11.1079	26.6667	0.00056781	2.97
148	21.1111	0.540852	14.5369	11.6354	26.6667	0.00056781	2.92
149	21.1111	0.470532	13.8921	10.932	32.2222	0.00031545	2.94
150	21.1111	0.58899	14.3611	11.4889	32.2222	0.00031545	2.9
151	21.1111	0.477139	14.7421	11.694	32.2222	0.00044163	3.07
152	21.1111	0.551235	15.2696	12.2509	32.2222	0.00044163	3.02
153	21.1111	0.473835	15.211	12.1043	32.2222	0.00056781	3.12
154	21.1111	0.572	15.7386	12.6905	32.2222	0.00056781	3.04
155	21.1111	0.398324	6.77022	4.13247	-6.66667	0.00056781	2.63
156	21.1111	0.515367	6.77022	4.42556	-6.66667	0.00056781	2.35
157	21.1111	0.39266	7.62016	4.86518	-1.11111	0.000283905	2.76
158	21.1111	0.531885	7.64947	5.18757	-1.11111	0.000283905	2.47
159	21.1111	0.397852	7.97186	5.15827	-1.11111	0.000429012	2.81
160	21.1111	0.519614	8.03048	5.50996	-1.11111	0.000429012	2.52
161	21.1111	0.391244	8.17702	5.33412	-1.11111	0.00056781	2.84
162	21.1111	0.503568	8.23564	5.68581	-1.11111	0.00056781	2.55
163	21.1111	0.400683	8.88042	5.94959	4.44444	0.000283905	2.94
164	21.1111	0.516782	8.99765	6.35991	4.44444	0.000283905	2.64
165	21.1111	0.390301	9.34935	6.3306	4.44444	0.000429012	3.01
166	21.1111	0.503568	9.46659	6.77022	4.44444	0.000429012	2.7
167	21.1111	0.423337	9.58382	6.53576	4.44444	0.00056781	3.04
168	21.1111	0.548403	9.70106	6.97538	4.44444	0.00056781	2.73
169	21.1111	0.401155	10.1993	7.06331	10	0.000283905	3.12
170	21.1111	0.525749	10.3458	7.53224	10	0.000283905	2.8
171	21.1111	0.403043	10.6975	7.50293	10	0.000429012	3.19
172	21.1111	0.506872	10.8734	8.00117	10	0.000429012	2.86
173	21.1111	0.423809	10.9613	7.7374	10	0.00056781	3.23
174	21.1111	0.54274	11.1665	8.26495	10	0.00056781	2.89
175	21.1111	0.409178	11.4302	8.14771	15.5556	0.000283905	3.28
176	21.1111	0.53802	11.6647	8.70457	15.5556	0.000283905	2.95
177	21.1111	0.405403	12.0164	8.64596	15.5556	0.000429012	3.36
178	21.1111	0.525277	12.2509	9.23212	15.5556	0.000429012	3.01
179	21.1111	0.388413	12.3095	8.90973	15.5556	0.00056781	3.4
180	21.1111	0.514895	12.5733	9.52521	15.5556	0.00056781	3.05
181	21.1111	0.387941	12.6319	9.20281	21.1111	0.000283905	3.43
182	21.1111	0.551707	12.8957	9.81829	21.1111	0.000283905	3.08
183	21.1111	0.419089	13.2474	9.73036	21.1111	0.000429012	3.51
184	21.1111	0.517254	13.5404	10.3751	21.1111	0.000429012	3.15
185	21.1111	0.400211	13.5698	10.0234	21.1111	0.00056781	3.55
186	21.1111	0.510175	13.8921	10.6975	21.1111	0.00056781	3.18
187	21.1111	0.422865	13.7749	10.1993	26.6667	0.000283905	3.57
188	21.1111	0.525749	14.068	10.8734	26.6667	0.000283905	3.2
189	21.1111	0.420033	14.3611	10.7268	26.6667	0.000429012	3.64
190	21.1111	0.546987	14.7128	11.4596	26.6667	0.000429012	3.26
191	21.1111	0.419089	14.6835	11.0199	26.6667	0.00056781	3.67
192	21.1111	0.533301	15.0645	11.7526	26.6667	0.00056781	3.3
193	21.1111	0.412954	14.2732	10.6389	29.4444	0.000283905	3.63
194	21.1111	0.507815	14.6249	11.3716	29.4444	0.000283905	3.25
195	21.1111	0.406347	14.8593	11.1665	29.4444	0.000429012	3.69
196	21.1111	0.534244	15.2403	11.9285	29.4444	0.000429012	3.31
197	21.1111	0.420033	15.1524	11.4302	29.4444	0.00056781	3.72
198	21.1111	0.554066	15.5627	12.2216	29.4444	0.00056781	3.34
199	21.1111	0.424753	14.8007	11.1079	32.2222	0.000283905	3.68
200	21.1111	0.519614	15.1524	11.8406	32.2222	0.000283905	3.3
201	21.1111	0.398796	15.3576	11.6061	32.2222	0.000429012	3.75
202	21.1111	0.505456	15.7679	12.3974	32.2222	0.000429012	3.36
203	21.1111	0.413426	15.6506	11.8699	32.2222	0.00056781	3.78
204	21.1111	0.551707	16.061	12.6612	32.2222	0.00056781	3.39
205
206
207
208
209
210
211
212
213
214
215
216

## Sheet: CoeffCalculator
Number of Data Set	204
RatedAirVolFlowRate (m3/s)	0.518198	1098
RatedWaterVolFlowRate (m3/s)	0.000567812	9
RatedTotalCap (W)	16060.3	54800
RatedPower (W)	3390	3390
	TotalHeatCapCoeff	HeatPowerCoeff
Coeffcient 1	-2.23147	-3.70705
Coeffcient 2	-0.795436	3.39234
Coeffcient 3	3.71116	1.51413
Coeffcient 4	-0.0747602	-0.537283
Coeffcient 5	0.0797572	-0.0132906
Error Analysis	Error
Heating Capacity RMS error	0.714012
Heat Absorption RMS error	0.528477
Power RMS error	0.267781
Heating Capacity RMS error (%)	6.05134
Heat Absorption RMS error (%)	5.65931
Power RMS error (%)	10.6279
Heating Capacity average error (%)	5.03657
Heat Absorption average error (%)	4.75717
Power average error (%)	8.96922

## Sheet: RESULT
	CATALOG DATA			Result 1			Analysis Result 1			Result 2			Analysis Result 2			Result 3			Analysis Result 3			Result 4			Analysis Result 4			Result 5			Analysis Result 5
	HC	HA	W	HC	HA	W	HC	HA	W	HC	HA	W	HC	HA	W	HC	HA	W	HC	HA	W	HC	HA	W	HC	HA	W	HC	HA	W	HC	HA	W
	Heating Capacity	Heat Absorption	Power Input	Heating Capacity	Heat Absorption	Power Input	Heating Capacity	Heat Absorption	Power Input	Heating Capacity	Heat Absorption	Power Input	Heating Capacity	Heat Absorption	Power Input	Heating Capacity	Heat Absorption	Power Input	Heating Capacity	Heat Absorption	Power Input	Heating Capacity	Heat Absorption	Power Input	Heating Capacity	Heat Absorption	Power Input	Heating Capacity	Heat Absorption	Power Input	Heating Capacity	Heat Absorption	Power Input
	(KW)	(KW)	(KW)	(KW)	(KW)	(KW)	% Error	% Error	% Error	(KW)	(KW)	(KW)	% Error	% Error	% Error	(KW)	(KW)	(KW)	% Error	% Error	% Error	(KW)	(KW)	(KW)	% Error	% Error	% Error	(KW)	(KW)	(KW)	% Error	% Error	% Error
1	7.82532	5.74443	2.24	7.65376	5.68944	1.96433	-2.19236	-0.957363	-12.3068
2	7.70809	5.39273	2.45	7.4731	5.17697	2.29613	-3.04864	-4.001	-6.28046
3	7.53224	5.01172	2.68	7.15574	4.73517	2.42058	-4.99847	-5.51823	-9.67997
4	8.0891	5.94959	2.25	7.91646	5.88499	2.03147	-2.13422	-1.08574	-9.71265
5	7.91325	5.59789	2.47	7.69424	5.39401	2.30023	-2.76763	-3.64214	-6.87323
6	7.7374	5.21688	2.7	7.38891	4.94599	2.44293	-4.5039	-5.19269	-9.52124
7	8.35287	6.21336	2.27	8.30516	6.34677	1.95839	-0.571209	2.1471	-13.7274
8	8.17702	5.80305	2.48	8.07091	5.862	2.20891	-1.29768	1.01593	-10.9312
9	8.00117	5.42204	2.71	7.8804	5.35462	2.52578	-1.5094	-1.24339	-6.79782
10	8.99765	6.79953	2.31	8.90083	6.71802	2.18281	-1.07607	-1.19878	-5.50588
11	8.85111	6.41852	2.53	8.59988	6.26774	2.33214	-2.83841	-2.34923	-7.82036
12	8.70457	6.03751	2.77	8.41812	5.75583	2.66229	-3.2908	-4.66551	-3.88855
13	9.32005	7.09261	2.33	9.09136	6.95089	2.14047	-2.45374	-1.99824	-8.13433
14	9.11489	6.6823	2.55	8.88226	6.45312	2.42914	-2.5522	-3.42966	-4.73955
15	8.96835	6.27198	2.79	8.52554	6.03167	2.49387	-4.93746	-3.83157	-10.6139
16	9.64244	7.41501	2.35	9.44507	7.43076	2.01431	-2.04692	0.2124	-14.2847
17	9.43728	6.97538	2.58	9.2983	6.90076	2.39754	-1.47271	-1.06975	-7.07228
18	9.23212	6.53576	2.82	9.0717	6.41204	2.65967	-1.73761	-1.89296	-5.68561
19	10.2579	7.94256	2.4	10.1009	7.77091	2.32997	-1.53083	-2.16108	-2.91784
20	10.0528	7.53224	2.63	9.80649	7.31724	2.48926	-2.44972	-2.85444	-5.35151
21	9.8476	7.12192	2.87	9.50007	6.86978	2.63029	-3.52904	-3.54038	-8.35219
22	10.6389	8.32356	2.42	10.2728	8.01339	2.25943	-3.44119	-3.72646	-6.63524
23	10.4045	7.85463	2.65	10.0189	7.5388	2.48009	-3.70582	-4.02099	-6.4118
24	10.17	7.41501	2.9	9.72777	7.08343	2.64435	-4.34823	-4.47174	-8.8156
25	11.0492	8.70457	2.45	10.6189	8.49721	2.12166	-3.89501	-2.38217	-13.4018
26	10.8148	8.23564	2.69	10.4207	7.99379	2.42692	-3.64377	-2.9366	-9.78007
27	10.551	7.7374	2.94	10.1526	7.52655	2.62601	-3.77629	-2.72505	-10.6799
28	11.6061	9.20281	2.48	11.1741	8.88938	2.28471	-3.72228	-3.40586	-7.87476
29	11.3716	8.73388	2.72	10.9541	8.39726	2.55679	-3.6721	-3.85416	-6.00039
30	11.1665	8.26495	2.99	10.675	7.93567	2.7393	-4.40159	-3.98398	-8.38473
31	12.0457	9.67175	2.51	11.3865	9.11094	2.27554	-5.47284	-5.79842	-9.34114
32	11.8113	9.1735	2.75	11.2102	8.59621	2.61397	-5.08895	-6.29306	-4.94639
33	11.5768	8.64596	3.02	10.9366	8.1318	2.80478	-5.53018	-5.94682	-7.12663
34	12.5733	10.17	2.55	11.8495	9.53428	2.31526	-5.75613	-6.25087	-9.20547
35	12.3095	9.61313	2.78	11.6579	9.02746	2.63047	-5.29316	-6.09238	-5.37865
36	12.0164	9.05627	3.05	11.4062	8.55174	2.85445	-5.07823	-5.57107	-6.41143
37	13.0129	10.551	2.57	12.3468	9.9564	2.39039	-5.11876	-5.63542	-6.98861
38	12.7198	10.0821	2.81	12.1268	9.46429	2.66248	-4.6624	-6.12748	-5.24995
39	12.5147	9.52521	3.08	11.9122	8.96934	2.94285	-4.814	-5.83569	-4.45278
40	13.5698	11.0785	2.61	12.5679	10.1734	2.3945	-7.38271	-8.16988	-8.25688
41	13.2767	10.551	2.85	12.3064	9.70281	2.60354	-7.30845	-8.03894	-8.64759
42	13.0129	9.99414	3.12	12.1191	9.19373	2.92539	-6.86835	-8.00876	-6.23744
43	14.2145	11.6647	2.66	12.9873	10.6194	2.36787	-8.63398	-8.96141	-10.9825
44	13.8628	11.1079	2.89	12.8328	10.0934	2.73948	-7.42996	-9.13317	-5.20836
45	13.5404	10.4924	3.16	12.4892	9.66512	2.82411	-7.76349	-7.8844	-10.6293
46	14.5076	11.9578	2.68	13.5064	11.0302	2.47617	-6.90144	-7.75715	-7.60546
47	14.2145	11.4009	2.92	13.2382	10.563	2.67527	-6.86831	-7.35	-8.3812
48	13.9508	10.8441	3.19	13.0237	10.068	2.95565	-6.64543	-7.15648	-7.34649
49	15.1524	12.544	2.73	13.7888	11.2156	2.57317	-8.9995	-10.5897	-5.74467
50	14.83	11.9578	2.97	13.4583	10.7806	2.67771	-9.24966	-9.84482	-9.84132
51	14.5076	11.3716	3.24	13.2842	10.2647	3.01947	-8.43308	-9.73401	-6.80657
52	15.9144	13.2474	2.78	14.1217	11.7062	2.41549	-11.2648	-11.6337	-13.1118
53	15.5041	12.6026	3.03	13.9662	11.1807	2.78545	-9.91946	-11.2822	-8.07104
54	15.1231	11.9578	3.3	13.7505	10.6864	3.06417	-9.07601	-10.6327	-7.14647
55	6.38921	4.39625	1.99	6.89383	4.79724	2.09658	7.89785	9.12123	5.35602
56	7.18054	5.18757	1.99	7.76002	5.58091	2.17911	8.07012	7.58228	9.50288
57	7.32708	5.30481	2.01	8.02717	5.88462	2.14255	9.55482	10.9299	6.59473
58	8.32356	6.30129	2.04	8.91633	6.65641	2.25991	7.1215	5.63574	10.78
59	8.49941	6.44783	2.06	9.22722	6.93751	2.28971	8.563	7.59443	11.151
60	9.05627	6.97538	2.07	9.84048	7.41012	2.43035	8.65923	6.23251	17.4083
61	9.37866	7.29777	2.08	10.147	7.69348	2.45352	8.19231	5.42226	17.9575
62	9.55451	7.47362	2.1	10.342	8.03449	2.30748	8.24176	7.50469	9.88004
63	10.17	8.05979	2.11	10.9837	8.49241	2.49125	8.00072	5.36765	18.0688
64	10.5217	8.38218	2.12	11.2333	8.80516	2.42816	6.76345	5.0462	14.5357
65	10.7268	8.55803	2.15	11.6262	9.04386	2.58237	8.38435	5.67684	20.1101
66	11.313	9.1735	2.16	12.2121	9.5306	2.68154	7.94774	3.89272	24.1453
67	11.7233	9.55451	2.18	12.5165	9.81509	2.70138	6.76552	2.72725	23.9167
68	11.9285	9.73036	2.2	12.8022	10.1092	2.69303	7.32472	3.89318	22.4105
69	12.2509	10.0528	2.2	13.2853	10.6491	2.63627	8.44401	5.93188	19.8305
70	12.7198	10.4924	2.23	13.6575	10.8985	2.75897	7.37165	3.87068	23.7204
71	12.925	10.6682	2.25	13.9367	11.196	2.74066	7.82736	4.94707	21.8071
72	13.2767	11.0199	2.25	14.4449	11.7229	2.72205	8.79936	6.37889	20.9801
73	13.7749	11.4889	2.28	14.8302	11.9655	2.86465	7.66083	4.14897	25.6427
74	13.9801	11.6647	2.31	15.0317	12.3032	2.72857	7.52254	5.47329	18.1199
75	6.56506	4.54279	2.01	7.04801	4.71753	2.33048	7.35629	3.84654	15.9442
76	6.77022	4.71864	2.08	6.91023	4.78876	2.12147	2.06795	1.48603	1.99361
77	7.44431	5.36342	2.11	7.97653	5.46898	2.50755	7.14932	1.96804	18.8415
78	7.67878	5.50996	2.17	7.76767	5.57695	2.19072	1.15763	1.21575	0.954795
79	7.59086	5.45135	2.13	8.2076	5.79134	2.41626	8.12482	6.23682	13.4394
80	7.82532	5.6272	2.19	8.01842	5.88914	2.12928	2.46762	4.6549	-2.77245
81	8.35287	6.18406	2.17	9.06504	6.57953	2.48551	8.52606	6.39507	14.5397
82	8.61665	6.38921	2.22	8.95569	6.63606	2.31963	3.93477	3.86351	4.48782
83	8.52872	6.3306	2.19	9.39343	6.85158	2.54185	10.1388	8.22959	16.0663
84	8.7925	6.56506	2.24	9.248	6.92677	2.32123	5.18055	5.5095	3.62629
85	8.93904	6.74091	2.18	10.01	7.3225	2.68747	11.9804	8.62766	23.2784
86	9.20281	6.97538	2.21	9.83829	7.41125	2.42703	6.90522	6.24871	9.82057
87	9.26143	7.034	2.23	10.322	7.60303	2.71893	11.451	8.08968	21.925
88	9.55451	7.29777	2.26	10.0027	7.7681	2.23455	4.69031	6.44479	-1.12603
89	9.46659	7.20985	2.25	10.5946	7.90391	2.69067	11.9154	9.62654	19.5853
90	9.75967	7.47362	2.28	10.354	8.02828	2.32573	6.08966	7.42148	2.0056
91	9.87691	7.62016	2.25	11.1061	8.42909	2.67704	12.4455	10.6157	18.9795
92	10.1993	7.94256	2.27	10.8929	8.53933	2.35357	6.80049	7.51365	3.68143
93	10.3165	8.00117	2.31	11.4378	8.69945	2.73836	10.8687	8.72717	18.5436
94	10.6682	8.32356	2.33	11.195	8.82495	2.3701	4.93816	6.02367	1.72093
95	10.5803	8.23564	2.34	11.7673	8.97093	2.79636	11.2188	8.92817	19.5024
96	10.932	8.58734	2.35	11.5803	9.0676	2.5127	5.93021	5.59265	6.92328
97	10.8441	8.52872	2.32	12.3499	9.45937	2.89055	13.8863	10.912	24.5927
98	11.2251	8.90973	2.32	12.1662	9.55435	2.61187	8.38413	7.23498	12.5805
99	11.4009	8.99765	2.39	12.5624	9.79135	2.77106	10.1874	8.82108	15.9437
100	11.7819	9.37866	2.39	12.3984	9.87614	2.52223	5.23197	5.30436	5.5327
101	11.694	9.26143	2.42	12.8886	10.0645	2.82408	10.2153	8.67139	16.6974
102	12.1043	9.67175	2.41	12.6863	10.1691	2.5172	4.80792	5.1424	4.44795
103	11.694	9.26143	2.42	13.4778	10.5496	2.92822	15.2538	13.9087	21.001
104	12.1043	9.70106	2.4	13.2165	10.6847	2.53177	9.18774	10.1394	5.49024
105	12.3681	9.8476	2.52	13.8073	10.8211	2.98622	11.6361	9.88527	18.501
106	12.7784	10.2872	2.49	13.5886	10.9341	2.65446	6.34	6.28839	6.60481
107	12.7198	10.17	2.55	14.0887	11.1174	2.97124	10.7615	9.31592	16.5191
108	13.1594	10.6389	2.51	13.917	11.2062	2.7108	5.75658	5.33182	8.00003
109	12.544	10.0234	2.52	14.6582	11.6126	3.04552	16.8544	15.8548	20.8541
110	12.9836	10.4924	2.49	14.4449	11.7229	2.72205	11.2553	11.7276	9.3194
111	13.3353	10.6975	2.64	14.9319	11.913	3.01892	11.9727	11.3617	14.3531
112	13.8042	11.2251	2.59	14.7711	11.9961	2.77508	7.00448	6.86828	7.1458
113	13.7456	11.0785	2.68	15.2417	12.1946	3.04706	10.884	10.0742	13.6964
114	14.2145	11.6061	2.61	15.0405	12.2986	2.74184	5.81052	5.96702	5.05135
115	7.15123	4.86518	2.27	7.14424	4.66778	2.47646	-0.0977781	-4.05738	9.09495
116	7.3857	5.04103	2.34	6.99224	4.74636	2.24588	-5.32728	-5.84543	-4.02226
117	8.17702	5.86166	2.32	8.08479	5.41301	2.67178	-1.12795	-7.65404	15.1628
118	8.41149	6.00821	2.39	7.82235	5.54869	2.27366	-7.00401	-7.6482	-4.86777
119	8.29426	5.94959	2.34	8.29836	5.74442	2.55394	0.0494759	-3.44852	9.14284
120	8.58734	6.15475	2.41	8.12777	5.83261	2.29517	-5.35166	-5.23402	-4.76491
121	9.26143	6.82884	2.43	9.2575	6.48004	2.77747	-0.042435	-5.10781	14.299
122	9.55451	7.06331	2.48	9.02021	6.60271	2.4175	-5.59217	-6.52098	-2.52015
123	9.46659	7.00469	2.46	9.5334	6.77922	2.75418	0.705772	-3.21885	11.9586
124	9.75967	7.23916	2.51	9.31579	6.89172	2.42408	-4.54809	-4.79944	-3.42326
125	9.99414	7.53224	2.49	10.1193	7.26597	2.85335	1.25253	-3.53511	14.5925
126	10.3165	7.79601	2.52	9.93889	7.35924	2.57965	-3.66054	-5.60248	2.36693
127	10.3751	7.82532	2.55	10.3865	7.56967	2.8168	0.109154	-3.26695	10.4627
128	10.6975	8.11841	2.58	10.1864	7.67312	2.51323	-4.77847	-5.48483	-2.58781
129	10.6096	8.03048	2.57	10.6788	7.86038	2.8184	0.651875	-2.11824	9.66532
130	10.932	8.32356	2.6	10.3956	8.00679	2.38876	-4.90714	-3.80571	-8.12449
131	10.9906	8.38218	2.59	11.2428	8.35843	2.88439	2.29469	-0.283343	11.3665
132	11.3423	8.73388	2.61	11.0536	8.45623	2.59742	-2.54513	-3.17901	-0.482154
133	11.4889	8.82181	2.67	11.557	8.63783	2.91917	0.593038	-2.08548	9.33215
134	11.8406	9.1735	2.68	11.3295	8.75541	2.57413	-4.31582	-4.5576	-3.95027
135	11.7526	9.05627	2.69	11.7935	8.95736	2.83617	0.347944	-1.09216	5.43375
136	12.1336	9.43728	2.71	11.6722	9.02011	2.65204	-3.80343	-4.42042	-2.13881
137	11.9871	9.29074	2.7	12.4636	9.40058	3.06307	3.97548	1.18229	13.4469
138	12.3974	9.70106	2.7	12.2242	9.52438	2.69978	-1.39748	-1.82115	-0.00796495
139	12.6026	9.81829	2.78	12.7199	9.70994	3.00993	0.930649	-1.10355	8.27071
140	13.0129	10.2286	2.78	12.4782	9.83488	2.64333	-4.10897	-3.8493	-4.91635
141	12.925	10.1114	2.82	13.01	10.0018	3.00821	0.657731	-1.0839	6.67404
142	13.3646	10.551	2.81	12.8121	10.1041	2.70796	-4.13434	-4.23561	-3.6313
143	12.925	10.1114	2.82	13.6178	10.4772	3.14055	5.36016	3.61813	11.3672
144	13.3939	10.5803	2.8	13.4395	10.5694	2.87017	0.340638	-0.103423	2.50594
145	13.687	10.7562	2.93	13.8598	10.7939	3.06585	1.2624	0.351133	4.63645
146	14.1266	11.2251	2.9	13.687	10.8832	2.80375	-3.11195	-3.04535	-3.31884
147	14.068	11.1079	2.97	14.2232	11.0479	3.17527	1.10292	-0.539913	6.91149
148	14.5369	11.6354	2.92	14.0241	11.1508	2.87337	-3.52752	-4.16518	-1.59709
149	13.8921	10.932	2.94	14.7872	11.5459	3.24126	6.44288	5.6159	10.2471
150	14.3611	11.4889	2.9	14.5127	11.6878	2.8249	1.056	1.73182	-2.58965
151	14.7421	11.694	3.07	15.0565	11.8485	3.20803	2.13304	1.3211	4.49606
152	15.2696	12.2509	3.02	14.8849	11.9373	2.94759	-2.51988	-2.55993	-2.39756
153	15.211	12.1043	3.12	15.3488	12.1392	3.20963	0.90608	0.288135	2.87271
154	15.7386	12.6905	3.04	15.1214	12.2568	2.86459	-3.92142	-3.41754	-5.76997
155	6.77022	4.13247	2.63	7.33779	4.56772	2.77007	8.38328	10.5324	5.32575
156	6.77022	4.42556	2.35	7.0666	4.70792	2.35868	4.37764	6.38029	0.369326
157	7.62016	4.86518	2.76	7.87988	4.96667	2.91321	3.4083	2.08603	5.55113
158	7.64947	5.18757	2.47	7.5573	5.13344	2.42386	-1.20499	-1.04353	-1.8681
159	7.97186	5.15827	2.81	8.1952	5.31175	2.88345	2.80154	2.97549	2.61389
160	8.03048	5.50996	2.52	7.91307	5.4576	2.45547	-1.462	-0.95034	-2.56058
161	8.17702	5.33412	2.84	8.52362	5.62796	2.89566	4.23871	5.50883	1.95987
162	8.23564	5.68581	2.55	8.26337	5.76251	2.50086	0.336696	1.34884	-1.92706
163	8.88042	5.94959	2.94	9.03072	6.045	2.98572	1.69251	1.60368	1.55515
164	8.99765	6.35991	2.64	8.76172	6.18407	2.57765	-2.62217	-2.76477	-2.36172
165	9.34935	6.3306	3.01	9.38213	6.37143	3.0107	0.350528	0.64492	0.0233112
166	9.46659	6.77022	2.7	9.11968	6.5071	2.61258	-3.66452	-3.88646	-3.23764
167	9.58382	6.53576	3.04	9.61869	6.73512	2.88357	0.363864	3.05042	-5.1457
168	9.70106	6.97538	2.73	9.32891	6.88493	2.44398	-3.83609	-1.29668	-10.4768
169	10.1993	7.06331	3.12	10.1991	7.11429	3.08477	-0.0023189	0.721773	-1.12905
170	10.3458	7.53224	2.8	9.91037	7.26353	2.64684	-4.20907	-3.56744	-5.46987
171	10.6975	7.50293	3.19	10.522	7.45541	3.06662	-1.64063	-0.633386	-3.86759
172	10.8734	8.00117	2.86	10.2815	7.57978	2.70168	-5.44382	-5.26665	-5.53557
173	10.9613	7.7374	3.23	10.787	7.80441	2.98262	-1.58997	0.86609	-7.65876
174	11.1665	8.26495	2.89	10.5115	7.94687	2.5646	-5.86581	-3.84851	-11.2596
175	11.4302	8.14771	3.28	11.3499	8.19262	3.15728	-0.702909	0.551144	-3.74135
176	11.6647	8.70457	2.95	11.0514	8.34695	2.70442	-5.25807	-4.10844	-8.32458
177	12.0164	8.64596	3.36	11.686	8.52696	3.15904	-2.74971	-1.37636	-5.98094
178	12.2509	9.23212	3.01	11.4082	8.67055	2.7377	-6.87815	-6.08285	-9.04654
179	12.3095	8.90973	3.4	12.0385	8.83073	3.20774	-2.20171	-0.886655	-5.65458
180	12.5733	9.52521	3.05	11.7454	8.98224	2.76318	-6.58425	-5.70035	-9.40394
181	12.6319	9.20281	3.43	12.5685	9.2359	3.33264	-0.501484	0.359519	-2.83845
182	12.8957	9.81829	3.08	12.1891	9.43206	2.75703	-5.47912	-3.93373	-10.4861
183	13.2474	9.73036	3.51	12.8237	9.61207	3.21164	-3.19797	-1.21572	-8.50014
184	13.5404	10.3751	3.15	12.5963	9.72966	2.86661	-6.97303	-6.22151	-8.99653
185	13.5698	10.0234	3.55	13.1806	9.91358	3.26698	-2.86803	-1.09605	-7.97227
186	13.8921	10.6975	3.18	12.9258	10.0453	2.88048	-6.95618	-6.09706	-9.41892
187	13.7749	10.1993	3.57	13.6571	10.3465	3.3106	-0.855612	1.4428	-7.26614
188	14.068	10.8734	3.2	13.4187	10.4697	2.94898	-4.61564	-3.71271	-7.84453
189	14.3611	10.7268	3.64	13.991	10.6819	3.30904	-2.57724	-0.418807	-9.09237
190	14.7128	11.4596	3.26	13.6968	10.834	2.86281	-6.90537	-5.45887	-12.1836
191	14.6835	11.0199	3.67	14.3063	11.0049	3.30134	-2.56894	-0.136224	-10.0452
192	15.0645	11.7526	3.3	14.0416	11.1417	2.89991	-6.78979	-5.19809	-12.1241
193	14.2732	10.6389	3.63	14.2647	10.8689	3.39579	-0.0590052	2.16207	-6.45209
194	14.6249	11.3716	3.25	14.0449	10.9826	3.06237	-3.96528	-3.42131	-5.77336
195	14.8593	11.1665	3.69	14.6074	11.1999	3.4075	-1.69546	0.299251	-7.65586
196	15.2403	11.9285	3.31	14.311	11.3531	2.95796	-6.09752	-4.82375	-10.6357
197	15.1524	11.4302	3.72	14.8888	11.5404	3.34838	-1.73975	0.963774	-9.9898
198	15.5627	12.2216	3.34	14.5782	11.701	2.87727	-6.32593	-4.25978	-13.8541
199	14.8007	11.1079	3.68	14.8221	11.4174	3.40467	0.144623	2.78704	-7.48169
200	15.1524	11.8406	3.3	14.6023	11.5311	3.07125	-3.63038	-2.61389	-6.93181
201	15.3576	11.6061	3.75	15.2096	11.7252	3.4844	-0.963457	1.02624	-7.08279
202	15.7679	12.3974	3.36	14.9625	11.853	3.1095	-5.10794	-4.3917	-7.45534
203	15.6506	11.8699	3.78	15.4888	12.0669	3.42196	-1.03403	1.65952	-9.472
204	16.061	12.6612	3.39	15.1684	12.2325	2.93592	-5.55724	-3.38596	-13.3946
205
206
207
208
209
210
211
212
213
214
215
216
217
218
219
220
221
222
223
224
225
226
227
228
229
230
231
232
233
234
235
236
237
238
239
240
241
242
243
244
245
246
247
248
249
250
251
252
