# Supplementary material for: Datasets for residential GSHP analysis by climate in the United States
Source: Data Brief. 2020 Nov 14;33:106523. doi: 10.1016/j.dib.2020.106523 (PMC7708925; doi:10.1016/j.dib.2020.106523)
Supplement: Supplementary file 1 [file mmc1.zip › WaterAir_PE_Heating 048 - Combined.xls]

## Sheet: CATALOG DATA
TABLE 1:GENERAL HEATING CATALOG DATA
Load Side Entering Air Dry Bulb Temp	Load Side Air Flow Rate	Heating Capacity	Heat Absorption	Source Side Entering Water Temperature	Source Side Volumetric Flow Rate	Power Input
(F)	(CFM)	(BTU/hr)	(BTU/hr)	(F)	(GPM)	(W)	(IP)
(C)	(m^3/s	(KW)	(KW)	(C)	(m^3/s)	(KW)	(SI)
60	1654	34500	24700	30	6	2960
70	1732	34100	23400	30	6	3220
80	1731	33800	22100	30	6	3500
60	1694	35800	26000	30	8	2990
70	1624	35400	24500	30	8	3250
80	1682	35000	23200	30	8	3530
60	1660	37300	27300	30	12	3030
70	1704	36800	26000	30	12	3290
80	1746	36300	24500	30	12	3570
60	1705	39000	28900	40	6	3070
70	1765	38600	27500	40	6	3330
80	1783	38100	26100	40	6	3620
60	1672	40700	30200	40	8	3110
70	1781	40100	28700	40	8	3370
80	1774	39600	27200	40	8	3650
60	1620	42600	32000	40	12	3150
70	1626	41800	30600	40	12	3410
80	1768	41300	29000	40	12	3690
60	1697	44100	33400	50	6	3180
70	1784	43300	32000	50	6	3440
80	1759	42800	30500	50	6	3730
60	1745	45900	35300	50	8	3230
70	1734	45200	33700	50	8	3480
80	1689	44600	31900	50	8	3770
60	1639	48300	37600	50	12	3280
70	1675	47700	35700	50	12	3530
80	1651	46600	34000	50	12	3820
60	1621	49200	38500	60	6	3290
70	1719	48500	36800	60	6	3560
80	1649	47900	35200	60	6	3850
60	1709	51600	40800	60	8	3340
70	1741	50900	39000	60	8	3610
80	1784	50000	37100	60	8	3900
60	1715	54400	43400	60	12	3400
70	1728	53600	41000	60	12	3660
80	1669	52400	38800	60	12	3960
60	1775	54600	43400	70	6	3410
70	1695	54100	41700	70	6	3670
80	1725	53200	40100	70	6	3980
60	1702	57600	46500	70	8	3460
70	1702	56600	44400	70	8	3730
80	1621	55700	42100	70	8	4030
60	1759	60900	49600	70	12	3520
70	1629	59700	47200	70	12	3790
80	1744	58800	44700	70	12	4100
60	1713	60800	49400	80	6	3520
70	1767	59500	46800	80	6	3790
80	1643	58600	45200	80	6	4100
60	1770	64000	51800	80	8	3580
70	1782	62600	50200	80	8	3860
80	1644	61500	47800	80	8	4170
60	1773	67700	56000	80	12	3650
70	1693	66200	53500	80	12	3920
80	1640	64800	50900	80	12	4240
70	1475	32800	22400	20	12	3050
70	1435	27500	26800	30	9	3130
70	1426	38000	27300	30	12	3130
70	1463	43000	32000	40	9	3230
70	1484	43800	32700	40	12	3240
70	1557	46200	35100	50	6	3260
70	1484	48100	36700	50	9	3320
70	1572	49000	37700	50	12	3330
70	1434	50800	39500	60	6	3330
70	1497	53100	41500	60	9	3410
70	1547	54400	42700	60	12	3430
70	1562	55500	43900	70	6	3410
70	1463	58200	46300	70	9	3510
70	1538	59700	47700	70	12	3540
70	1514	59400	47500	80	6	3460
70	1528	62500	50300	80	9	3580
70	1466	64300	51900	80	12	3620
70	1465	63200	51200	90	6	3520
70	1453	66800	54300	90	9	3660
70	1466	68900	56200	90	12	3710
70	1542	32700	22800	20	12	2910
70	1722	33900	23800	20	12	2950
70	1510	37000	26800	30	9	2990
70	1705	38100	27900	30	9	3010
70	1495	37900	27600	30	12	3010
70	1685	39300	28900	30	12	3050
70	1485	41300	30800	40	9	3100
70	1706	42800	32200	40	9	3100
70	1546	42700	32000	40	12	3120
70	1615	44100	33400	40	12	3140
70	1572	42400	31800	50	6	3110
70	1660	43800	33200	50	6	3110
70	1519	45700	34800	50	9	3210
70	1642	47500	36600	50	9	3190
70	1535	47500	36500	50	12	3230
70	1722	49000	38000	50	12	3230
70	1535	46800	35700	60	6	3260
70	1747	48500	37400	60	6	3240
70	1501	50600	39200	60	9	3350
70	1706	52600	41300	60	9	3300
70	1432	52800	41300	60	12	3380
70	1732	54700	43300	60	12	3340
70	1565	51200	39500	70	6	3420
70	1760	53200	41700	70	6	3380
70	1483	55600	43700	70	9	3480
70	1708	57800	46100	70	9	3420
70	1434	58100	46100	70	12	3520
70	1655	60300	48600	70	12	3440
70	1566	55400	43200	80	6	3590
70	1728	57600	45600	80	6	3520
70	1542	60200	47900	80	9	3630
70	1645	62700	50600	80	9	3530
70	1425	63300	50800	80	12	3670
70	1683	65800	53700	80	12	3570
70	1572	59700	46900	90	6	3750
70	1713	62000	49500	90	6	3670
70	1436	64900	52000	90	9	3770
70	1617	67600	55100	90	9	3650
70	1450	68500	55500	90	12	3810
70	1694	71300	58700	90	12	3690
70	1385	31600	21400	20	12	2980
70	1722	32700	22400	20	12	3030
70	1334	35000	24700	30	9	3020
70	1657	36100	25700	30	9	3040
70	1378	35800	25500	30	12	3040
70	1713	37100	26600	30	12	3080
70	1342	39500	28900	40	9	3130
70	1719	40900	30300	40	9	3130
70	1372	40800	30100	40	12	3150
70	1687	42200	31400	40	12	3170
70	1339	40900	30300	50	6	3130
70	1629	42200	31600	50	6	3130
70	1377	44100	33100	50	9	3230
70	1783	45800	34900	50	9	3210
70	1398	45800	34700	50	12	3250
70	1748	47300	36200	50	12	3250
70	1382	44900	33700	60	6	3270
70	1711	46500	35400	60	6	3250
70	1345	48500	37100	60	9	3350
70	1629	50400	39100	60	9	3310
70	1408	50600	39100	60	12	3380
70	1695	52400	41000	60	12	3340
70	1426	48800	37200	70	6	3410
70	1732	50700	39200	70	6	3370
70	1455	53000	41100	70	9	3470
70	1617	55100	43400	70	9	3410
70	1426	55400	43400	70	12	3510
70	1619	57500	45800	70	12	3430
70	1409	52700	40500	80	6	3560
70	1628	54700	42800	80	6	3500
70	1337	57200	44900	80	9	3600
70	1680	59500	47500	80	9	3510
70	1413	60100	47700	80	12	3640
70	1624	62500	50400	80	12	3540
70	1431	56500	43900	90	6	3720
70	1684	58700	46300	90	6	3640
70	1368	61500	48700	90	9	3740
70	1744	64000	51700	90	9	3620
70	1342	64900	52000	90	12	3780
70	1635	67600	55100	90	12	3660
70	1173	31400	19600	20	12	3450
70	1509	31500	20900	20	12	3090
70	1226	34300	22300	30	6	3510
70	1450	34600	23800	30	6	3150
70	1236	34800	22700	30	9	3540
70	1444	35000	24200	30	9	3170
70	1229	35500	23300	30	12	3560
70	1447	35800	24900	30	12	3180
70	1174	38100	25800	40	6	3610
70	1491	38600	27500	40	6	3240
70	1223	39700	27200	40	9	3650
70	1461	40300	29100	40	9	3270
70	1216	40800	28300	40	12	3670
70	1533	41400	30200	40	12	3280
70	1180	43700	31000	50	6	3720
70	1570	44400	33000	50	6	3330
70	1189	44900	32100	50	9	3760
70	1518	45800	34300	50	9	3370
70	1157	46000	33100	50	12	3780
70	1429	46900	35300	50	12	3390
70	1178	48000	35000	60	6	3820
70	1507	49100	37400	60	6	3420
70	1148	50300	37100	60	9	3870
70	1493	51500	39600	60	9	3470
70	1206	51600	38300	60	12	3900
70	1500	52800	40900	60	12	3490
70	1223	53200	39800	70	6	3930
70	1531	54400	42400	70	6	3520
70	1178	55800	42200	70	9	3990
70	1526	57200	45000	70	9	3580
70	1226	57200	43400	70	12	4030
70	1493	58700	46400	70	12	3610
70	1203	58300	44500	80	6	4050
70	1569	59900	47500	80	6	3630
70	1210	61200	47100	80	9	4120
70	1546	62800	50200	80	9	3690
70	1249	62600	48400	80	12	4160
70	1518	64400	51700	80	12	3730
70	1178	60700	46700	85	6	4110
70	1573	62500	49900	85	6	3690
70	1211	63700	49400	85	9	4190
70	1426	65500	52700	85	9	3750
70	1256	65100	50700	85	12	4230
70	1441	67000	54100	85	12	3790
70	1172	63300	49000	90	6	4180
70	1534	65100	52300	90	6	3740
70	1227	66300	51700	90	9	4260
70	1477	68100	55100	90	9	3820
70	1143	67700	53000	90	12	4300
70	1427	69800	56600	90	12	3860

## Sheet: ParamEstimator
Accuracy	0.001
Number of Data Set	204
Compressor Type	SCROLL
Refrigerant	R22
Source Side Fluid	0
	Which Initial Guess?
	1
Initial Guess	Initial Guess 1	Initial Guess 2	Initial Guess 3	Initial Guess 4	Initial Guess 5
LoadSideTotalUACoeff (KW/K)	1
SuperheatTemp (C)	1
PowerLosses (KW)	1
LossFactor (~)	0.6
X(1)	1
X(2)	1
X(3)	1
X(4)	1
X(5)	1
Parameters	Parameter 1	Parameters 2	Parameters 3	Parameters 4	Parameters 5
LoadSideTotalUACoeff (KW/K)
SuperheatTemp (C)
PowerLosses (KW)
LossFactor (~)
X(1)
X(2)
X(3)
X(4)
X(5)
Error Analysis	Error 1	Error 2	Error 3	Error 4	Error 5
Heating Capacity RMS error
Heat Absorption RMS error
Power RMS error
Heating Capacity RMS error (%)
Heat Absorption RMS error (%)
Power RMS error (%)
Heating Capacity average error (%)
Heat Absorption average error (%)
Power average error (%)
E+ Input Parameter	SCROLL

## Sheet: INPUT
TABLE 2: HEATING CATALOG DATA (SI UNIT)
VARIABLE	TLI	VL	HC	HA	TSI	AMS	ER
VARIABLE DEFINITION	Load Side Entering Air Dry Bulb Temp	Load Side Volumetric Flow Rate	Heating Capacity	Heat Absorption	Source Side Entering Water Temperature	Source Side Volumetric Flow Rate	Power Input
UNITS	(C)	(m^3/s	(KW)	(KW)	(C)	(m^3/s)	(KW)
1	15.5556	0.800895	10.1114	7.23916	-1.11111	0.00037854	2.96
2	21.1111	0.778713	9.99414	6.85815	-1.11111	0.00037854	3.22
3	26.6667	0.813165	9.90621	6.47714	-1.11111	0.00037854	3.5
4	15.5556	0.830156	10.4924	7.62016	-1.11111	0.00050472	2.99
5	21.1111	0.776825	10.3751	7.18054	-1.11111	0.00050472	3.25
6	26.6667	0.836763	10.2579	6.79953	-1.11111	0.00050472	3.53
7	15.5556	0.768802	10.932	8.00117	-1.11111	0.00075708	3.03
8	21.1111	0.811278	10.7855	7.62016	-1.11111	0.00075708	3.29
9	26.6667	0.764555	10.6389	7.18054	-1.11111	0.00075708	3.57
10	15.5556	0.782961	11.4302	8.47011	4.44444	0.00037854	3.07
11	21.1111	0.765027	11.313	8.05979	4.44444	0.00037854	3.33
12	26.6667	0.779657	11.1665	7.64947	4.44444	0.00037854	3.62
13	15.5556	0.829212	11.9285	8.85111	4.44444	0.00050472	3.11
14	21.1111	0.772106	11.7526	8.41149	4.44444	0.00050472	3.37
15	26.6667	0.836763	11.6061	7.97186	4.44444	0.00050472	3.65
16	15.5556	0.772578	12.4853	9.37866	4.44444	0.00075708	3.15
17	21.1111	0.840538	12.2509	8.96835	4.44444	0.00075708	3.41
18	26.6667	0.794288	12.1043	8.49941	4.44444	0.00075708	3.69
19	15.5556	0.829684	12.925	9.78898	10	0.00037854	3.18
20	21.1111	0.822604	12.6905	9.37866	10	0.00037854	3.44
21	26.6667	0.813637	12.544	8.93904	10	0.00037854	3.73
22	15.5556	0.762195	13.4525	10.3458	10	0.00050472	3.23
23	21.1111	0.800895	13.2474	9.87691	10	0.00050472	3.48
24	26.6667	0.829212	13.0715	9.34935	10	0.00050472	3.77
25	15.5556	0.810806	14.1559	11.0199	10	0.00075708	3.28
26	21.1111	0.790512	13.9801	10.4631	10	0.00075708	3.53
27	26.6667	0.801839	13.6577	9.96483	10	0.00075708	3.82
28	15.5556	0.765971	14.4197	11.2837	15.5556	0.00037854	3.29
29	21.1111	0.810334	14.2145	10.7855	15.5556	0.00037854	3.56
30	26.6667	0.80939	14.0387	10.3165	15.5556	0.00037854	3.85
31	15.5556	0.831099	15.1231	11.9578	15.5556	0.00050472	3.34
32	21.1111	0.782017	14.9179	11.4302	15.5556	0.00050472	3.61
33	26.6667	0.784849	14.6542	10.8734	15.5556	0.00050472	3.9
34	15.5556	0.842426	15.9437	12.7198	15.5556	0.00075708	3.4
35	21.1111	0.814581	15.7093	12.0164	15.5556	0.00075708	3.66
36	26.6667	0.822604	15.3576	11.3716	15.5556	0.00075708	3.96
37	15.5556	0.779657	16.0023	12.7198	21.1111	0.00037854	3.41
38	21.1111	0.767859	15.8558	12.2216	21.1111	0.00037854	3.67
39	26.6667	0.799479	15.592	11.7526	21.1111	0.00037854	3.98
40	15.5556	0.778241	16.8816	13.6284	21.1111	0.00050472	3.46
41	21.1111	0.806558	16.5885	13.0129	21.1111	0.00050472	3.73
42	26.6667	0.796647	16.3247	12.3388	21.1111	0.00050472	4.03
43	15.5556	0.825436	17.8488	14.5369	21.1111	0.00075708	3.52
44	21.1111	0.802783	17.4971	13.8335	21.1111	0.00075708	3.79
45	26.6667	0.831099	17.2333	13.1008	21.1111	0.00075708	4.1
46	15.5556	0.781545	17.8195	14.4783	26.6667	0.00037854	3.52
47	21.1111	0.813165	17.4385	13.7163	26.6667	0.00037854	3.79
48	26.6667	0.800423	17.1747	13.2474	26.6667	0.00037854	4.1
49	15.5556	0.778241	18.7573	15.1817	26.6667	0.00050472	3.58
50	21.1111	0.801839	18.347	14.7128	26.6667	0.00050472	3.86
51	26.6667	0.821189	18.0246	14.0094	26.6667	0.00050472	4.17
52	15.5556	0.806558	19.8417	16.4127	26.6667	0.00075708	3.65
53	21.1111	0.763611	19.4021	15.68	26.6667	0.00075708	3.92
54	26.6667	0.835347	18.9918	14.9179	26.6667	0.00075708	4.24
55	21.1111	0.673469	9.61313	6.56506	-6.66667	0.00075708	3.05
56	21.1111	0.716888	8.05979	7.85463	-1.11111	0.00056781	3.13
57	21.1111	0.689043	11.1372	8.00117	-1.11111	0.00075708	3.13
58	21.1111	0.68574	12.6026	9.37866	4.44444	0.00056781	3.23
59	21.1111	0.675357	12.837	9.58382	4.44444	0.00075708	3.24
60	21.1111	0.696594	13.5404	10.2872	10	0.00037854	3.26
61	21.1111	0.685268	14.0973	10.7562	10	0.00056781	3.32
62	21.1111	0.723495	14.3611	11.0492	10	0.00075708	3.33
63	21.1111	0.706033	14.8886	11.5768	15.5556	0.00037854	3.33
64	21.1111	0.73199	15.5627	12.163	15.5556	0.00056781	3.41
65	21.1111	0.705561	15.9437	12.5147	15.5556	0.00075708	3.43
66	21.1111	0.737654	16.2661	12.8664	21.1111	0.00037854	3.41
67	21.1111	0.694707	17.0574	13.5698	21.1111	0.00056781	3.51
68	21.1111	0.684324	17.4971	13.9801	21.1111	0.00075708	3.54
69	21.1111	0.705561	17.4091	13.9215	26.6667	0.00037854	3.46
70	21.1111	0.710281	18.3177	14.7421	26.6667	0.00056781	3.58
71	21.1111	0.693291	18.8453	15.211	26.6667	0.00075708	3.62
72	21.1111	0.710281	18.5229	15.0059	32.2222	0.00037854	3.52
73	21.1111	0.694235	19.578	15.9144	32.2222	0.00056781	3.66
74	21.1111	0.698482	20.1934	16.4713	32.2222	0.00075708	3.71
75	21.1111	0.706505	9.58382	6.6823	-6.66667	0.00075708	2.91
76	21.1111	0.764083	9.93552	6.97538	-6.66667	0.00075708	2.95
77	21.1111	0.721136	10.8441	7.85463	-1.11111	0.00056781	2.99
78	21.1111	0.800895	11.1665	8.17702	-1.11111	0.00056781	3.01
79	21.1111	0.719248	11.1079	8.0891	-1.11111	0.00075708	3.01
80	21.1111	0.765971	11.5182	8.47011	-1.11111	0.00075708	3.05
81	21.1111	0.674413	12.1043	9.02696	4.44444	0.00056781	3.1
82	21.1111	0.769746	12.544	9.43728	4.44444	0.00056781	3.1
83	21.1111	0.73199	12.5147	9.37866	4.44444	0.00075708	3.12
84	21.1111	0.807974	12.925	9.78898	4.44444	0.00075708	3.14
85	21.1111	0.709809	12.4267	9.32005	10	0.00037854	3.11
86	21.1111	0.772578	12.837	9.73036	10	0.00037854	3.11
87	21.1111	0.721608	13.3939	10.1993	10	0.00056781	3.21
88	21.1111	0.778713	13.9215	10.7268	10	0.00056781	3.19
89	21.1111	0.737654	13.9215	10.6975	10	0.00075708	3.23
90	21.1111	0.832987	14.3611	11.1372	10	0.00075708	3.23
91	21.1111	0.712169	13.7163	10.4631	15.5556	0.00037854	3.26
92	21.1111	0.819301	14.2145	10.9613	15.5556	0.00037854	3.24
93	21.1111	0.712169	14.83	11.4889	15.5556	0.00056781	3.35
94	21.1111	0.837235	15.4162	12.1043	15.5556	0.00056781	3.3
95	21.1111	0.710753	15.4748	12.1043	15.5556	0.00075708	3.38
96	21.1111	0.766915	16.0317	12.6905	15.5556	0.00075708	3.34
97	21.1111	0.713585	15.0059	11.5768	21.1111	0.00037854	3.42
98	21.1111	0.784377	15.592	12.2216	21.1111	0.00037854	3.38
99	21.1111	0.712169	16.2954	12.8077	21.1111	0.00056781	3.48
100	21.1111	0.820245	16.9402	13.5111	21.1111	0.00056781	3.42
101	21.1111	0.703674	17.0281	13.5111	21.1111	0.00075708	3.52
102	21.1111	0.788624	17.6729	14.2438	21.1111	0.00075708	3.44
103	21.1111	0.680076	16.2368	12.6612	26.6667	0.00037854	3.59
104	21.1111	0.776354	16.8816	13.3646	26.6667	0.00037854	3.52
105	21.1111	0.69801	17.6436	14.0387	26.6667	0.00056781	3.63
106	21.1111	0.769746	18.3763	14.83	26.6667	0.00056781	3.53
107	21.1111	0.689043	18.5522	14.8886	26.6667	0.00075708	3.67
108	21.1111	0.787208	19.2849	15.7386	26.6667	0.00075708	3.57
109	21.1111	0.731519	17.4971	13.7456	32.2222	0.00037854	3.75
110	21.1111	0.797119	18.1712	14.5076	32.2222	0.00037854	3.67
111	21.1111	0.691403	19.0211	15.2403	32.2222	0.00056781	3.77
112	21.1111	0.823076	19.8124	16.1489	32.2222	0.00056781	3.65
113	21.1111	0.730575	20.0762	16.2661	32.2222	0.00075708	3.81
114	21.1111	0.781545	20.8968	17.204	32.2222	0.00075708	3.69
115	21.1111	0.68574	9.26143	6.27198	-6.66667	0.00075708	2.98
116	21.1111	0.810806	9.58382	6.56506	-6.66667	0.00075708	3.03
117	21.1111	0.689043	10.2579	7.23916	-1.11111	0.00056781	3.02
118	21.1111	0.783433	10.5803	7.53224	-1.11111	0.00056781	3.04
119	21.1111	0.647984	10.4924	7.47362	-1.11111	0.00075708	3.04
120	21.1111	0.835347	10.8734	7.79601	-1.11111	0.00075708	3.08
121	21.1111	0.63241	11.5768	8.47011	4.44444	0.00056781	3.13
122	21.1111	0.810334	11.9871	8.88042	4.44444	0.00056781	3.13
123	21.1111	0.641849	11.9578	8.82181	4.44444	0.00075708	3.15
124	21.1111	0.831099	12.3681	9.20281	4.44444	0.00075708	3.17
125	21.1111	0.673941	11.9871	8.88042	10	0.00037854	3.13
126	21.1111	0.821189	12.3681	9.26143	10	0.00037854	3.13
127	21.1111	0.679604	12.925	9.70106	10	0.00056781	3.23
128	21.1111	0.798535	13.4232	10.2286	10	0.00056781	3.21
129	21.1111	0.636185	13.4232	10.17	10	0.00075708	3.25
130	21.1111	0.834403	13.8628	10.6096	10	0.00075708	3.25
131	21.1111	0.647984	13.1594	9.87691	15.5556	0.00037854	3.27
132	21.1111	0.833931	13.6284	10.3751	15.5556	0.00037854	3.25
133	21.1111	0.639489	14.2145	10.8734	15.5556	0.00056781	3.35
134	21.1111	0.783905	14.7714	11.4596	15.5556	0.00056781	3.31
135	21.1111	0.687155	14.83	11.4596	15.5556	0.00075708	3.38
136	21.1111	0.810806	15.3576	12.0164	15.5556	0.00075708	3.34
137	21.1111	0.677717	14.3025	10.9027	21.1111	0.00037854	3.41
138	21.1111	0.812693	14.8593	11.4889	21.1111	0.00037854	3.37
139	21.1111	0.634297	15.5334	12.0457	21.1111	0.00056781	3.47
140	21.1111	0.769274	16.1489	12.7198	21.1111	0.00056781	3.41
141	21.1111	0.679132	16.2368	12.7198	21.1111	0.00075708	3.51
142	21.1111	0.800423	16.8523	13.4232	21.1111	0.00075708	3.43
143	21.1111	0.693763	15.4455	11.8699	26.6667	0.00037854	3.56
144	21.1111	0.82874	16.0317	12.544	26.6667	0.00037854	3.5
145	21.1111	0.663558	16.7644	13.1594	26.6667	0.00056781	3.6
146	21.1111	0.799479	17.4385	13.9215	26.6667	0.00056781	3.51
147	21.1111	0.685268	17.6143	13.9801	26.6667	0.00075708	3.64
148	21.1111	0.770218	18.3177	14.7714	26.6667	0.00075708	3.54
149	21.1111	0.681964	16.5592	12.8664	32.2222	0.00037854	3.72
150	21.1111	0.80467	17.204	13.5698	32.2222	0.00037854	3.64
151	21.1111	0.680076	18.0246	14.2732	32.2222	0.00056781	3.74
152	21.1111	0.765971	18.7573	15.1524	32.2222	0.00056781	3.62
153	21.1111	0.641377	19.0211	15.2403	32.2222	0.00075708	3.78
154	21.1111	0.783433	19.8124	16.1489	32.2222	0.00075708	3.66
155	21.1111	0.567753	9.20281	5.74443	-6.66667	0.00075708	3.45
156	21.1111	0.676773	9.23212	6.12544	-6.66667	0.00075708	3.09
157	21.1111	0.539908	10.0528	6.53576	-1.11111	0.00037854	3.51
158	21.1111	0.725855	10.1407	6.97538	-1.11111	0.00037854	3.15
159	21.1111	0.557842	10.1993	6.65299	-1.11111	0.00056781	3.54
160	21.1111	0.740957	10.2579	7.09261	-1.11111	0.00056781	3.17
161	21.1111	0.569169	10.4045	6.82884	-1.11111	0.00075708	3.56
162	21.1111	0.73907	10.4924	7.29777	-1.11111	0.00075708	3.18
163	21.1111	0.558314	11.1665	7.56155	4.44444	0.00037854	3.61
164	21.1111	0.728215	11.313	8.05979	4.44444	0.00037854	3.24
165	21.1111	0.577664	11.6354	7.97186	4.44444	0.00056781	3.65
166	21.1111	0.684796	11.8113	8.52872	4.44444	0.00056781	3.27
167	21.1111	0.545099	11.9578	8.29426	4.44444	0.00075708	3.67
168	21.1111	0.711697	12.1336	8.85111	4.44444	0.00075708	3.28
169	21.1111	0.572	12.8077	9.08558	10	0.00037854	3.72
170	21.1111	0.733406	13.0129	9.67175	10	0.00037854	3.33
171	21.1111	0.541796	13.1594	9.40797	10	0.00056781	3.76
172	21.1111	0.740957	13.4232	10.0528	10	0.00056781	3.37
173	21.1111	0.567753	13.4818	9.70106	10	0.00075708	3.78
174	21.1111	0.677245	13.7456	10.3458	10	0.00075708	3.39
175	21.1111	0.563505	14.068	10.2579	15.5556	0.00037854	3.82
176	21.1111	0.689987	14.3904	10.9613	15.5556	0.00037854	3.42
177	21.1111	0.554538	14.7421	10.8734	15.5556	0.00056781	3.87
178	21.1111	0.720192	15.0938	11.6061	15.5556	0.00056781	3.47
179	21.1111	0.546515	15.1231	11.2251	15.5556	0.00075708	3.9
180	21.1111	0.716416	15.4748	11.9871	15.5556	0.00075708	3.49
181	21.1111	0.566809	15.592	11.6647	21.1111	0.00037854	3.93
182	21.1111	0.729631	15.9437	12.4267	21.1111	0.00037854	3.52
183	21.1111	0.585687	16.354	12.3681	21.1111	0.00056781	3.99
184	21.1111	0.708865	16.7644	13.1887	21.1111	0.00056781	3.58
185	21.1111	0.560674	16.7644	12.7198	21.1111	0.00075708	4.03
186	21.1111	0.729631	17.204	13.5991	21.1111	0.00075708	3.61
187	21.1111	0.562561	17.0868	13.0422	26.6667	0.00037854	4.05
188	21.1111	0.720192	17.5557	13.9215	26.6667	0.00037854	3.63
189	21.1111	0.562561	17.9367	13.8042	26.6667	0.00056781	4.12
190	21.1111	0.690931	18.4056	14.7128	26.6667	0.00056781	3.69
191	21.1111	0.557842	18.347	14.1852	26.6667	0.00075708	4.16
192	21.1111	0.729159	18.8746	15.1524	26.6667	0.00075708	3.73
193	21.1111	0.578136	17.7902	13.687	29.4444	0.00037854	4.11
194	21.1111	0.684324	18.3177	14.6249	29.4444	0.00037854	3.69
195	21.1111	0.539908	18.6694	14.4783	29.4444	0.00056781	4.19
196	21.1111	0.727743	19.197	15.4455	29.4444	0.00056781	3.75
197	21.1111	0.548403	19.0797	14.8593	29.4444	0.00075708	4.23
198	21.1111	0.741429	19.6366	15.8558	29.4444	0.00075708	3.79
199	21.1111	0.564449	18.5522	14.3611	32.2222	0.00037854	4.18
200	21.1111	0.732462	19.0797	15.3283	32.2222	0.00037854	3.74
201	21.1111	0.564921	19.4314	15.1524	32.2222	0.00056781	4.26
202	21.1111	0.693291	19.959	16.1489	32.2222	0.00056781	3.82
203	21.1111	0.572944	19.8417	15.5334	32.2222	0.00075708	4.3
204	21.1111	0.707449	20.4572	16.5885	32.2222	0.00075708	3.86
205
206
207
208
209
210
211
212
213
214
215
216

## Sheet: CoeffCalculator
Number of Data Set	204
RatedAirVolFlowRate (m3/s)	0.816941	1731
RatedWaterVolFlowRate (m3/s)	0.000757082	12
RatedTotalCap (W)	20896	71300
RatedPower (W)	3690	3690
	TotalHeatCapCoeff	HeatPowerCoeff
Coeffcient 1	-2.57816	-4.43776
Coeffcient 2	-0.578685	3.92434
Coeffcient 3	3.65509	1.45412
Coeffcient 4	0.0673281	-0.214467
Coeffcient 5	0.13773	0.0220587
Error Analysis	Error
Heating Capacity RMS error	0.505086
Heat Absorption RMS error	0.473396
Power RMS error	0.168369
Heating Capacity RMS error (%)	3.73237
Heat Absorption RMS error (%)	4.21123
Power RMS error (%)	4.79441
Heating Capacity average error (%)	2.57222
Heat Absorption average error (%)	3.26852
Power average error (%)	4.3545

## Sheet: RESULT
	CATALOG DATA			Result 1			Analysis Result 1			Result 2			Analysis Result 2			Result 3			Analysis Result 3			Result 4			Analysis Result 4			Result 5			Analysis Result 5
	HC	HA	W	HC	HA	W	HC	HA	W	HC	HA	W	HC	HA	W	HC	HA	W	HC	HA	W	HC	HA	W	HC	HA	W	HC	HA	W	HC	HA	W
	Heating Capacity	Heat Absorption	Power Input	Heating Capacity	Heat Absorption	Power Input	Heating Capacity	Heat Absorption	Power Input	Heating Capacity	Heat Absorption	Power Input	Heating Capacity	Heat Absorption	Power Input	Heating Capacity	Heat Absorption	Power Input	Heating Capacity	Heat Absorption	Power Input	Heating Capacity	Heat Absorption	Power Input	Heating Capacity	Heat Absorption	Power Input	Heating Capacity	Heat Absorption	Power Input	Heating Capacity	Heat Absorption	Power Input
	(KW)	(KW)	(KW)	(KW)	(KW)	(KW)	% Error	% Error	% Error	(KW)	(KW)	(KW)	% Error	% Error	% Error	(KW)	(KW)	(KW)	% Error	% Error	% Error	(KW)	(KW)	(KW)	% Error	% Error	% Error	(KW)	(KW)	(KW)	% Error	% Error	% Error
1	10.1114	7.23916	2.96	9.99514	7.18556	2.80959	-1.14948	-0.740416	-5.08151
2	9.99414	6.85815	3.22	9.71969	6.60449	3.1152	-2.74611	-3.6986	-3.25478
3	9.90621	6.47714	3.5	9.54176	6.17582	3.36594	-3.679	-4.65202	-3.8302
4	10.4924	7.62016	2.99	10.5252	7.73039	2.79481	0.312787	1.44652	-6.52816
5	10.3751	7.18054	3.25	10.1961	7.06551	3.13059	-1.72571	-1.60193	-3.67413
6	10.2579	6.79953	3.53	10.0621	6.70542	3.35665	-1.90921	-1.38409	-4.91077
7	10.932	8.00117	3.03	11.3789	8.4975	2.88137	4.08768	6.20314	-4.90514
8	10.7855	7.62016	3.29	11.2148	8.09042	3.12435	3.98036	6.17114	-5.03499
9	10.6389	7.18054	3.57	10.897	7.44331	3.45373	2.42622	3.65954	-3.25683
10	11.4302	8.47011	3.07	11.4628	8.53057	2.93224	0.284895	0.713884	-4.48735
11	11.313	8.05979	3.33	11.1947	7.96094	3.23373	-1.04607	-1.22646	-2.89091
12	11.1665	7.64947	3.62	10.9826	7.47893	3.50368	-1.64654	-2.22947	-3.21323
13	11.9285	8.85111	3.11	12.0221	9.12113	2.901	0.784998	3.0506	-6.72024
14	11.7526	8.41149	3.37	11.6865	8.44609	3.24044	-0.562525	0.411311	-3.84448
15	11.6061	7.97186	3.65	11.5606	8.09869	3.46193	-0.391836	1.59093	-5.15267
16	12.4853	9.37866	3.15	12.8839	9.90093	2.98299	3.19236	5.56866	-5.30176
17	12.2509	8.96835	3.41	12.7637	9.56242	3.20128	4.18604	6.62417	-6.12078
18	12.1043	8.49941	3.69	12.4468	8.91659	3.53021	2.82926	4.90835	-4.33046
19	12.925	9.78898	3.18	13.0418	10.0496	2.99226	0.9041	2.66207	-5.90392
20	12.6905	9.37866	3.44	12.7924	9.50914	3.28323	0.802768	1.39125	-4.55715
21	12.544	8.93904	3.73	12.5397	8.96364	3.57604	-0.0341359	0.275198	-4.12757
22	13.4525	10.3458	3.23	13.4053	10.3341	3.0712	-0.351269	-0.113777	-4.91646
23	13.2474	9.87691	3.48	13.2347	9.91683	3.31783	-0.0959119	0.404183	-4.66004
24	13.0715	9.34935	3.77	13.0462	9.47165	3.57452	-0.193894	1.30802	-5.18512
25	14.1559	11.0199	3.28	14.4483	11.3971	3.05124	2.06549	3.42232	-6.97436
26	13.9801	10.4631	3.53	14.1761	10.8211	3.35502	1.40225	3.42168	-4.95692
27	13.6577	9.96483	3.82	13.9584	10.3302	3.62817	2.20153	3.66647	-5.02174
28	14.4197	11.2837	3.29	14.4307	11.2714	3.15925	0.0760046	-0.109036	-3.97408
29	14.2145	10.7855	3.56	14.2698	10.8694	3.4004	0.388768	0.778221	-4.48317
30	14.0387	10.3165	3.85	14.0309	10.3455	3.68543	-0.0553373	0.280652	-4.27443
31	15.1231	11.9578	3.34	15.0225	11.9128	3.10973	-0.66531	-0.376691	-6.89437
32	14.9179	11.4302	3.61	14.7007	11.2593	3.4414	-1.45623	-1.49555	-4.67047
33	14.6542	10.8734	3.9	14.4683	10.7455	3.72277	-1.26819	-1.17574	-4.54426
34	15.9437	12.7198	3.4	16.0013	12.8754	3.12589	0.361193	1.22341	-8.06214
35	15.7093	12.0164	3.66	15.7161	12.2791	3.43698	0.043576	2.18628	-6.09338
36	15.3576	11.3716	3.96	15.4927	11.7793	3.71333	0.879749	3.58531	-6.229
37	16.0023	12.7198	3.41	15.9528	12.7015	3.25127	-0.309762	-0.143945	-4.65476
38	15.8558	12.2216	3.67	15.6952	12.1484	3.54682	-1.01289	-0.59888	-3.35631
39	15.592	11.7526	3.98	15.5124	11.7121	3.80031	-0.510685	-0.345031	-4.51474
40	16.8816	13.6284	3.46	16.43	13.1638	3.26621	-2.67505	-3.40892	-5.60085
41	16.5885	13.0129	3.73	16.2415	12.7186	3.5229	-2.0918	-2.26147	-5.55227
42	16.3247	12.3388	4.03	15.9872	12.1706	3.81662	-2.0677	-1.36348	-5.29474
43	17.8488	14.5369	3.52	17.4706	14.223	3.24762	-2.11869	-2.15964	-7.73795
44	17.4971	13.8335	3.79	17.1943	13.6406	3.55369	-1.73017	-1.39428	-6.23509
45	17.2333	13.1008	4.1	17.0058	13.1955	3.81038	-1.31979	0.722469	-7.06389
46	17.8195	14.4783	3.52	17.4546	14.0999	3.35472	-2.04766	-2.61395	-4.6954
47	17.4385	13.7163	3.79	17.2718	13.6636	3.60821	-0.955782	-0.38443	-4.79652
48	17.1747	13.2474	4.1	17.0126	13.1079	3.90468	-0.943819	-1.05274	-4.76398
49	18.7573	15.1817	3.58	17.9286	14.5571	3.37149	-4.4184	-4.11446	-5.82435
50	18.347	14.7128	3.86	17.7319	14.0992	3.63275	-3.35244	-4.17046	-5.8873
51	18.0246	14.0094	4.17	17.528	13.6299	3.89813	-2.7552	-2.70891	-6.51974
52	19.8417	16.4127	3.65	18.9366	15.5655	3.37119	-4.56153	-5.16188	-7.63865
53	19.4021	15.68	3.92	18.6254	14.9285	3.69691	-4.00307	-4.79234	-5.69097
54	18.9918	14.9179	4.24	18.5117	14.6002	3.91154	-2.52782	-2.13007	-7.74661
55	9.61313	6.56506	3.05	9.47889	6.32632	3.15257	-1.39646	-3.63662	3.36289
56	8.05979	7.85463	3.13	10.3327	7.13728	3.19544	28.2008	-9.13286	2.09061
57	11.1372	8.00117	3.13	11.0043	7.7615	3.24276	-1.19334	-2.99546	3.60252
58	12.6026	9.37866	3.23	11.7776	8.44674	3.33089	-6.54592	-9.93669	3.12348
59	12.837	9.58382	3.24	12.4792	9.11795	3.3613	-2.78729	-4.86107	3.74369
60	13.5404	10.2872	3.26	12.5754	9.17007	3.4053	-7.12734	-10.8596	4.45712
61	14.0973	10.7562	3.32	13.2754	9.83874	3.43662	-5.83048	-8.52921	3.51276
62	14.3611	11.0492	3.33	14.0607	10.6408	3.41994	-2.09166	-3.69696	2.70093
63	14.8886	11.5768	3.33	14.0902	10.5887	3.50144	-5.36281	-8.53471	5.14824
64	15.5627	12.163	3.41	14.8544	11.3577	3.49664	-4.55153	-6.62024	2.54077
65	15.9437	12.5147	3.43	15.5284	11.9858	3.54259	-2.60521	-4.22613	3.28256
66	16.2661	12.8664	3.41	15.6432	12.0671	3.57608	-3.82964	-6.21196	4.87046
67	17.0574	13.5698	3.51	16.2887	12.6507	3.63804	-4.50667	-6.77292	3.64774
68	17.4971	13.9801	3.54	16.9903	13.3219	3.66844	-2.89609	-4.70796	3.62834
69	17.4091	13.9215	3.46	17.0865	13.374	3.71245	-1.85347	-3.9323	7.29624
70	18.3177	14.7421	3.58	17.8141	14.0859	3.72823	-2.74929	-4.45133	4.14042
71	18.8453	15.211	3.62	18.5043	14.7393	3.76503	-1.80906	-3.10119	4.00649
72	18.5229	15.0059	3.52	18.5931	14.78	3.81316	0.379475	-1.50521	8.32829
73	19.578	15.9144	3.66	19.285	15.436	3.84905	-1.49632	-3.00644	5.16527
74	20.1934	16.4713	3.71	20.0118	16.1465	3.86528	-0.899362	-1.97153	4.18554
75	9.58382	6.6823	2.91	9.53578	6.41521	3.12057	-0.501295	-3.99688	7.23592
76	9.93552	6.97538	2.95	9.63494	6.57015	3.06479	-3.02536	-5.80948	3.89115
77	10.8441	7.85463	2.99	10.34	7.14871	3.19132	-4.64816	-8.98735	6.73316
78	11.1665	8.17702	3.01	10.4774	7.36333	3.11406	-6.17103	-9.95098	3.45706
79	11.1079	8.0891	3.01	11.0563	7.84278	3.2135	-0.464351	-3.0451	6.76078
80	11.5182	8.47011	3.05	11.1367	7.9685	3.16824	-3.31158	-5.92206	3.87666
81	12.1043	9.02696	3.1	11.7581	8.41626	3.34186	-2.86029	-6.76535	7.80196
82	12.544	9.43728	3.1	11.9223	8.67279	3.24951	-4.95591	-8.1008	4.8229
83	12.5147	9.37866	3.12	12.5768	9.27034	3.30643	0.496359	-1.15503	5.97544
84	12.925	9.78898	3.14	12.7076	9.4748	3.23283	-1.68158	-3.20954	2.95627
85	12.4267	9.32005	3.11	12.5981	9.20563	3.3925	1.37929	-1.22766	9.08363
86	12.837	9.73036	3.11	12.7062	9.37453	3.3317	-1.01908	-3.65694	7.12848
87	13.3939	10.1993	3.21	13.3379	9.93653	3.40142	-0.417793	-2.57637	5.96325
88	13.9215	10.7268	3.19	13.4363	10.0902	3.3461	-3.48501	-5.9352	4.89346
89	13.9215	10.6975	3.23	14.0851	10.6789	3.40623	1.17533	-0.174696	5.4559
90	14.3611	11.1372	3.23	14.2493	10.9354	3.31387	-0.77866	-1.8118	2.59673
91	13.7163	10.4631	3.26	14.1007	10.6053	3.49549	2.80286	1.35887	7.22371
92	14.2145	10.9613	3.24	14.2852	10.8935	3.39171	0.497403	-0.618413	4.68248
93	14.83	11.4889	3.35	14.8202	11.3044	3.51584	-0.0658761	-1.60558	4.95051
94	15.4162	12.1043	3.3	15.0356	11.6409	3.39469	-2.46854	-3.8284	2.86935
95	15.4748	12.1043	3.38	15.5373	11.9997	3.53756	0.403926	-0.864145	4.66162
96	16.0317	12.6905	3.34	15.634	12.1509	3.48316	-2.4803	-4.25234	4.28617
97	15.0059	11.5768	3.42	15.6017	12.0023	3.5994	3.97093	3.67586	5.24559
98	15.592	12.2216	3.38	15.7236	12.1928	3.53082	0.844152	-0.235196	4.46219
99	16.2954	12.8077	3.48	16.3188	12.6977	3.62112	0.143384	-0.85936	4.05518
100	16.9402	13.5111	3.42	16.5049	12.9885	3.51643	-2.5696	-3.86826	2.81945
101	17.0281	13.5111	3.52	17.0237	13.374	3.6497	-0.0262779	-1.01528	3.68462
102	17.6729	14.2438	3.44	17.17	13.6026	3.56741	-2.84595	-4.50225	3.70365
103	16.2368	12.6612	3.59	17.0426	13.3054	3.73714	4.96261	5.08836	4.09854
104	16.8816	13.3646	3.52	17.2084	13.5645	3.64387	1.93578	1.49585	3.51909
105	17.6436	14.0387	3.63	17.793	14.0528	3.74011	0.846499	0.100886	3.03343
106	18.3763	14.83	3.53	17.9165	14.2459	3.67062	-2.50222	-3.93885	3.98362
107	18.5522	14.8886	3.67	18.497	14.7279	3.76915	-0.297275	-1.07975	2.70161
108	19.2849	15.7386	3.57	18.6661	14.992	3.67406	-3.20877	-4.74347	2.91471
109	17.4971	13.7456	3.75	18.6297	14.8371	3.79258	6.47339	7.94099	1.13553
110	18.1712	14.5076	3.67	18.7427	15.0137	3.72903	3.14529	3.48811	1.60855
111	19.0211	15.2403	3.77	19.2801	15.4283	3.85179	1.36181	1.23367	2.16956
112	19.8124	16.1489	3.65	19.5069	15.7827	3.72424	-1.54213	-2.26783	2.03391
113	20.0762	16.2661	3.81	20.0671	16.2329	3.8342	-0.0453841	-0.204242	0.635044
114	20.8968	17.204	3.69	20.1549	16.3701	3.78482	-3.55062	-4.84733	2.56963
115	9.26143	6.27198	2.98	9.50002	6.35934	3.14068	2.57615	1.39279	5.392
116	9.58382	6.56506	3.03	9.7154	6.69587	3.01953	1.37291	1.99247	-0.345613
117	10.2579	7.23916	3.02	10.2848	7.06235	3.22241	0.261728	-2.44233	6.70232
118	10.5803	7.53224	3.04	10.4473	7.31634	3.13097	-1.25698	-2.86633	2.99255
119	10.4924	7.47362	3.04	10.9335	7.65101	3.28253	4.20466	2.37358	7.9781
120	10.8734	7.79601	3.08	11.2562	8.15518	3.10103	3.52076	4.60707	0.682876
121	11.5768	8.47011	3.13	11.6858	8.30323	3.38255	0.941492	-1.97014	8.06869
122	11.9871	8.88042	3.13	11.9922	8.782	3.21019	0.0424444	-1.1083	2.56204
123	11.9578	8.82181	3.15	12.4215	9.02778	3.39376	3.87813	2.33483	7.73827
124	12.3681	9.20281	3.17	12.7475	9.53703	3.21043	3.06707	3.63164	1.27524
125	11.9871	8.88042	3.13	12.5364	9.10911	3.42725	4.58205	2.57523	9.4967
126	12.3681	9.26143	3.13	12.7899	9.50533	3.28461	3.41061	2.63356	4.93948
127	12.925	9.70106	3.23	13.2656	9.8235	3.44211	2.63552	1.26217	6.56687
128	13.4232	10.2286	3.21	13.4704	10.1435	3.3269	0.351724	-0.831786	3.64174
129	13.4232	10.17	3.25	13.9103	10.4058	3.50452	3.62894	2.31883	7.83138
130	13.8628	10.6096	3.25	14.2517	10.9392	3.3125	2.80502	3.1064	1.92316
131	13.1594	9.87691	3.27	13.9902	10.4325	3.55767	6.31312	5.62558	8.79725
132	13.6284	10.3751	3.25	14.3104	10.9329	3.37754	5.00475	5.37582	3.9243
133	14.2145	10.8734	3.35	14.6951	11.1088	3.58625	3.38063	2.1653	7.05219
134	14.7714	11.4596	3.31	14.9438	11.4974	3.44635	1.16703	0.33052	4.11935
135	14.83	11.4596	3.38	15.4967	11.9362	3.56042	4.49529	4.15973	5.33792
136	15.3576	12.0164	3.34	15.7096	12.269	3.44064	2.29232	2.10173	3.01318
137	14.3025	10.9027	3.41	15.54	11.9058	3.63415	8.65238	9.20068	6.57317
138	14.8593	11.4889	3.37	15.7724	12.269	3.50339	6.14492	6.79056	3.95819
139	15.5334	12.0457	3.47	16.1847	12.4881	3.69656	4.19275	3.67277	6.52897
140	16.1489	12.7198	3.41	16.4171	12.8513	3.5658	1.66111	1.034	4.56895
141	16.2368	12.7198	3.51	16.9814	13.3079	3.67347	4.58578	4.62359	4.65733
142	16.8523	13.4232	3.43	17.1903	13.6343	3.55598	2.0056	1.57255	3.67277
143	15.4455	11.8699	3.56	17.0662	13.3423	3.72388	10.4928	12.4045	4.60335
144	16.0317	12.544	3.5	17.2986	13.7055	3.59312	7.90278	9.25953	2.66071
145	16.7644	13.1594	3.6	17.7336	13.9601	3.77349	5.78173	6.08464	4.81912
146	17.4385	13.9215	3.51	17.9677	14.3259	3.64182	3.03498	2.9051	3.75553
147	17.6143	13.9801	3.64	18.4905	14.7177	3.77281	4.97443	5.27634	3.64853
148	18.3177	14.7714	3.54	18.6368	14.9463	3.69051	1.74208	1.18406	4.2518
149	16.5592	12.8664	3.72	18.5444	14.7038	3.84059	11.9884	14.281	3.24158
150	17.204	13.5698	3.64	18.7557	15.034	3.72172	9.0195	10.7904	2.24503
151	18.0246	14.2732	3.74	19.2606	15.3979	3.86276	6.85735	7.87991	3.28248
152	18.7573	15.1524	3.62	19.4086	15.629	3.77956	3.47183	3.14531	4.40767
153	19.0211	15.2403	3.78	19.9135	15.9929	3.9206	4.69151	4.93789	3.71965
154	19.8124	16.1489	3.66	20.1581	16.3751	3.78299	1.74482	1.40099	3.36039
155	9.20281	5.74443	3.45	9.29683	6.04185	3.25498	1.02159	5.17752	-5.65284
156	9.23212	6.12544	3.09	9.48458	6.33521	3.14937	2.73453	3.42454	1.92129
157	10.0528	6.53576	3.51	9.30843	5.9619	3.34653	-7.40417	-8.78023	-4.65725
158	10.1407	6.97538	3.15	9.62866	6.46226	3.1664	-5.04917	-7.35617	0.520653
159	10.1993	6.65299	3.54	10.0588	6.70931	3.34951	-1.37737	0.846525	-5.38116
160	10.2579	7.09261	3.17	10.3742	7.20204	3.17212	1.13328	1.54288	0.06687
161	10.4045	6.82884	3.56	10.7978	7.43893	3.35888	3.78072	8.9341	-5.64933
162	10.4924	7.29777	3.18	11.0904	7.89611	3.1943	5.69967	8.19895	0.449614
163	11.1665	7.56155	3.61	10.8387	7.4047	3.43398	-2.93548	-2.07422	-4.87594
164	11.313	8.05979	3.24	11.1313	7.86188	3.26939	-1.60645	-2.45547	0.907183
165	11.6354	7.97186	3.65	11.5915	8.15592	3.43558	-0.377309	2.30882	-5.87443
166	11.8113	8.52872	3.27	11.776	8.4442	3.3318	-0.29849	-0.991064	1.89
167	11.9578	8.29426	3.67	12.2549	8.76744	3.48748	2.48476	5.70499	-4.97335
168	12.1336	8.85111	3.28	12.5418	9.21573	3.32609	3.36401	4.11945	1.40525
169	12.8077	9.08558	3.72	12.3608	8.83481	3.526	-3.48956	-2.76014	-5.2151
170	13.0129	9.67175	3.33	12.6388	9.26912	3.36964	-2.87507	-4.16287	1.19045
171	13.1594	9.40797	3.76	13.0283	9.45268	3.57561	-0.996647	0.475176	-4.90407
172	13.4232	10.0528	3.37	13.3713	9.98859	3.38268	-0.38697	-0.638255	0.37615
173	13.4818	9.70106	3.78	13.7925	10.2217	3.57081	2.30425	5.3666	-5.53409
174	13.7456	10.3458	3.39	13.981	10.5163	3.46474	1.71283	1.64763	2.20485
175	14.068	10.2579	3.82	13.8447	10.2052	3.63951	-1.58707	-0.513694	-4.72498
176	14.3904	10.9613	3.42	14.0625	10.5456	3.51698	-2.2782	-3.79287	2.83568
177	14.7421	10.8734	3.87	14.5488	10.8802	3.66854	-1.31125	0.0630088	-5.20565
178	15.0938	11.6061	3.47	14.8341	11.326	3.50807	-1.72076	-2.41346	1.09712
179	15.1231	11.2251	3.9	15.2545	11.5578	3.69666	0.86865	2.96399	-5.21379
180	15.4748	11.9871	3.49	15.5471	12.015	3.53208	0.466946	0.232517	1.20563
181	15.592	11.6647	3.93	15.349	11.6074	3.74158	-1.55889	-0.491483	-4.79431
182	15.9437	12.4267	3.52	15.6294	12.0455	3.58386	-1.97169	-3.06771	1.81407
183	16.354	12.3681	3.99	16.101	12.3573	3.74365	-1.54745	-0.0871932	-6.17431
184	16.7644	13.1887	3.58	16.3131	12.6888	3.62432	-2.69177	-3.79082	1.238
185	16.7644	12.7198	4.03	16.7774	12.9892	3.78823	0.0777532	2.11762	-5.99938
186	17.204	13.5991	3.61	17.0684	13.4438	3.62455	-0.788318	-1.14164	0.403145
187	17.0868	13.0422	4.05	16.8402	12.9892	3.85098	-1.44293	-0.406201	-4.91418
188	17.5557	13.9215	3.63	17.1117	13.4134	3.69828	-2.52922	-3.64953	1.8809
189	17.9367	13.8042	4.12	17.5597	13.6884	3.87133	-2.10179	-0.839191	-6.03579
190	18.4056	14.7128	3.69	17.7808	14.0338	3.74697	-3.39491	-4.61489	1.54394
191	18.347	14.1852	4.16	18.2711	14.3748	3.89625	-0.413905	1.33657	-6.34023
192	18.8746	15.1524	3.73	18.5661	14.8358	3.73029	-1.63426	-2.08937	0.00773422
193	17.7902	13.687	4.11	17.6163	13.7278	3.88853	-0.977232	0.29799	-5.38861
194	18.3177	14.6249	3.69	17.7992	14.0135	3.78566	-2.83077	-4.18018	2.59246
195	18.6694	14.4783	4.19	18.27	14.3241	3.94591	-2.13953	-1.06543	-5.82556
196	19.197	15.4455	3.75	18.5934	14.8295	3.76395	-3.14379	-3.98818	0.372003
197	19.0797	14.8593	4.23	19.0041	15.0461	3.95803	-0.39639	1.25673	-6.42958
198	19.6366	15.8558	3.79	19.3365	15.5655	3.77104	-1.52811	-1.83109	-0.500245
199	18.5522	14.3611	4.18	18.342	14.3876	3.95443	-1.13281	0.184538	-5.39652
200	19.0797	15.3283	3.74	18.6313	14.8397	3.79167	-2.34999	-3.1874	1.3815
201	19.4314	15.1524	4.26	19.0623	15.088	3.97432	-1.89951	-0.425038	-6.70617
202	19.959	16.1489	3.82	19.2834	15.4334	3.84996	-3.38486	-4.43041	0.784385
203	19.8417	15.5334	4.3	19.7956	15.8087	3.98689	-0.23237	1.77246	-7.28153
204	20.4572	16.5885	3.86	20.0273	16.1707	3.8566	-2.10168	-2.51887	-0.0881531
205
206
207
208
209
210
211
212
213
214
215
216
217
218
219
220
221
222
223
224
225
226
227
228
229
230
231
232
233
234
235
236
237
238
239
240
241
242
243
244
245
246
247
248
249
250
251
252
